# Supplementary material for: The presence of multiple variants of IncF plasmid alleles in a single genome sequence can hinder accurate replicon sequence typing using in silico pMLST tools
Source: mSystems. 2025 Apr 8;10(5):e01010-24. doi: 10.1128/msystems.01010-24 (PMC12090814; doi:10.1128/msystems.01010-24)
Supplement: Table S1 — Metadata table displaying year, source, and country of origin of all genomes, including tool versions and bioproject numbers. [file msystems.01010-24-s0004.xlsx]

## Sheet: ST131_in-house
Table S1. Year, source and country of origin of all genomes including tool versions and bioproject numbers.
Data ID	Source	Country	Year	ST	pMLST	DNA isolation kit (short reads)	Library preparation kit (short reads)	Quality trimming software	Assembler	Quality check	Contamination check	Contamination check database	BioProject (short-reads)	Long-read sequencing (Y/N)	Long-read sequencing platform	DNA isolation kit (long reads)	Library preparation kit (long reads)	Flowcell type	Basecalling software	Demultiplexing software	Quality trimming	De novo assembler	Long-read polishing software	Long-read polishing software	Short-read polishing software no. 2	Annotation software	Manual annotation correction	Accession number (plasmids)
131_2SHCe9c	Environment	Czech Republic	2021	131	F29:A-:B10	NucleoSpin® Tissue kit (Macherey-Nagel)	Nextera® XT Library Preparation kit (Illumina)	Trimmomatic v0.39	Shovill v1.1.0	FastQC v0.11.9	Kraken2 v2.0.8	minikraken2 v2_201904	PRJNA983524	N	-	-	-	-	-	-	-	-	-	-	-	-	-	-
24_2SIAe5c	Environment	Czech Republic	2021	131	F1:A1:B1	NucleoSpin® Tissue kit (Macherey-Nagel)	Nextera® XT Library Preparation kit (Illumina)	Trimmomatic v0.39	Shovill v1.1.0	FastQC v0.11.9	Kraken2 v2.0.8	minikraken2 v2_201904	PRJNA983524	N	-	-	-	-	-	-	-	-	-	-	-	-	-	-
2HUAe6cef	Human	Czech Republic	2021	131	F29:A-:B10	NucleoSpin® Tissue kit (Macherey-Nagel)	Nextera® XT Library Preparation kit (Illumina)	Trimmomatic v0.39	Shovill v1.1.0	FastQC v0.11.9	Kraken2 v2.0.8	minikraken2 v2_201904	PRJNA983524	N	-	-	-	-	-	-	-	-	-	-	-	-	-	-
2HUAe8cef	Human	Czech Republic	2021	131	F1/F10:A1:B20	NucleoSpin® Tissue kit (Macherey-Nagel)	Nextera® XT Library Preparation kit (Illumina)	Trimmomatic v0.39	Shovill v1.1.0	FastQC v0.11.9	Kraken2 v2.0.8	minikraken2 v2_201904	PRJNA983524	Y	MinION Mk1B (ONT)	GenFind V3 (Beckman Coulter)	SQK-RBK004	FLO-MIN106	Guppy v6.0.1	Porechop v0.2.4	BBduk v38.68	Unicycler v0.4.8	Racon v1.4.20	medaka v1.2.3	Pilon v1.23	Bakta v1.7.0	Geneious Prime 2023.1.2	PQ066879, PQ066889
30_2SIAe11c	Environment	Czech Republic	2021	131	F1:A1:B1	NucleoSpin® Tissue kit (Macherey-Nagel)	Nextera® XT Library Preparation kit (Illumina)	Trimmomatic v0.39	Shovill v1.1.0	FastQC v0.11.9	Kraken2 v2.0.8	minikraken2 v2_201904	PRJNA983524	N	-	-	-	-	-	-	-	-	-	-	-	-	-	-
34_2SIAe15c	Environment	Czech Republic	2021	131	F29:A-:B10	NucleoSpin® Tissue kit (Macherey-Nagel)	Nextera® XT Library Preparation kit (Illumina)	Trimmomatic v0.39	Shovill v1.1.0	FastQC v0.11.9	Kraken2 v2.0.8	minikraken2 v2_201904	PRJNA983524	N	-	-	-	-	-	-	-	-	-	-	-	-	-	-
35_2SIAe16c	Environment	Czech Republic	2021	131	F1:A1:B1	NucleoSpin® Tissue kit (Macherey-Nagel)	Nextera® XT Library Preparation kit (Illumina)	Trimmomatic v0.39	Shovill v1.1.0	FastQC v0.11.9	Kraken2 v2.0.8	minikraken2 v2_201904	PRJNA983524	N	-	-	-	-	-	-	-	-	-	-	-	-	-	-
38_2SIAe19c	Environment	Czech Republic	2021	131	F1:A1:B1	NucleoSpin® Tissue kit (Macherey-Nagel)	Nextera® XT Library Preparation kit (Illumina)	Trimmomatic v0.39	Shovill v1.1.0	FastQC v0.11.9	Kraken2 v2.0.8	minikraken2 v2_201904	PRJNA983524	N	-	-	-	-	-	-	-	-	-	-	-	-	-	-
42_2SIAe23c	Environment	Czech Republic	2021	131	F29:A-:B10	NucleoSpin® Tissue kit (Macherey-Nagel)	Nextera® XT Library Preparation kit (Illumina)	Trimmomatic v0.39	Shovill v1.1.0	FastQC v0.11.9	Kraken2 v2.0.8	minikraken2 v2_201904	PRJNA983524	N	-	-	-	-	-	-	-	-	-	-	-	-	-	-
43_2SIAe24c	Environment	Czech Republic	2021	131	F29:A-:B10	NucleoSpin® Tissue kit (Macherey-Nagel)	Nextera® XT Library Preparation kit (Illumina)	Trimmomatic v0.39	Shovill v1.1.0	FastQC v0.11.9	Kraken2 v2.0.8	minikraken2 v2_201904	PRJNA983524	N	-	-	-	-	-	-	-	-	-	-	-	-	-	-
44_2SIAe25c	Environment	Czech Republic	2021	131	F29:A-:B10	NucleoSpin® Tissue kit (Macherey-Nagel)	Nextera® XT Library Preparation kit (Illumina)	Trimmomatic v0.39	Shovill v1.1.0	FastQC v0.11.9	Kraken2 v2.0.8	minikraken2 v2_201904	PRJNA983524	N	-	-	-	-	-	-	-	-	-	-	-	-	-	-
52_2SOAe8c	Environment	Czech Republic	2021	131	F29:A-:B10	NucleoSpin® Tissue kit (Macherey-Nagel)	Nextera® XT Library Preparation kit (Illumina)	Trimmomatic v0.39	Shovill v1.1.0	FastQC v0.11.9	Kraken2 v2.0.8	minikraken2 v2_201904	PRJNA983524	N	-	-	-	-	-	-	-	-	-	-	-	-	-	-
53_2SOAe9c	Environment	Czech Republic	2021	131	F29/F51:A-:B10	NucleoSpin® Tissue kit (Macherey-Nagel)	Nextera® XT Library Preparation kit (Illumina)	Trimmomatic v0.39	Shovill v1.1.0	FastQC v0.11.9	Kraken2 v2.0.8	minikraken2 v2_201904	PRJNA983524	N	-	-	-	-	-	-	-	-	-	-	-	-	-	-
58_2SOAe14c	Environment	Czech Republic	2021	131	F29:A-:B10	NucleoSpin® Tissue kit (Macherey-Nagel)	Nextera® XT Library Preparation kit (Illumina)	Trimmomatic v0.39	Shovill v1.1.0	FastQC v0.11.9	Kraken2 v2.0.8	minikraken2 v2_201904	PRJNA983524	N	-	-	-	-	-	-	-	-	-	-	-	-	-	-
59_2SOAe15c	Environment	Czech Republic	2021	131	F29:A-:B10	NucleoSpin® Tissue kit (Macherey-Nagel)	Nextera® XT Library Preparation kit (Illumina)	Trimmomatic v0.39	Shovill v1.1.0	FastQC v0.11.9	Kraken2 v2.0.8	minikraken2 v2_201904	PRJNA983524	N	-	-	-	-	-	-	-	-	-	-	-	-	-	-
78_2SHBe6c	Environment	Czech Republic	2021	131	F29:A-:B10	NucleoSpin® Tissue kit (Macherey-Nagel)	Nextera® XT Library Preparation kit (Illumina)	Trimmomatic v0.39	Shovill v1.1.0	FastQC v0.11.9	Kraken2 v2.0.8	minikraken2 v2_201904	PRJNA983524	N	-	-	-	-	-	-	-	-	-	-	-	-	-	-
B0009307_B	Human	Czech Republic	2011	131	F29:A-:B10	NucleoSpin® Tissue kit (Macherey-Nagel)	Nextera® XT Library Preparation kit (Illumina)	Trimmomatic v0.39	Shovill v1.1.0	FastQC v0.11.9	Kraken2 v2.0.8	minikraken2 v2_201904	PRJNA983524	N	-	-	-	-	-	-	-	-	-	-	-	-	-	-
B0009667	Human	Czech Republic	2011	131	F1:A2:B20	NucleoSpin® Tissue kit (Macherey-Nagel)	Nextera® XT Library Preparation kit (Illumina)	Trimmomatic v0.39	Shovill v1.1.0	FastQC v0.11.9	Kraken2 v2.0.8	minikraken2 v2_201904	PRJNA983524	N	-	-	-	-	-	-	-	-	-	-	-	-	-	-
B0012495_B	Human	Czech Republic	2012	131	F29:A-:B10	NucleoSpin® Tissue kit (Macherey-Nagel)	Nextera® XT Library Preparation kit (Illumina)	Trimmomatic v0.39	Shovill v1.1.0	FastQC v0.11.9	Kraken2 v2.0.8	minikraken2 v2_201904	PRJNA983524	N	-	-	-	-	-	-	-	-	-	-	-	-	-	-
B0031709_b	Human	Czech Republic	2015	131	F29:A-:B10	NucleoSpin® Tissue kit (Macherey-Nagel)	Nextera® XT Library Preparation kit (Illumina)	Trimmomatic v0.39	Shovill v1.1.0	FastQC v0.11.9	Kraken2 v2.0.8	minikraken2 v2_201904	PRJNA983524	N	-	-	-	-	-	-	-	-	-	-	-	-	-	-
B0036822	Human	Czech Republic	2016	131	F1:A1:B23	NucleoSpin® Tissue kit (Macherey-Nagel)	Nextera® XT Library Preparation kit (Illumina)	Trimmomatic v0.39	Shovill v1.1.0	FastQC v0.11.9	Kraken2 v2.0.8	minikraken2 v2_201904	PRJNA983524	N	-	-	-	-	-	-	-	-	-	-	-	-	-	-
B1720_B	Human	Czech Republic	2009	131	F29:A-:B10	NucleoSpin® Tissue kit (Macherey-Nagel)	Nextera® XT Library Preparation kit (Illumina)	Trimmomatic v0.39	Shovill v1.1.0	FastQC v0.11.9	Kraken2 v2.0.8	minikraken2 v2_201904	PRJNA983524	N	-	-	-	-	-	-	-	-	-	-	-	-	-	-
B2012	Human	Czech Republic	2007	131	F29:A-:B10	NucleoSpin® Tissue kit (Macherey-Nagel)	Nextera® XT Library Preparation kit (Illumina)	Trimmomatic v0.39	Shovill v1.1.0	FastQC v0.11.9	Kraken2 v2.0.8	minikraken2 v2_201904	PRJNA983524	N	-	-	-	-	-	-	-	-	-	-	-	-	-	-
B291	Human	Czech Republic	2007	131	F29:A-:B10	NucleoSpin® Tissue kit (Macherey-Nagel)	Nextera® XT Library Preparation kit (Illumina)	Trimmomatic v0.39	Shovill v1.1.0	FastQC v0.11.9	Kraken2 v2.0.8	minikraken2 v2_201904	PRJNA983524	N	-	-	-	-	-	-	-	-	-	-	-	-	-	-
B903	Human	Czech Republic	2007	131	F1:A1:B1	NucleoSpin® Tissue kit (Macherey-Nagel)	Nextera® XT Library Preparation kit (Illumina)	Trimmomatic v0.39	Shovill v1.1.0	FastQC v0.11.9	Kraken2 v2.0.8	minikraken2 v2_201904	PRJNA983524	N	-	-	-	-	-	-	-	-	-	-	-	-	-	-
B914	Human	Czech Republic	2007	131	F1:A1:B1	NucleoSpin® Tissue kit (Macherey-Nagel)	Nextera® XT Library Preparation kit (Illumina)	Trimmomatic v0.39	Shovill v1.1.0	FastQC v0.11.9	Kraken2 v2.0.8	minikraken2 v2_201904	PRJNA983524	N	-	-	-	-	-	-	-	-	-	-	-	-	-	-
B988	Human	Czech Republic	2007	131	F29:A-:B10	NucleoSpin® Tissue kit (Macherey-Nagel)	Nextera® XT Library Preparation kit (Illumina)	Trimmomatic v0.39	Shovill v1.1.0	FastQC v0.11.9	Kraken2 v2.0.8	minikraken2 v2_201904	PRJNA983524	N	-	-	-	-	-	-	-	-	-	-	-	-	-	-
CE_5361	Environment	Czech Republic	2014	131	F1:A1:B1	NucleoSpin® Tissue kit (Macherey-Nagel)	Nextera® XT Library Preparation kit (Illumina)	Trimmomatic v0.39	Shovill v1.1.0	FastQC v0.11.9	Kraken2 v2.0.8	minikraken2 v2_201904	PRJNA983524	N	-	-	-	-	-	-	-	-	-	-	-	-	-	-
CE_6254h	Environment	Czech Republic	2013	131	F1/F4:A2:B20	NucleoSpin® Tissue kit (Macherey-Nagel)	Nextera® XT Library Preparation kit (Illumina)	Trimmomatic v0.39	Shovill v1.1.0	FastQC v0.11.9	Kraken2 v2.0.8	minikraken2 v2_201904	PRJNA983524	N	-	-	-	-	-	-	-	-	-	-	-	-	-	-
I0924273	Human	Czech Republic	2020	131	F29:A-:B10	NucleoSpin® Tissue kit (Macherey-Nagel)	Nextera® XT Library Preparation kit (Illumina)	Trimmomatic v0.39	Shovill v1.1.0	FastQC v0.11.9	Kraken2 v2.0.8	minikraken2 v2_201904	PRJNA983524	N	-	-	-	-	-	-	-	-	-	-	-	-	-	-
I924797	Human	Czech Republic	2020	131	F4/F29:A-:B10	NucleoSpin® Tissue kit (Macherey-Nagel)	Nextera® XT Library Preparation kit (Illumina)	Trimmomatic v0.39	Shovill v1.1.0	FastQC v0.11.9	Kraken2 v2.0.8	minikraken2 v2_201904	PRJNA983524	N	-	-	-	-	-	-	-	-	-	-	-	-	-	-
IM1c	Environment	Czech Republic	2016	131	F29:A-:B10	NucleoSpin® Tissue kit (Macherey-Nagel)	Nextera® XT Library Preparation kit (Illumina)	Trimmomatic v0.39	Shovill v1.1.0	FastQC v0.11.9	Kraken2 v2.0.8	minikraken2 v2_201904	PRJNA595483	N	-	-	-	-	-	-	-	-	-	-	-	-	-	-
IM37c	Environment	Czech Republic	2016	131	F29:A-:B10	NucleoSpin® Tissue kit (Macherey-Nagel)	Nextera® XT Library Preparation kit (Illumina)	Trimmomatic v0.39	Shovill v1.1.0	FastQC v0.11.9	Kraken2 v2.0.8	minikraken2 v2_201904	PRJNA595483	N	-	-	-	-	-	-	-	-	-	-	-	-	-	-
IM38c	Environment	Czech Republic	2016	131	F29:A-:B10	NucleoSpin® Tissue kit (Macherey-Nagel)	Nextera® XT Library Preparation kit (Illumina)	Trimmomatic v0.39	Shovill v1.1.0	FastQC v0.11.9	Kraken2 v2.0.8	minikraken2 v2_201904	PRJNA595483	N	-	-	-	-	-	-	-	-	-	-	-	-	-	-
S1348e	Wild Animal	Czech Republic	2012	131	F29:A-:B10	NucleoSpin® Tissue kit (Macherey-Nagel)	Nextera® XT Library Preparation kit (Illumina)	Trimmomatic v0.39	Shovill v1.1.0	FastQC v0.11.9	Kraken2 v2.0.8	minikraken2 v2_201904	PRJNA983524	N	-	-	-	-	-	-	-	-	-	-	-	-	-	-
S1528_e2	Environment	Czech Republic	2012	131	F-:A-:B-	NucleoSpin® Tissue kit (Macherey-Nagel)	Nextera® XT Library Preparation kit (Illumina)	Trimmomatic v0.39	Shovill v1.1.0	FastQC v0.11.9	Kraken2 v2.0.8	minikraken2 v2_201904	PRJNA983524	N	-	-	-	-	-	-	-	-	-	-	-	-	-	-
S1530_e10	Environment	Czech Republic	2012	131	F-:A-:B-	NucleoSpin® Tissue kit (Macherey-Nagel)	Nextera® XT Library Preparation kit (Illumina)	Trimmomatic v0.39	Shovill v1.1.0	FastQC v0.11.9	Kraken2 v2.0.8	minikraken2 v2_201904	PRJNA983524	N	-	-	-	-	-	-	-	-	-	-	-	-	-	-
S1HUBe11cef	Human	Czech Republic	2020	131	F29:A-:B10	NucleoSpin® Tissue kit (Macherey-Nagel)	Nextera® XT Library Preparation kit (Illumina)	Trimmomatic v0.39	Shovill v1.1.0	FastQC v0.11.9	Kraken2 v2.0.8	minikraken2 v2_201904	PRJNA983524	N	-	-	-	-	-	-	-	-	-	-	-	-	-	-
S1RDAe11cef	Environment	Czech Republic	2020	131	F29:A-:B10	NucleoSpin® Tissue kit (Macherey-Nagel)	Nextera® XT Library Preparation kit (Illumina)	Trimmomatic v0.39	Shovill v1.1.0	FastQC v0.11.9	Kraken2 v2.0.8	minikraken2 v2_201904	PRJNA983524	N	-	-	-	-	-	-	-	-	-	-	-	-	-	-
S1RDAe13cef	Environment	Czech Republic	2020	131	F29:A-:B10	NucleoSpin® Tissue kit (Macherey-Nagel)	Nextera® XT Library Preparation kit (Illumina)	Trimmomatic v0.39	Shovill v1.1.0	FastQC v0.11.9	Kraken2 v2.0.8	minikraken2 v2_201904	PRJNA983524	N	-	-	-	-	-	-	-	-	-	-	-	-	-	-
S1SIBe21cef	Environment	Czech Republic	2020	131	F29:A-:B10	NucleoSpin® Tissue kit (Macherey-Nagel)	Nextera® XT Library Preparation kit (Illumina)	Trimmomatic v0.39	Shovill v1.1.0	FastQC v0.11.9	Kraken2 v2.0.8	minikraken2 v2_201904	PRJNA983524	N	-	-	-	-	-	-	-	-	-	-	-	-	-	-
S1SIBe22cef	Environment	Czech Republic	2020	131	F29:A-:B10	NucleoSpin® Tissue kit (Macherey-Nagel)	Nextera® XT Library Preparation kit (Illumina)	Trimmomatic v0.39	Shovill v1.1.0	FastQC v0.11.9	Kraken2 v2.0.8	minikraken2 v2_201904	PRJNA983524	N	-	-	-	-	-	-	-	-	-	-	-	-	-	-
S1SIBe23cef	Environment	Czech Republic	2020	131	F29:A-:B10	NucleoSpin® Tissue kit (Macherey-Nagel)	Nextera® XT Library Preparation kit (Illumina)	Trimmomatic v0.39	Shovill v1.1.0	FastQC v0.11.9	Kraken2 v2.0.8	minikraken2 v2_201904	PRJNA983524	N	-	-	-	-	-	-	-	-	-	-	-	-	-	-
S1SIBe4cef	Environment	Czech Republic	2020	131	F29:A-:B10	NucleoSpin® Tissue kit (Macherey-Nagel)	Nextera® XT Library Preparation kit (Illumina)	Trimmomatic v0.39	Shovill v1.1.0	FastQC v0.11.9	Kraken2 v2.0.8	minikraken2 v2_201904	PRJNA983524	N	-	-	-	-	-	-	-	-	-	-	-	-	-	-
S1SIBk6cefB	Environment	Czech Republic	2020	131	F29:A-:B10	NucleoSpin® Tissue kit (Macherey-Nagel)	Nextera® XT Library Preparation kit (Illumina)	Trimmomatic v0.39	Shovill v1.1.0	FastQC v0.11.9	Kraken2 v2.0.8	minikraken2 v2_201904	PRJNA983524	N	-	-	-	-	-	-	-	-	-	-	-	-	-	-
S2157_e3	Environment	Czech Republic	2012	131	F-:A-:B-	NucleoSpin® Tissue kit (Macherey-Nagel)	Nextera® XT Library Preparation kit (Illumina)	Trimmomatic v0.39	Shovill v1.1.0	FastQC v0.11.9	Kraken2 v2.0.8	minikraken2 v2_201904	PRJNA983524	N	-	-	-	-	-	-	-	-	-	-	-	-	-	-
S2158_e6	Environment	Czech Republic	2012	131	F-:A-:B-	NucleoSpin® Tissue kit (Macherey-Nagel)	Nextera® XT Library Preparation kit (Illumina)	Trimmomatic v0.39	Shovill v1.1.0	FastQC v0.11.9	Kraken2 v2.0.8	minikraken2 v2_201904	PRJNA983524	N	-	-	-	-	-	-	-	-	-	-	-	-	-	-
T18255	Human	Czech Republic	2021	131	F29:A-:B10	NucleoSpin® Tissue kit (Macherey-Nagel)	Nextera® XT Library Preparation kit (Illumina)	Trimmomatic v0.39	Shovill v1.1.0	FastQC v0.11.9	Kraken2 v2.0.8	minikraken2 v2_201904	PRJNA983524	N	-	-	-	-	-	-	-	-	-	-	-	-	-	-
U23060	Human	Czech Republic	2021	131	F29:A-:B10	NucleoSpin® Tissue kit (Macherey-Nagel)	Nextera® XT Library Preparation kit (Illumina)	Trimmomatic v0.39	Shovill v1.1.0	FastQC v0.11.9	Kraken2 v2.0.8	minikraken2 v2_201904	PRJNA983524	Y	MinION Mk1B (ONT)	GenFind V3 (Beckman Coulter)	SQK-RBK004	FLO-MIN106	Guppy v6.0.1	Porechop v0.2.4	BBduk v38.68	Unicycler v0.4.8	Racon v1.4.20	medaka v1.2.3	Pilon v1.23	Bakta v1.7.0	Geneious Prime 2023.1.2	PQ066887, PQ066896
2HUBe8m	Human	Czech Republic	2021	131	F2:A-:B1	NucleoSpin® Tissue kit (Macherey-Nagel)	Nextera® XT Library Preparation kit (Illumina)	Trimmomatic v0.39	Shovill v1.1.0	FastQC v0.11.9	Kraken2 v2.0.8	minikraken2 v2_201904	PRJNA983524	N	-	-	-	-	-	-	-	-	-	-	-	-	-	-
54164_SZU	Human	Czech Republic	2019	131	F2:A-:B1	NucleoSpin® Tissue kit (Macherey-Nagel)	Nextera® XT Library Preparation kit (Illumina)	Trimmomatic v0.39	Shovill v1.1.0	FastQC v0.11.9	Kraken2 v2.0.8	minikraken2 v2_201904	PRJNA983524	N	-	-	-	-	-	-	-	-	-	-	-	-	-	-
55320_277	Human	Czech Republic	2020	131	F2:A-:B-	NucleoSpin® Tissue kit (Macherey-Nagel)	Nextera® XT Library Preparation kit (Illumina)	Trimmomatic v0.39	Shovill v1.1.0	FastQC v0.11.9	Kraken2 v2.0.8	minikraken2 v2_201904	PRJNA983524	N	-	-	-	-	-	-	-	-	-	-	-	-	-	-
B0009170	Human	Czech Republic	2011	131	C4/F18:A-:B1	NucleoSpin® Tissue kit (Macherey-Nagel)	Nextera® XT Library Preparation kit (Illumina)	Trimmomatic v0.39	Shovill v1.1.0	FastQC v0.11.9	Kraken2 v2.0.8	minikraken2 v2_201904	PRJNA983524	Y	MinION Mk1C (ONT)	NucleoBond HMW DNA kit (Macherey-Nagel)	SQK-RBK114	FLO-MIN114	Guppy v6.5.7	Porechop v0.2.4	BBduk v38.68	Unicycler v0.4.8	Racon v1.4.20	medaka v1.2.3	Pilon v1.23	Bakta v1.7.0	Geneious Prime 2023.1.2	PQ066901
B0009266	Human	Czech Republic	2011	131	F2:A-:B1	NucleoSpin® Tissue kit (Macherey-Nagel)	Nextera® XT Library Preparation kit (Illumina)	Trimmomatic v0.39	Shovill v1.1.0	FastQC v0.11.9	Kraken2 v2.0.8	minikraken2 v2_201904	PRJNA983524	N	-	-	-	-	-	-	-	-	-	-	-	-	-	-
B0009898	Human	Czech Republic	2011	131	F2:A-:B1	NucleoSpin® Tissue kit (Macherey-Nagel)	Nextera® XT Library Preparation kit (Illumina)	Trimmomatic v0.39	Shovill v1.1.0	FastQC v0.11.9	Kraken2 v2.0.8	minikraken2 v2_201904	PRJNA983524	N	-	-	-	-	-	-	-	-	-	-	-	-	-	-
B0017852	Human	Czech Republic	2012	131	C4/F18:A6:B1	NucleoSpin® Tissue kit (Macherey-Nagel)	Nextera® XT Library Preparation kit (Illumina)	Trimmomatic v0.39	Shovill v1.1.0	FastQC v0.11.9	Kraken2 v2.0.8	minikraken2 v2_201904	PRJNA983524	N	-	-	-	-	-	-	-	-	-	-	-	-	-	-
B0033684_a	Human	Czech Republic	2016	131	F4:A-:B1	NucleoSpin® Tissue kit (Macherey-Nagel)	Nextera® XT Library Preparation kit (Illumina)	Trimmomatic v0.39	Shovill v1.1.0	FastQC v0.11.9	Kraken2 v2.0.8	minikraken2 v2_201904	PRJNA983524	N	-	-	-	-	-	-	-	-	-	-	-	-	-	-
B0033902	Human	Czech Republic	2016	131	F29:A-:B10	NucleoSpin® Tissue kit (Macherey-Nagel)	Nextera® XT Library Preparation kit (Illumina)	Trimmomatic v0.39	Shovill v1.1.0	FastQC v0.11.9	Kraken2 v2.0.8	minikraken2 v2_201904	PRJNA983524	N	-	-	-	-	-	-	-	-	-	-	-	-	-	-
B0034020	Human	Czech Republic	2016	131	F2:A-:B1	NucleoSpin® Tissue kit (Macherey-Nagel)	Nextera® XT Library Preparation kit (Illumina)	Trimmomatic v0.39	Shovill v1.1.0	FastQC v0.11.9	Kraken2 v2.0.8	minikraken2 v2_201904	PRJNA983524	N	-	-	-	-	-	-	-	-	-	-	-	-	-	-
B0034094	Human	Czech Republic	2016	131	C4/F18:A-:B6	NucleoSpin® Tissue kit (Macherey-Nagel)	Nextera® XT Library Preparation kit (Illumina)	Trimmomatic v0.39	Shovill v1.1.0	FastQC v0.11.9	Kraken2 v2.0.8	minikraken2 v2_201904	PRJNA983524	N	-	-	-	-	-	-	-	-	-	-	-	-	-	-
B1244	Human	Czech Republic	2008	131	F4:A-:B1	NucleoSpin® Tissue kit (Macherey-Nagel)	Nextera® XT Library Preparation kit (Illumina)	Trimmomatic v0.39	Shovill v1.1.0	FastQC v0.11.9	Kraken2 v2.0.8	minikraken2 v2_201904	PRJNA983524	N	-	-	-	-	-	-	-	-	-	-	-	-	-	-
B1271	Human	Czech Republic	2008	131	F29:A-:B10	NucleoSpin® Tissue kit (Macherey-Nagel)	Nextera® XT Library Preparation kit (Illumina)	Trimmomatic v0.39	Shovill v1.1.0	FastQC v0.11.9	Kraken2 v2.0.8	minikraken2 v2_201904	PRJNA983524	N	-	-	-	-	-	-	-	-	-	-	-	-	-	-
B1306	Human	Czech Republic	2008	131	F29:A-:B10	NucleoSpin® Tissue kit (Macherey-Nagel)	Nextera® XT Library Preparation kit (Illumina)	Trimmomatic v0.39	Shovill v1.1.0	FastQC v0.11.9	Kraken2 v2.0.8	minikraken2 v2_201904	PRJNA983524	N	-	-	-	-	-	-	-	-	-	-	-	-	-	-
B1354	Human	Czech Republic	2008	131	F-:A-:B67	NucleoSpin® Tissue kit (Macherey-Nagel)	Nextera® XT Library Preparation kit (Illumina)	Trimmomatic v0.39	Shovill v1.1.0	FastQC v0.11.9	Kraken2 v2.0.8	minikraken2 v2_201904	PRJNA983524	N	-	-	-	-	-	-	-	-	-	-	-	-	-	-
B1688	Human	Czech Republic	2009	131	F4:A-:B1	NucleoSpin® Tissue kit (Macherey-Nagel)	Nextera® XT Library Preparation kit (Illumina)	Trimmomatic v0.39	Shovill v1.1.0	FastQC v0.11.9	Kraken2 v2.0.8	minikraken2 v2_201904	PRJNA983524	N	-	-	-	-	-	-	-	-	-	-	-	-	-	-
B481_B	Human	Czech Republic	2007	131	F29:A-:B10	NucleoSpin® Tissue kit (Macherey-Nagel)	Nextera® XT Library Preparation kit (Illumina)	Trimmomatic v0.39	Shovill v1.1.0	FastQC v0.11.9	Kraken2 v2.0.8	minikraken2 v2_201904	PRJNA983524	N	-	-	-	-	-	-	-	-	-	-	-	-	-	-
B4964h	Human	Czech Republic	2013	131	C4/F18:A-:B6	NucleoSpin® Tissue kit (Macherey-Nagel)	Nextera® XT Library Preparation kit (Illumina)	Trimmomatic v0.39	Shovill v1.1.0	FastQC v0.11.9	Kraken2 v2.0.8	minikraken2 v2_201904	PRJNA983524	N	-	-	-	-	-	-	-	-	-	-	-	-	-	-
B505	Human	Czech Republic	2007	131	F29:A-:B10	NucleoSpin® Tissue kit (Macherey-Nagel)	Nextera® XT Library Preparation kit (Illumina)	Trimmomatic v0.39	Shovill v1.1.0	FastQC v0.11.9	Kraken2 v2.0.8	minikraken2 v2_201904	PRJNA983524	N	-	-	-	-	-	-	-	-	-	-	-	-	-	-
B815	Human	Czech Republic	2007	131	F-:A-:B-	NucleoSpin® Tissue kit (Macherey-Nagel)	Nextera® XT Library Preparation kit (Illumina)	Trimmomatic v0.39	Shovill v1.1.0	FastQC v0.11.9	Kraken2 v2.0.8	minikraken2 v2_201904	PRJNA983524	N	-	-	-	-	-	-	-	-	-	-	-	-	-	-
CE_3012	Wild Animal	Czech Republic	2012	131	K31:A-:B-	NucleoSpin® Tissue kit (Macherey-Nagel)	Nextera® XT Library Preparation kit (Illumina)	Trimmomatic v0.39	Shovill v1.1.0	FastQC v0.11.9	Kraken2 v2.0.8	minikraken2 v2_201904	PRJNA983524	N	-	-	-	-	-	-	-	-	-	-	-	-	-	-
CE_5363	Environment	Czech Republic	2014	131	C4/F18:A-:B6	NucleoSpin® Tissue kit (Macherey-Nagel)	Nextera® XT Library Preparation kit (Illumina)	Trimmomatic v0.39	Shovill v1.1.0	FastQC v0.11.9	Kraken2 v2.0.8	minikraken2 v2_201904	PRJNA983524	N	-	-	-	-	-	-	-	-	-	-	-	-	-	-
CE_5366_4h	Environment	Czech Republic	2014	131	F2:A-:B1	NucleoSpin® Tissue kit (Macherey-Nagel)	Nextera® XT Library Preparation kit (Illumina)	Trimmomatic v0.39	Shovill v1.1.0	FastQC v0.11.9	Kraken2 v2.0.8	minikraken2 v2_201904	PRJNA983524	N	-	-	-	-	-	-	-	-	-	-	-	-	-	-
CE_6981h	Human	Czech Republic	2014	131	F2:A-:B1	NucleoSpin® Tissue kit (Macherey-Nagel)	Nextera® XT Library Preparation kit (Illumina)	Trimmomatic v0.39	Shovill v1.1.0	FastQC v0.11.9	Kraken2 v2.0.8	minikraken2 v2_201904	PRJNA983524	N	-	-	-	-	-	-	-	-	-	-	-	-	-	-
CE_7114	Human	Czech Republic	2014	131	F2:A-:B1	NucleoSpin® Tissue kit (Macherey-Nagel)	Nextera® XT Library Preparation kit (Illumina)	Trimmomatic v0.39	Shovill v1.1.0	FastQC v0.11.9	Kraken2 v2.0.8	minikraken2 v2_201904	PRJNA983524	N	-	-	-	-	-	-	-	-	-	-	-	-	-	-
D33772	Human	Czech Republic	2021	131	F-:A-:B-	NucleoSpin® Tissue kit (Macherey-Nagel)	Nextera® XT Library Preparation kit (Illumina)	Trimmomatic v0.39	Shovill v1.1.0	FastQC v0.11.9	Kraken2 v2.0.8	minikraken2 v2_201904	PRJNA983524	N	-	-	-	-	-	-	-	-	-	-	-	-	-	-
H_40	Wild Animal	Czech Republic	2005	131	F-:A-:B-	NucleoSpin® Tissue kit (Macherey-Nagel)	Nextera® XT Library Preparation kit (Illumina)	Trimmomatic v0.39	Shovill v1.1.0	FastQC v0.11.9	Kraken2 v2.0.8	minikraken2 v2_201904	PRJNA983524	N	-	-	-	-	-	-	-	-	-	-	-	-	-	-
S126_6045	Food Animal	Czech Republic	2017	131	C4/F18:A-:B6	NucleoSpin® Tissue kit (Macherey-Nagel)	Nextera® XT Library Preparation kit (Illumina)	Trimmomatic v0.39	Shovill v1.1.0	FastQC v0.11.9	Kraken2 v2.0.8	minikraken2 v2_201904	PRJNA983524	N	-	-	-	-	-	-	-	-	-	-	-	-	-	-
S136_6089	Food Animal	Czech Republic	2018	131	C4/F18:A-:B6	NucleoSpin® Tissue kit (Macherey-Nagel)	Nextera® XT Library Preparation kit (Illumina)	Trimmomatic v0.39	Shovill v1.1.0	FastQC v0.11.9	Kraken2 v2.0.8	minikraken2 v2_201904	PRJNA983524	N	-	-	-	-	-	-	-	-	-	-	-	-	-	-
S139_6095	Food Animal	Czech Republic	2018	131	C4/F18:A-:B6	NucleoSpin® Tissue kit (Macherey-Nagel)	Nextera® XT Library Preparation kit (Illumina)	Trimmomatic v0.39	Shovill v1.1.0	FastQC v0.11.9	Kraken2 v2.0.8	minikraken2 v2_201904	PRJNA983524	N	-	-	-	-	-	-	-	-	-	-	-	-	-	-
S145_6104	Food Animal	Czech Republic	2017	131	C4/F18:A-:B6	NucleoSpin® Tissue kit (Macherey-Nagel)	Nextera® XT Library Preparation kit (Illumina)	Trimmomatic v0.39	Shovill v1.1.0	FastQC v0.11.9	Kraken2 v2.0.8	minikraken2 v2_201904	PRJNA983524	N	-	-	-	-	-	-	-	-	-	-	-	-	-	-
S147_6110	Food Animal	Czech Republic	2017	131	C4/F18:A-:B6	NucleoSpin® Tissue kit (Macherey-Nagel)	Nextera® XT Library Preparation kit (Illumina)	Trimmomatic v0.39	Shovill v1.1.0	FastQC v0.11.9	Kraken2 v2.0.8	minikraken2 v2_201904	PRJNA983524	N	-	-	-	-	-	-	-	-	-	-	-	-	-	-
S14NS	Human	Czech Republic	2008	131	C4/F18:A-:B1	NucleoSpin® Tissue kit (Macherey-Nagel)	Nextera® XT Library Preparation kit (Illumina)	Trimmomatic v0.39	Shovill v1.1.0	FastQC v0.11.9	Kraken2 v2.0.8	minikraken2 v2_201904	PRJNA983524	N	-	-	-	-	-	-	-	-	-	-	-	-	-	-
S165_6235	Food Animal	Czech Republic	2018	131	C4/F18:A-:B6	NucleoSpin® Tissue kit (Macherey-Nagel)	Nextera® XT Library Preparation kit (Illumina)	Trimmomatic v0.39	Shovill v1.1.0	FastQC v0.11.9	Kraken2 v2.0.8	minikraken2 v2_201904	PRJNA983524	N	-	-	-	-	-	-	-	-	-	-	-	-	-	-
S167_6235	Food Animal	Czech Republic	2018	131	C4/F18:A-:B6	NucleoSpin® Tissue kit (Macherey-Nagel)	Nextera® XT Library Preparation kit (Illumina)	Trimmomatic v0.39	Shovill v1.1.0	FastQC v0.11.9	Kraken2 v2.0.8	minikraken2 v2_201904	PRJNA983524	N	-	-	-	-	-	-	-	-	-	-	-	-	-	-
S169_6238	Food Animal	Czech Republic	2018	131	C4/F18:A-:B6	NucleoSpin® Tissue kit (Macherey-Nagel)	Nextera® XT Library Preparation kit (Illumina)	Trimmomatic v0.39	Shovill v1.1.0	FastQC v0.11.9	Kraken2 v2.0.8	minikraken2 v2_201904	PRJNA983524	N	-	-	-	-	-	-	-	-	-	-	-	-	-	-
S173_6276	Food Animal	Czech Republic	2018	131	C4/F18:A-:B6	NucleoSpin® Tissue kit (Macherey-Nagel)	Nextera® XT Library Preparation kit (Illumina)	Trimmomatic v0.39	Shovill v1.1.0	FastQC v0.11.9	Kraken2 v2.0.8	minikraken2 v2_201904	PRJNA983524	N	-	-	-	-	-	-	-	-	-	-	-	-	-	-
S214_6765	Food Animal	Czech Republic	2018	131	F-:A-:B-	NucleoSpin® Tissue kit (Macherey-Nagel)	Nextera® XT Library Preparation kit (Illumina)	Trimmomatic v0.39	Shovill v1.1.0	FastQC v0.11.9	Kraken2 v2.0.8	minikraken2 v2_201904	PRJNA983524	N	-	-	-	-	-	-	-	-	-	-	-	-	-	-
S36a	Wild Animal	Czech Republic	2009	131	F2:A-:B1	NucleoSpin® Tissue kit (Macherey-Nagel)	Nextera® XT Library Preparation kit (Illumina)	Trimmomatic v0.39	Shovill v1.1.0	FastQC v0.11.9	Kraken2 v2.0.8	minikraken2 v2_201904	PRJNA983524	N	-	-	-	-	-	-	-	-	-	-	-	-	-	-
S46M	Human	Czech Republic	2008	131	C4/F18:A-:B1	NucleoSpin® Tissue kit (Macherey-Nagel)	Nextera® XT Library Preparation kit (Illumina)	Trimmomatic v0.39	Shovill v1.1.0	FastQC v0.11.9	Kraken2 v2.0.8	minikraken2 v2_201904	PRJNA983524	N	-	-	-	-	-	-	-	-	-	-	-	-	-	-
S51	Wild Animal	Czech Republic	2005	131	F-:A6:B1	NucleoSpin® Tissue kit (Macherey-Nagel)	Nextera® XT Library Preparation kit (Illumina)	Trimmomatic v0.39	Shovill v1.1.0	FastQC v0.11.9	Kraken2 v2.0.8	minikraken2 v2_201904	PRJNA983524	N	-	-	-	-	-	-	-	-	-	-	-	-	-	-
S54611	Food Animal	Czech Republic	2006	131	F30:A-:B-	NucleoSpin® Tissue kit (Macherey-Nagel)	Nextera® XT Library Preparation kit (Illumina)	Trimmomatic v0.39	Shovill v1.1.0	FastQC v0.11.9	Kraken2 v2.0.8	minikraken2 v2_201904	PRJNA983524	N	-	-	-	-	-	-	-	-	-	-	-	-	-	-
S90_5717	Food Animal	Czech Republic	2017	131	C4/F18:A-:B6	NucleoSpin® Tissue kit (Macherey-Nagel)	Nextera® XT Library Preparation kit (Illumina)	Trimmomatic v0.39	Shovill v1.1.0	FastQC v0.11.9	Kraken2 v2.0.8	minikraken2 v2_201904	PRJNA983524	N	-	-	-	-	-	-	-	-	-	-	-	-	-	-
S92_5719	Food Animal	Czech Republic	2017	131	C4/F18:A-:B6	NucleoSpin® Tissue kit (Macherey-Nagel)	Nextera® XT Library Preparation kit (Illumina)	Trimmomatic v0.39	Shovill v1.1.0	FastQC v0.11.9	Kraken2 v2.0.8	minikraken2 v2_201904	PRJNA983524	N	-	-	-	-	-	-	-	-	-	-	-	-	-	-
T18260	Human	Czech Republic	2021	131	F29:A-:B10	NucleoSpin® Tissue kit (Macherey-Nagel)	Nextera® XT Library Preparation kit (Illumina)	Trimmomatic v0.39	Shovill v1.1.0	FastQC v0.11.9	Kraken2 v2.0.8	minikraken2 v2_201904	PRJNA983524	N	-	-	-	-	-	-	-	-	-	-	-	-	-	-
29_2SIAe10c	Environment	Czech Republic	2021	131	F29:A-:B10	NucleoSpin® Tissue kit (Macherey-Nagel)	Nextera® XT Library Preparation kit (Illumina)	Trimmomatic v0.39	Shovill v1.1.0	FastQC v0.11.9	Kraken2 v2.0.8	minikraken2 v2_201904	PRJNA983524	N	-	-	-	-	-	-	-	-	-	-	-	-	-	-
B0034164	Human	Czech Republic	2016	131	F29:A-:B10	NucleoSpin® Tissue kit (Macherey-Nagel)	Nextera® XT Library Preparation kit (Illumina)	Trimmomatic v0.39	Shovill v1.1.0	FastQC v0.11.9	Kraken2 v2.0.8	minikraken2 v2_201904	PRJNA983524	N	-	-	-	-	-	-	-	-	-	-	-	-	-	-
CE1049_1_J	Human	Czech Republic	2012	131	F2/F29:A-:B10	NucleoSpin® Tissue kit (Macherey-Nagel)	Nextera® XT Library Preparation kit (Illumina)	Trimmomatic v0.39	Shovill v1.1.0	FastQC v0.11.9	Kraken2 v2.0.8	minikraken2 v2_201904	PRJNA983524	Y	MinION Mk1B (ONT)	GenFind V3 (Beckman Coulter)	SQK-RBK004	FLO-MIN106	Guppy v6.0.1	Porechop v0.2.4	BBduk v38.68	Unicycler v0.4.8	Racon v1.4.20	medaka v1.2.3	Pilon v1.23	Bakta v1.7.0	Geneious Prime 2023.1.2	PQ066883, PQ066897
CE1056_2_J	Human	Czech Republic	2012	131	F2/F29:A-:B10	NucleoSpin® Tissue kit (Macherey-Nagel)	Nextera® XT Library Preparation kit (Illumina)	Trimmomatic v0.39	Shovill v1.1.0	FastQC v0.11.9	Kraken2 v2.0.8	minikraken2 v2_201904	PRJNA983524	N	-	-	-	-	-	-	-	-	-	-	-	-	-	-
S2977_2_J	Human	Czech Republic	2013	131	F2/F29:A-:B10	NucleoSpin® Tissue kit (Macherey-Nagel)	Nextera® XT Library Preparation kit (Illumina)	Trimmomatic v0.39	Shovill v1.1.0	FastQC v0.11.9	Kraken2 v2.0.8	minikraken2 v2_201904	PRJNA983524	N	-	-	-	-	-	-	-	-	-	-	-	-	-	-
S4511_4_J	Human	Czech Republic	2013	131	F2/F29:A-:B10	NucleoSpin® Tissue kit (Macherey-Nagel)	Nextera® XT Library Preparation kit (Illumina)	Trimmomatic v0.39	Shovill v1.1.0	FastQC v0.11.9	Kraken2 v2.0.8	minikraken2 v2_201904	PRJNA983524	N	-	-	-	-	-	-	-	-	-	-	-	-	-	-
S4860_J2	Human	Czech Republic	2013	131	F2/F29:A-:B10	NucleoSpin® Tissue kit (Macherey-Nagel)	Nextera® XT Library Preparation kit (Illumina)	Trimmomatic v0.39	Shovill v1.1.0	FastQC v0.11.9	Kraken2 v2.0.8	minikraken2 v2_201904	PRJNA983524	N	-	-	-	-	-	-	-	-	-	-	-	-	-	-
S4863_J3	Human	Czech Republic	2013	131	F2/F29:A-:B10	NucleoSpin® Tissue kit (Macherey-Nagel)	Nextera® XT Library Preparation kit (Illumina)	Trimmomatic v0.39	Shovill v1.1.0	FastQC v0.11.9	Kraken2 v2.0.8	minikraken2 v2_201904	PRJNA983524	N	-	-	-	-	-	-	-	-	-	-	-	-	-	-
S5615_J1	Human	Czech Republic	2014	131	F2/F29:A-:B10	NucleoSpin® Tissue kit (Macherey-Nagel)	Nextera® XT Library Preparation kit (Illumina)	Trimmomatic v0.39	Shovill v1.1.0	FastQC v0.11.9	Kraken2 v2.0.8	minikraken2 v2_201904	PRJNA983524	N	-	-	-	-	-	-	-	-	-	-	-	-	-	-
S5616_j3	Human	Czech Republic	2014	131	F2/F29:A-:B10	NucleoSpin® Tissue kit (Macherey-Nagel)	Nextera® XT Library Preparation kit (Illumina)	Trimmomatic v0.39	Shovill v1.1.0	FastQC v0.11.9	Kraken2 v2.0.8	minikraken2 v2_201904	PRJNA983524	N	-	-	-	-	-	-	-	-	-	-	-	-	-	-
S5616_J5_A	Human	Czech Republic	2014	131	F2/F29:A-:B10	NucleoSpin® Tissue kit (Macherey-Nagel)	Nextera® XT Library Preparation kit (Illumina)	Trimmomatic v0.39	Shovill v1.1.0	FastQC v0.11.9	Kraken2 v2.0.8	minikraken2 v2_201904	PRJNA983524	N	-	-	-	-	-	-	-	-	-	-	-	-	-	-
S7010_J2	Human	Czech Republic	2015	131	F2/F29:A-:B10	NucleoSpin® Tissue kit (Macherey-Nagel)	Nextera® XT Library Preparation kit (Illumina)	Trimmomatic v0.39	Shovill v1.1.0	FastQC v0.11.9	Kraken2 v2.0.8	minikraken2 v2_201904	PRJNA983524	N	-	-	-	-	-	-	-	-	-	-	-	-	-	-
S7010_J3	Human	Czech Republic	2015	131	F2/F29:A-:B10	NucleoSpin® Tissue kit (Macherey-Nagel)	Nextera® XT Library Preparation kit (Illumina)	Trimmomatic v0.39	Shovill v1.1.0	FastQC v0.11.9	Kraken2 v2.0.8	minikraken2 v2_201904	PRJNA983524	N	-	-	-	-	-	-	-	-	-	-	-	-	-	-
X213569	Human	Czech Republic	2021	131	F2:A1:B63	NucleoSpin® Tissue kit (Macherey-Nagel)	Nextera® XT Library Preparation kit (Illumina)	Trimmomatic v0.39	Shovill v1.1.0	FastQC v0.11.9	Kraken2 v2.0.8	minikraken2 v2_201904	PRJNA983524	N	-	-	-	-	-	-	-	-	-	-	-	-	-	-
20_2SIAe1c	Environment	Czech Republic	2021	131	F1:A2:B20	NucleoSpin® Tissue kit (Macherey-Nagel)	Nextera® XT Library Preparation kit (Illumina)	Trimmomatic v0.39	Shovill v1.1.0	FastQC v0.11.9	Kraken2 v2.0.8	minikraken2 v2_201904	PRJNA983524	N	-	-	-	-	-	-	-	-	-	-	-	-	-	-
2HUAe15cef	Human	Czech Republic	2021	131	F1:A2:B20	NucleoSpin® Tissue kit (Macherey-Nagel)	Nextera® XT Library Preparation kit (Illumina)	Trimmomatic v0.39	Shovill v1.1.0	FastQC v0.11.9	Kraken2 v2.0.8	minikraken2 v2_201904	PRJNA983524	N	-	-	-	-	-	-	-	-	-	-	-	-	-	-
2HUAe16cef	Human	Czech Republic	2021	131	F1:A2:B20	NucleoSpin® Tissue kit (Macherey-Nagel)	Nextera® XT Library Preparation kit (Illumina)	Trimmomatic v0.39	Shovill v1.1.0	FastQC v0.11.9	Kraken2 v2.0.8	minikraken2 v2_201904	PRJNA983524	N	-	-	-	-	-	-	-	-	-	-	-	-	-	-
2HUAe21cef	Human	Czech Republic	2021	131	F1:A2:B20	NucleoSpin® Tissue kit (Macherey-Nagel)	Nextera® XT Library Preparation kit (Illumina)	Trimmomatic v0.39	Shovill v1.1.0	FastQC v0.11.9	Kraken2 v2.0.8	minikraken2 v2_201904	PRJNA983524	N	-	-	-	-	-	-	-	-	-	-	-	-	-	-
2HUAe26cef	Human	Czech Republic	2021	131	F1:A2:B20	NucleoSpin® Tissue kit (Macherey-Nagel)	Nextera® XT Library Preparation kit (Illumina)	Trimmomatic v0.39	Shovill v1.1.0	FastQC v0.11.9	Kraken2 v2.0.8	minikraken2 v2_201904	PRJNA983524	N	-	-	-	-	-	-	-	-	-	-	-	-	-	-
2HUAe30cef	Human	Czech Republic	2021	131	F1:A2:B20	NucleoSpin® Tissue kit (Macherey-Nagel)	Nextera® XT Library Preparation kit (Illumina)	Trimmomatic v0.39	Shovill v1.1.0	FastQC v0.11.9	Kraken2 v2.0.8	minikraken2 v2_201904	PRJNA983524	N	-	-	-	-	-	-	-	-	-	-	-	-	-	-
2HUAe37cef	Human	Czech Republic	2021	131	F1:A2:B20	NucleoSpin® Tissue kit (Macherey-Nagel)	Nextera® XT Library Preparation kit (Illumina)	Trimmomatic v0.39	Shovill v1.1.0	FastQC v0.11.9	Kraken2 v2.0.8	minikraken2 v2_201904	PRJNA983524	N	-	-	-	-	-	-	-	-	-	-	-	-	-	-
2HUAe5cef	Human	Czech Republic	2021	131	F-:A2:B20	NucleoSpin® Tissue kit (Macherey-Nagel)	Nextera® XT Library Preparation kit (Illumina)	Trimmomatic v0.39	Shovill v1.1.0	FastQC v0.11.9	Kraken2 v2.0.8	minikraken2 v2_201904	PRJNA983524	N	-	-	-	-	-	-	-	-	-	-	-	-	-	-
2HUBe14cef	Human	Czech Republic	2021	131	F1:A2:B20	NucleoSpin® Tissue kit (Macherey-Nagel)	Nextera® XT Library Preparation kit (Illumina)	Trimmomatic v0.39	Shovill v1.1.0	FastQC v0.11.9	Kraken2 v2.0.8	minikraken2 v2_201904	PRJNA983524	N	-	-	-	-	-	-	-	-	-	-	-	-	-	-
2HUBe2cef	Human	Czech Republic	2021	131	F1:A2:B20	NucleoSpin® Tissue kit (Macherey-Nagel)	Nextera® XT Library Preparation kit (Illumina)	Trimmomatic v0.39	Shovill v1.1.0	FastQC v0.11.9	Kraken2 v2.0.8	minikraken2 v2_201904	PRJNA983524	N	-	-	-	-	-	-	-	-	-	-	-	-	-	-
2HUCe8cef	Human	Czech Republic	2021	131	F1:A1:B16	NucleoSpin® Tissue kit (Macherey-Nagel)	Nextera® XT Library Preparation kit (Illumina)	Trimmomatic v0.39	Shovill v1.1.0	FastQC v0.11.9	Kraken2 v2.0.8	minikraken2 v2_201904	PRJNA983524	N	-	-	-	-	-	-	-	-	-	-	-	-	-	-
40_2SIAe21c	Environment	Czech Republic	2021	131	F1:A2:B-	NucleoSpin® Tissue kit (Macherey-Nagel)	Nextera® XT Library Preparation kit (Illumina)	Trimmomatic v0.39	Shovill v1.1.0	FastQC v0.11.9	Kraken2 v2.0.8	minikraken2 v2_201904	PRJNA983524	N	-	-	-	-	-	-	-	-	-	-	-	-	-	-
50_2SOAe6c	Environment	Czech Republic	2021	131	F1/F4:A2:B-	NucleoSpin® Tissue kit (Macherey-Nagel)	Nextera® XT Library Preparation kit (Illumina)	Trimmomatic v0.39	Shovill v1.1.0	FastQC v0.11.9	Kraken2 v2.0.8	minikraken2 v2_201904	PRJNA983524	Y	MinION Mk1B (ONT)	GenFind V3 (Beckman Coulter)	SQK-RBK004	FLO-MIN106	Guppy v6.0.1	Porechop v0.2.4	BBduk v38.68	Unicycler v0.4.8	Racon v1.4.20	medaka v1.2.3	Pilon v1.23	Bakta v1.7.0	Geneious Prime 2023.1.2	PQ066880, PQ066890
95_2SIBe4c	Environment	Czech Republic	2021	131	F1:A2:B20	NucleoSpin® Tissue kit (Macherey-Nagel)	Nextera® XT Library Preparation kit (Illumina)	Trimmomatic v0.39	Shovill v1.1.0	FastQC v0.11.9	Kraken2 v2.0.8	minikraken2 v2_201904	PRJNA983524	N	-	-	-	-	-	-	-	-	-	-	-	-	-	-
B0001635	Human	Czech Republic	2009	131	F1:A2:B20	NucleoSpin® Tissue kit (Macherey-Nagel)	Nextera® XT Library Preparation kit (Illumina)	Trimmomatic v0.39	Shovill v1.1.0	FastQC v0.11.9	Kraken2 v2.0.8	minikraken2 v2_201904	PRJNA983524	N	-	-	-	-	-	-	-	-	-	-	-	-	-	-
B0003049	Human	Czech Republic	2009	131	F1:A2:B20	NucleoSpin® Tissue kit (Macherey-Nagel)	Nextera® XT Library Preparation kit (Illumina)	Trimmomatic v0.39	Shovill v1.1.0	FastQC v0.11.9	Kraken2 v2.0.8	minikraken2 v2_201904	PRJNA983524	N	-	-	-	-	-	-	-	-	-	-	-	-	-	-
B0003929	Human	Czech Republic	2009	131	F1/F2:A2:B20	NucleoSpin® Tissue kit (Macherey-Nagel)	Nextera® XT Library Preparation kit (Illumina)	Trimmomatic v0.39	Shovill v1.1.0	FastQC v0.11.9	Kraken2 v2.0.8	minikraken2 v2_201904	PRJNA983524	N	-	-	-	-	-	-	-	-	-	-	-	-	-	-
B0004136	Human	Czech Republic	2009	131	F1:A2:B20	NucleoSpin® Tissue kit (Macherey-Nagel)	Nextera® XT Library Preparation kit (Illumina)	Trimmomatic v0.39	Shovill v1.1.0	FastQC v0.11.9	Kraken2 v2.0.8	minikraken2 v2_201904	PRJNA983524	N	-	-	-	-	-	-	-	-	-	-	-	-	-	-
B0005159	Human	Czech Republic	2010	131	F22:A1:B20	NucleoSpin® Tissue kit (Macherey-Nagel)	Nextera® XT Library Preparation kit (Illumina)	Trimmomatic v0.39	Shovill v1.1.0	FastQC v0.11.9	Kraken2 v2.0.8	minikraken2 v2_201904	PRJNA983524	N	-	-	-	-	-	-	-	-	-	-	-	-	-	-
B0007595_B	Human	Czech Republic	2010	131	F1:A2:B20	NucleoSpin® Tissue kit (Macherey-Nagel)	Nextera® XT Library Preparation kit (Illumina)	Trimmomatic v0.39	Shovill v1.1.0	FastQC v0.11.9	Kraken2 v2.0.8	minikraken2 v2_201904	PRJNA983524	N	-	-	-	-	-	-	-	-	-	-	-	-	-	-
B0007600	Human	Czech Republic	2010	131	F1/F35:A2:B20	NucleoSpin® Tissue kit (Macherey-Nagel)	Nextera® XT Library Preparation kit (Illumina)	Trimmomatic v0.39	Shovill v1.1.0	FastQC v0.11.9	Kraken2 v2.0.8	minikraken2 v2_201904	PRJNA983524	N	-	-	-	-	-	-	-	-	-	-	-	-	-	-
B0007879	Human	Czech Republic	2011	131	F1:A6:B20	NucleoSpin® Tissue kit (Macherey-Nagel)	Nextera® XT Library Preparation kit (Illumina)	Trimmomatic v0.39	Shovill v1.1.0	FastQC v0.11.9	Kraken2 v2.0.8	minikraken2 v2_201904	PRJNA983524	N	-	-	-	-	-	-	-	-	-	-	-	-	-	-
B0009261	Human	Czech Republic	2011	131	F1:A2:B20	NucleoSpin® Tissue kit (Macherey-Nagel)	Nextera® XT Library Preparation kit (Illumina)	Trimmomatic v0.39	Shovill v1.1.0	FastQC v0.11.9	Kraken2 v2.0.8	minikraken2 v2_201904	PRJNA983524	N	-	-	-	-	-	-	-	-	-	-	-	-	-	-
B0009292	Human	Czech Republic	2011	131	F1:A2:B-	NucleoSpin® Tissue kit (Macherey-Nagel)	Nextera® XT Library Preparation kit (Illumina)	Trimmomatic v0.39	Shovill v1.1.0	FastQC v0.11.9	Kraken2 v2.0.8	minikraken2 v2_201904	PRJNA983524	N	-	-	-	-	-	-	-	-	-	-	-	-	-	-
B0009293	Human	Czech Republic	2011	131	F1:A2:B20	NucleoSpin® Tissue kit (Macherey-Nagel)	Nextera® XT Library Preparation kit (Illumina)	Trimmomatic v0.39	Shovill v1.1.0	FastQC v0.11.9	Kraken2 v2.0.8	minikraken2 v2_201904	PRJNA983524	N	-	-	-	-	-	-	-	-	-	-	-	-	-	-
B0009309	Human	Czech Republic	2011	131	F1:A2:B20	NucleoSpin® Tissue kit (Macherey-Nagel)	Nextera® XT Library Preparation kit (Illumina)	Trimmomatic v0.39	Shovill v1.1.0	FastQC v0.11.9	Kraken2 v2.0.8	minikraken2 v2_201904	PRJNA983524	N	-	-	-	-	-	-	-	-	-	-	-	-	-	-
B0010350	Human	Czech Republic	2011	131	F1/F4:A2:B20	NucleoSpin® Tissue kit (Macherey-Nagel)	Nextera® XT Library Preparation kit (Illumina)	Trimmomatic v0.39	Shovill v1.1.0	FastQC v0.11.9	Kraken2 v2.0.8	minikraken2 v2_201904	PRJNA983524	N	-	-	-	-	-	-	-	-	-	-	-	-	-	-
B0011365	Human	Czech Republic	2011	131	F1:A2:B20	NucleoSpin® Tissue kit (Macherey-Nagel)	Nextera® XT Library Preparation kit (Illumina)	Trimmomatic v0.39	Shovill v1.1.0	FastQC v0.11.9	Kraken2 v2.0.8	minikraken2 v2_201904	PRJNA983524	N	-	-	-	-	-	-	-	-	-	-	-	-	-	-
B0032859	Human	Czech Republic	2016	131	F1:A2:B20	NucleoSpin® Tissue kit (Macherey-Nagel)	Nextera® XT Library Preparation kit (Illumina)	Trimmomatic v0.39	Shovill v1.1.0	FastQC v0.11.9	Kraken2 v2.0.8	minikraken2 v2_201904	PRJNA983524	N	-	-	-	-	-	-	-	-	-	-	-	-	-	-
B0032888	Human	Czech Republic	2016	131	F1:A2:B20	NucleoSpin® Tissue kit (Macherey-Nagel)	Nextera® XT Library Preparation kit (Illumina)	Trimmomatic v0.39	Shovill v1.1.0	FastQC v0.11.9	Kraken2 v2.0.8	minikraken2 v2_201904	PRJNA983524	N	-	-	-	-	-	-	-	-	-	-	-	-	-	-
B0033806	Human	Czech Republic	2016	131	F1:A2:B20	NucleoSpin® Tissue kit (Macherey-Nagel)	Nextera® XT Library Preparation kit (Illumina)	Trimmomatic v0.39	Shovill v1.1.0	FastQC v0.11.9	Kraken2 v2.0.8	minikraken2 v2_201904	PRJNA983524	N	-	-	-	-	-	-	-	-	-	-	-	-	-	-
B0033857	Human	Czech Republic	2016	131	F-:A2:B20	NucleoSpin® Tissue kit (Macherey-Nagel)	Nextera® XT Library Preparation kit (Illumina)	Trimmomatic v0.39	Shovill v1.1.0	FastQC v0.11.9	Kraken2 v2.0.8	minikraken2 v2_201904	PRJNA983524	N	-	-	-	-	-	-	-	-	-	-	-	-	-	-
B0033864	Human	Czech Republic	2016	131	F2:A2:B20	NucleoSpin® Tissue kit (Macherey-Nagel)	Nextera® XT Library Preparation kit (Illumina)	Trimmomatic v0.39	Shovill v1.1.0	FastQC v0.11.9	Kraken2 v2.0.8	minikraken2 v2_201904	PRJNA983524	N	-	-	-	-	-	-	-	-	-	-	-	-	-	-
B0033875	Human	Czech Republic	2016	131	F1:A2:B20	NucleoSpin® Tissue kit (Macherey-Nagel)	Nextera® XT Library Preparation kit (Illumina)	Trimmomatic v0.39	Shovill v1.1.0	FastQC v0.11.9	Kraken2 v2.0.8	minikraken2 v2_201904	PRJNA983524	N	-	-	-	-	-	-	-	-	-	-	-	-	-	-
B0033938	Human	Czech Republic	2016	131	F1:A2:B20	NucleoSpin® Tissue kit (Macherey-Nagel)	Nextera® XT Library Preparation kit (Illumina)	Trimmomatic v0.39	Shovill v1.1.0	FastQC v0.11.9	Kraken2 v2.0.8	minikraken2 v2_201904	PRJNA983524	N	-	-	-	-	-	-	-	-	-	-	-	-	-	-
B0033939_a	Human	Czech Republic	2016	131	F35:A2:B20	NucleoSpin® Tissue kit (Macherey-Nagel)	Nextera® XT Library Preparation kit (Illumina)	Trimmomatic v0.39	Shovill v1.1.0	FastQC v0.11.9	Kraken2 v2.0.8	minikraken2 v2_201904	PRJNA983524	N	-	-	-	-	-	-	-	-	-	-	-	-	-	-
B0033941_b	Human	Czech Republic	2016	131	F35:A2:B20	NucleoSpin® Tissue kit (Macherey-Nagel)	Nextera® XT Library Preparation kit (Illumina)	Trimmomatic v0.39	Shovill v1.1.0	FastQC v0.11.9	Kraken2 v2.0.8	minikraken2 v2_201904	PRJNA983524	N	-	-	-	-	-	-	-	-	-	-	-	-	-	-
B0033946	Human	Czech Republic	2016	131	F1:A2:B20	NucleoSpin® Tissue kit (Macherey-Nagel)	Nextera® XT Library Preparation kit (Illumina)	Trimmomatic v0.39	Shovill v1.1.0	FastQC v0.11.9	Kraken2 v2.0.8	minikraken2 v2_201904	PRJNA983524	N	-	-	-	-	-	-	-	-	-	-	-	-	-	-
B0033961	Human	Czech Republic	2016	131	F1/F4:A6:B20	NucleoSpin® Tissue kit (Macherey-Nagel)	Nextera® XT Library Preparation kit (Illumina)	Trimmomatic v0.39	Shovill v1.1.0	FastQC v0.11.9	Kraken2 v2.0.8	minikraken2 v2_201904	PRJNA983524	N	-	-	-	-	-	-	-	-	-	-	-	-	-	-
B0033975	Human	Czech Republic	2016	131	F1:A2:B20	NucleoSpin® Tissue kit (Macherey-Nagel)	Nextera® XT Library Preparation kit (Illumina)	Trimmomatic v0.39	Shovill v1.1.0	FastQC v0.11.9	Kraken2 v2.0.8	minikraken2 v2_201904	PRJNA983524	N	-	-	-	-	-	-	-	-	-	-	-	-	-	-
B0034089	Human	Czech Republic	2016	131	F1:A2:B20	NucleoSpin® Tissue kit (Macherey-Nagel)	Nextera® XT Library Preparation kit (Illumina)	Trimmomatic v0.39	Shovill v1.1.0	FastQC v0.11.9	Kraken2 v2.0.8	minikraken2 v2_201904	PRJNA983524	N	-	-	-	-	-	-	-	-	-	-	-	-	-	-
B0034108_a	Human	Czech Republic	2016	131	F1:A2:B20	NucleoSpin® Tissue kit (Macherey-Nagel)	Nextera® XT Library Preparation kit (Illumina)	Trimmomatic v0.39	Shovill v1.1.0	FastQC v0.11.9	Kraken2 v2.0.8	minikraken2 v2_201904	PRJNA983524	N	-	-	-	-	-	-	-	-	-	-	-	-	-	-
B0034127_b	Human	Czech Republic	2016	131	F1:A2:B20	NucleoSpin® Tissue kit (Macherey-Nagel)	Nextera® XT Library Preparation kit (Illumina)	Trimmomatic v0.39	Shovill v1.1.0	FastQC v0.11.9	Kraken2 v2.0.8	minikraken2 v2_201904	PRJNA983524	N	-	-	-	-	-	-	-	-	-	-	-	-	-	-
B0034148	Human	Czech Republic	2016	131	F1/F10:A2:B-	NucleoSpin® Tissue kit (Macherey-Nagel)	Nextera® XT Library Preparation kit (Illumina)	Trimmomatic v0.39	Shovill v1.1.0	FastQC v0.11.9	Kraken2 v2.0.8	minikraken2 v2_201904	PRJNA983524	N	-	-	-	-	-	-	-	-	-	-	-	-	-	-
B0034209	Human	Czech Republic	2016	131	F1:A2:B20	NucleoSpin® Tissue kit (Macherey-Nagel)	Nextera® XT Library Preparation kit (Illumina)	Trimmomatic v0.39	Shovill v1.1.0	FastQC v0.11.9	Kraken2 v2.0.8	minikraken2 v2_201904	PRJNA983524	N	-	-	-	-	-	-	-	-	-	-	-	-	-	-
B0034299	Human	Czech Republic	2016	131	F1:A2:B20	NucleoSpin® Tissue kit (Macherey-Nagel)	Nextera® XT Library Preparation kit (Illumina)	Trimmomatic v0.39	Shovill v1.1.0	FastQC v0.11.9	Kraken2 v2.0.8	minikraken2 v2_201904	PRJNA983524	N	-	-	-	-	-	-	-	-	-	-	-	-	-	-
B0035166	Human	Czech Republic	2016	131	F1/F88:A2:B20	NucleoSpin® Tissue kit (Macherey-Nagel)	Nextera® XT Library Preparation kit (Illumina)	Trimmomatic v0.39	Shovill v1.1.0	FastQC v0.11.9	Kraken2 v2.0.8	minikraken2 v2_201904	PRJNA983524	N	-	-	-	-	-	-	-	-	-	-	-	-	-	-
B100	Human	Czech Republic	2012	131	F1:A2:B20	NucleoSpin® Tissue kit (Macherey-Nagel)	Nextera® XT Library Preparation kit (Illumina)	Trimmomatic v0.39	Shovill v1.1.0	FastQC v0.11.9	Kraken2 v2.0.8	minikraken2 v2_201904	PRJNA983524	N	-	-	-	-	-	-	-	-	-	-	-	-	-	-
B11	Human	Czech Republic	2011	131	F45:A2:B20	NucleoSpin® Tissue kit (Macherey-Nagel)	Nextera® XT Library Preparation kit (Illumina)	Trimmomatic v0.39	Shovill v1.1.0	FastQC v0.11.9	Kraken2 v2.0.8	minikraken2 v2_201904	PRJNA983524	N	-	-	-	-	-	-	-	-	-	-	-	-	-	-
B1229	Human	Czech Republic	2008	131	F-:A-:B-	NucleoSpin® Tissue kit (Macherey-Nagel)	Nextera® XT Library Preparation kit (Illumina)	Trimmomatic v0.39	Shovill v1.1.0	FastQC v0.11.9	Kraken2 v2.0.8	minikraken2 v2_201904	PRJNA983524	N	-	-	-	-	-	-	-	-	-	-	-	-	-	-
B1316	Human	Czech Republic	2008	131	F1:A2:B20	NucleoSpin® Tissue kit (Macherey-Nagel)	Nextera® XT Library Preparation kit (Illumina)	Trimmomatic v0.39	Shovill v1.1.0	FastQC v0.11.9	Kraken2 v2.0.8	minikraken2 v2_201904	PRJNA983524	N	-	-	-	-	-	-	-	-	-	-	-	-	-	-
B1317	Human	Czech Republic	2008	131	F1/F4:A2:B20	NucleoSpin® Tissue kit (Macherey-Nagel)	Nextera® XT Library Preparation kit (Illumina)	Trimmomatic v0.39	Shovill v1.1.0	FastQC v0.11.9	Kraken2 v2.0.8	minikraken2 v2_201904	PRJNA983524	N	-	-	-	-	-	-	-	-	-	-	-	-	-	-
B1626	Human	Czech Republic	2008	131	F1:A2:B20	NucleoSpin® Tissue kit (Macherey-Nagel)	Nextera® XT Library Preparation kit (Illumina)	Trimmomatic v0.39	Shovill v1.1.0	FastQC v0.11.9	Kraken2 v2.0.8	minikraken2 v2_201904	PRJNA983524	N	-	-	-	-	-	-	-	-	-	-	-	-	-	-
B1628_B	Human	Czech Republic	2008	131	F1:A2:B20	NucleoSpin® Tissue kit (Macherey-Nagel)	Nextera® XT Library Preparation kit (Illumina)	Trimmomatic v0.39	Shovill v1.1.0	FastQC v0.11.9	Kraken2 v2.0.8	minikraken2 v2_201904	PRJNA983524	N	-	-	-	-	-	-	-	-	-	-	-	-	-	-
B1660_B	Human	Czech Republic	2009	131	F1:A2:B20	NucleoSpin® Tissue kit (Macherey-Nagel)	Nextera® XT Library Preparation kit (Illumina)	Trimmomatic v0.39	Shovill v1.1.0	FastQC v0.11.9	Kraken2 v2.0.8	minikraken2 v2_201904	PRJNA983524	N	-	-	-	-	-	-	-	-	-	-	-	-	-	-
B1695_B	Human	Czech Republic	2009	131	F1:A2:B20	NucleoSpin® Tissue kit (Macherey-Nagel)	Nextera® XT Library Preparation kit (Illumina)	Trimmomatic v0.39	Shovill v1.1.0	FastQC v0.11.9	Kraken2 v2.0.8	minikraken2 v2_201904	PRJNA983524	N	-	-	-	-	-	-	-	-	-	-	-	-	-	-
B1776	Human	Czech Republic	2009	131	F1:A2:B20	NucleoSpin® Tissue kit (Macherey-Nagel)	Nextera® XT Library Preparation kit (Illumina)	Trimmomatic v0.39	Shovill v1.1.0	FastQC v0.11.9	Kraken2 v2.0.8	minikraken2 v2_201904	PRJNA983524	N	-	-	-	-	-	-	-	-	-	-	-	-	-	-
B201	Human	Czech Republic	2007	131	F-:A1:B20	NucleoSpin® Tissue kit (Macherey-Nagel)	Nextera® XT Library Preparation kit (Illumina)	Trimmomatic v0.39	Shovill v1.1.0	FastQC v0.11.9	Kraken2 v2.0.8	minikraken2 v2_201904	PRJNA983524	N	-	-	-	-	-	-	-	-	-	-	-	-	-	-
B2014	Human	Czech Republic	2007	131	F1:A2:B20	NucleoSpin® Tissue kit (Macherey-Nagel)	Nextera® XT Library Preparation kit (Illumina)	Trimmomatic v0.39	Shovill v1.1.0	FastQC v0.11.9	Kraken2 v2.0.8	minikraken2 v2_201904	PRJNA983524	N	-	-	-	-	-	-	-	-	-	-	-	-	-	-
B2030_b	Human	Czech Republic	2007	131	F1:A2:B20	NucleoSpin® Tissue kit (Macherey-Nagel)	Nextera® XT Library Preparation kit (Illumina)	Trimmomatic v0.39	Shovill v1.1.0	FastQC v0.11.9	Kraken2 v2.0.8	minikraken2 v2_201904	PRJNA983524	N	-	-	-	-	-	-	-	-	-	-	-	-	-	-
B2055_b	Human	Czech Republic	2007	131	F1:A2:B20	NucleoSpin® Tissue kit (Macherey-Nagel)	Nextera® XT Library Preparation kit (Illumina)	Trimmomatic v0.39	Shovill v1.1.0	FastQC v0.11.9	Kraken2 v2.0.8	minikraken2 v2_201904	PRJNA983524	N	-	-	-	-	-	-	-	-	-	-	-	-	-	-
B207	Human	Czech Republic	2007	131	F1:A2:B20	NucleoSpin® Tissue kit (Macherey-Nagel)	Nextera® XT Library Preparation kit (Illumina)	Trimmomatic v0.39	Shovill v1.1.0	FastQC v0.11.9	Kraken2 v2.0.8	minikraken2 v2_201904	PRJNA983524	N	-	-	-	-	-	-	-	-	-	-	-	-	-	-
B234	Human	Czech Republic	2007	131	F1:A2:B20	NucleoSpin® Tissue kit (Macherey-Nagel)	Nextera® XT Library Preparation kit (Illumina)	Trimmomatic v0.39	Shovill v1.1.0	FastQC v0.11.9	Kraken2 v2.0.8	minikraken2 v2_201904	PRJNA983524	N	-	-	-	-	-	-	-	-	-	-	-	-	-	-
B252	Human	Czech Republic	2007	131	F1:A2:B20	NucleoSpin® Tissue kit (Macherey-Nagel)	Nextera® XT Library Preparation kit (Illumina)	Trimmomatic v0.39	Shovill v1.1.0	FastQC v0.11.9	Kraken2 v2.0.8	minikraken2 v2_201904	PRJNA983524	N	-	-	-	-	-	-	-	-	-	-	-	-	-	-
B257	Human	Czech Republic	2007	131	F1/F2:A2:B20	NucleoSpin® Tissue kit (Macherey-Nagel)	Nextera® XT Library Preparation kit (Illumina)	Trimmomatic v0.39	Shovill v1.1.0	FastQC v0.11.9	Kraken2 v2.0.8	minikraken2 v2_201904	PRJNA983524	N	-	-	-	-	-	-	-	-	-	-	-	-	-	-
B267	Human	Czech Republic	2007	131	F1:A2:B-	NucleoSpin® Tissue kit (Macherey-Nagel)	Nextera® XT Library Preparation kit (Illumina)	Trimmomatic v0.39	Shovill v1.1.0	FastQC v0.11.9	Kraken2 v2.0.8	minikraken2 v2_201904	PRJNA983524	N	-	-	-	-	-	-	-	-	-	-	-	-	-	-
B33	Human	Czech Republic	2011	131	F1:A2:B20	NucleoSpin® Tissue kit (Macherey-Nagel)	Nextera® XT Library Preparation kit (Illumina)	Trimmomatic v0.39	Shovill v1.1.0	FastQC v0.11.9	Kraken2 v2.0.8	minikraken2 v2_201904	PRJNA983524	N	-	-	-	-	-	-	-	-	-	-	-	-	-	-
B38	Human	Czech Republic	2011	131	F2:A2:B20	NucleoSpin® Tissue kit (Macherey-Nagel)	Nextera® XT Library Preparation kit (Illumina)	Trimmomatic v0.39	Shovill v1.1.0	FastQC v0.11.9	Kraken2 v2.0.8	minikraken2 v2_201904	PRJNA983524	N	-	-	-	-	-	-	-	-	-	-	-	-	-	-
B401	Human	Czech Republic	2007	131	F-:A2:B20	NucleoSpin® Tissue kit (Macherey-Nagel)	Nextera® XT Library Preparation kit (Illumina)	Trimmomatic v0.39	Shovill v1.1.0	FastQC v0.11.9	Kraken2 v2.0.8	minikraken2 v2_201904	PRJNA983524	N	-	-	-	-	-	-	-	-	-	-	-	-	-	-
B402	Human	Czech Republic	2007	131	F-:A1:B20	NucleoSpin® Tissue kit (Macherey-Nagel)	Nextera® XT Library Preparation kit (Illumina)	Trimmomatic v0.39	Shovill v1.1.0	FastQC v0.11.9	Kraken2 v2.0.8	minikraken2 v2_201904	PRJNA983524	N	-	-	-	-	-	-	-	-	-	-	-	-	-	-
B466	Human	Czech Republic	2007	131	F-:A2:B20	NucleoSpin® Tissue kit (Macherey-Nagel)	Nextera® XT Library Preparation kit (Illumina)	Trimmomatic v0.39	Shovill v1.1.0	FastQC v0.11.9	Kraken2 v2.0.8	minikraken2 v2_201904	PRJNA983524	N	-	-	-	-	-	-	-	-	-	-	-	-	-	-
B479	Human	Czech Republic	2007	131	F1:A2:B20	NucleoSpin® Tissue kit (Macherey-Nagel)	Nextera® XT Library Preparation kit (Illumina)	Trimmomatic v0.39	Shovill v1.1.0	FastQC v0.11.9	Kraken2 v2.0.8	minikraken2 v2_201904	PRJNA983524	N	-	-	-	-	-	-	-	-	-	-	-	-	-	-
B48	Human	Czech Republic	2011	131	F29:A-:B10	NucleoSpin® Tissue kit (Macherey-Nagel)	Nextera® XT Library Preparation kit (Illumina)	Trimmomatic v0.39	Shovill v1.1.0	FastQC v0.11.9	Kraken2 v2.0.8	minikraken2 v2_201904	PRJNA983524	N	-	-	-	-	-	-	-	-	-	-	-	-	-	-
B490_B	Human	Czech Republic	2007	131	F22/F36:A1:B20	NucleoSpin® Tissue kit (Macherey-Nagel)	Nextera® XT Library Preparation kit (Illumina)	Trimmomatic v0.39	Shovill v1.1.0	FastQC v0.11.9	Kraken2 v2.0.8	minikraken2 v2_201904	PRJNA983524	N	-	-	-	-	-	-	-	-	-	-	-	-	-	-
B4955h	Human	Czech Republic	2013	131	F1:A2:B20	NucleoSpin® Tissue kit (Macherey-Nagel)	Nextera® XT Library Preparation kit (Illumina)	Trimmomatic v0.39	Shovill v1.1.0	FastQC v0.11.9	Kraken2 v2.0.8	minikraken2 v2_201904	PRJNA983524	N	-	-	-	-	-	-	-	-	-	-	-	-	-	-
B4958h	Human	Czech Republic	2013	131	F1/F4:A2:B20	NucleoSpin® Tissue kit (Macherey-Nagel)	Nextera® XT Library Preparation kit (Illumina)	Trimmomatic v0.39	Shovill v1.1.0	FastQC v0.11.9	Kraken2 v2.0.8	minikraken2 v2_201904	PRJNA983524	N	-	-	-	-	-	-	-	-	-	-	-	-	-	-
B4965h	Human	Czech Republic	2013	131	F58:A2:B-	NucleoSpin® Tissue kit (Macherey-Nagel)	Nextera® XT Library Preparation kit (Illumina)	Trimmomatic v0.39	Shovill v1.1.0	FastQC v0.11.9	Kraken2 v2.0.8	minikraken2 v2_201904	PRJNA983524	N	-	-	-	-	-	-	-	-	-	-	-	-	-	-
B4969h	Human	Czech Republic	2013	131	F1:A2:B20	NucleoSpin® Tissue kit (Macherey-Nagel)	Nextera® XT Library Preparation kit (Illumina)	Trimmomatic v0.39	Shovill v1.1.0	FastQC v0.11.9	Kraken2 v2.0.8	minikraken2 v2_201904	PRJNA983524	N	-	-	-	-	-	-	-	-	-	-	-	-	-	-
B4981h	Human	Czech Republic	2013	131	F1/F4:A2:B20	NucleoSpin® Tissue kit (Macherey-Nagel)	Nextera® XT Library Preparation kit (Illumina)	Trimmomatic v0.39	Shovill v1.1.0	FastQC v0.11.9	Kraken2 v2.0.8	minikraken2 v2_201904	PRJNA983524	N	-	-	-	-	-	-	-	-	-	-	-	-	-	-
B4987h	Human	Czech Republic	2013	131	F1/F35:A2:B20	NucleoSpin® Tissue kit (Macherey-Nagel)	Nextera® XT Library Preparation kit (Illumina)	Trimmomatic v0.39	Shovill v1.1.0	FastQC v0.11.9	Kraken2 v2.0.8	minikraken2 v2_201904	PRJNA983524	N	-	-	-	-	-	-	-	-	-	-	-	-	-	-
B66	Human	Czech Republic	2012	131	F1:A2:B20	NucleoSpin® Tissue kit (Macherey-Nagel)	Nextera® XT Library Preparation kit (Illumina)	Trimmomatic v0.39	Shovill v1.1.0	FastQC v0.11.9	Kraken2 v2.0.8	minikraken2 v2_201904	PRJNA983524	N	-	-	-	-	-	-	-	-	-	-	-	-	-	-
B69	Human	Czech Republic	2012	131	F1/F4:A2:B20	NucleoSpin® Tissue kit (Macherey-Nagel)	Nextera® XT Library Preparation kit (Illumina)	Trimmomatic v0.39	Shovill v1.1.0	FastQC v0.11.9	Kraken2 v2.0.8	minikraken2 v2_201904	PRJNA983524	N	-	-	-	-	-	-	-	-	-	-	-	-	-	-
B817	Human	Czech Republic	2007	131	F1:A2:B20	NucleoSpin® Tissue kit (Macherey-Nagel)	Nextera® XT Library Preparation kit (Illumina)	Trimmomatic v0.39	Shovill v1.1.0	FastQC v0.11.9	Kraken2 v2.0.8	minikraken2 v2_201904	PRJNA983524	N	-	-	-	-	-	-	-	-	-	-	-	-	-	-
B835	Human	Czech Republic	2007	131	F2:A2:B20	NucleoSpin® Tissue kit (Macherey-Nagel)	Nextera® XT Library Preparation kit (Illumina)	Trimmomatic v0.39	Shovill v1.1.0	FastQC v0.11.9	Kraken2 v2.0.8	minikraken2 v2_201904	PRJNA983524	N	-	-	-	-	-	-	-	-	-	-	-	-	-	-
B90	Human	Czech Republic	2012	131	F1:A2:B-	NucleoSpin® Tissue kit (Macherey-Nagel)	Nextera® XT Library Preparation kit (Illumina)	Trimmomatic v0.39	Shovill v1.1.0	FastQC v0.11.9	Kraken2 v2.0.8	minikraken2 v2_201904	PRJNA983524	N	-	-	-	-	-	-	-	-	-	-	-	-	-	-
B91	Human	Czech Republic	2012	131	F1:A2:B20	NucleoSpin® Tissue kit (Macherey-Nagel)	Nextera® XT Library Preparation kit (Illumina)	Trimmomatic v0.39	Shovill v1.1.0	FastQC v0.11.9	Kraken2 v2.0.8	minikraken2 v2_201904	PRJNA983524	N	-	-	-	-	-	-	-	-	-	-	-	-	-	-
B95	Human	Czech Republic	2012	131	F1:A2:B20	NucleoSpin® Tissue kit (Macherey-Nagel)	Nextera® XT Library Preparation kit (Illumina)	Trimmomatic v0.39	Shovill v1.1.0	FastQC v0.11.9	Kraken2 v2.0.8	minikraken2 v2_201904	PRJNA983524	N	-	-	-	-	-	-	-	-	-	-	-	-	-	-
B952	Human	Czech Republic	2007	131	F1:A2:B20	NucleoSpin® Tissue kit (Macherey-Nagel)	Nextera® XT Library Preparation kit (Illumina)	Trimmomatic v0.39	Shovill v1.1.0	FastQC v0.11.9	Kraken2 v2.0.8	minikraken2 v2_201904	PRJNA983524	N	-	-	-	-	-	-	-	-	-	-	-	-	-	-
B976	Human	Czech Republic	2007	131	F1:A2:B20	NucleoSpin® Tissue kit (Macherey-Nagel)	Nextera® XT Library Preparation kit (Illumina)	Trimmomatic v0.39	Shovill v1.1.0	FastQC v0.11.9	Kraken2 v2.0.8	minikraken2 v2_201904	PRJNA983524	N	-	-	-	-	-	-	-	-	-	-	-	-	-	-
B977	Human	Czech Republic	2007	131	F1:A2:B20	NucleoSpin® Tissue kit (Macherey-Nagel)	Nextera® XT Library Preparation kit (Illumina)	Trimmomatic v0.39	Shovill v1.1.0	FastQC v0.11.9	Kraken2 v2.0.8	minikraken2 v2_201904	PRJNA983524	N	-	-	-	-	-	-	-	-	-	-	-	-	-	-
CE_1889e5	Environment	Czech Republic	2012	131	F1:A2:B20	NucleoSpin® Tissue kit (Macherey-Nagel)	Nextera® XT Library Preparation kit (Illumina)	Trimmomatic v0.39	Shovill v1.1.0	FastQC v0.11.9	Kraken2 v2.0.8	minikraken2 v2_201904	PRJNA983524	N	-	-	-	-	-	-	-	-	-	-	-	-	-	-
CE_2359	Wild Animal	Czech Republic	2013	131	F1:A2:B-	NucleoSpin® Tissue kit (Macherey-Nagel)	Nextera® XT Library Preparation kit (Illumina)	Trimmomatic v0.39	Shovill v1.1.0	FastQC v0.11.9	Kraken2 v2.0.8	minikraken2 v2_201904	PRJNA983524	N	-	-	-	-	-	-	-	-	-	-	-	-	-	-
CE_2586	Wild Animal	Czech Republic	2013	131	F1:A2:B-	NucleoSpin® Tissue kit (Macherey-Nagel)	Nextera® XT Library Preparation kit (Illumina)	Trimmomatic v0.39	Shovill v1.1.0	FastQC v0.11.9	Kraken2 v2.0.8	minikraken2 v2_201904	PRJNA983524	N	-	-	-	-	-	-	-	-	-	-	-	-	-	-
CE_2589	Wild Animal	Czech Republic	2013	131	F1:A2:B-	NucleoSpin® Tissue kit (Macherey-Nagel)	Nextera® XT Library Preparation kit (Illumina)	Trimmomatic v0.39	Shovill v1.1.0	FastQC v0.11.9	Kraken2 v2.0.8	minikraken2 v2_201904	PRJNA983524	N	-	-	-	-	-	-	-	-	-	-	-	-	-	-
CE_5308h	Human	Czech Republic	2013	131	F1/F4:A2:B20	NucleoSpin® Tissue kit (Macherey-Nagel)	Nextera® XT Library Preparation kit (Illumina)	Trimmomatic v0.39	Shovill v1.1.0	FastQC v0.11.9	Kraken2 v2.0.8	minikraken2 v2_201904	PRJNA983524	Y	MinION Mk1C (ONT)	Nanobind CBB kit (PacBio)	SQK-RBK114	FLO-MIN114	Guppy v6.5.7	Porechop v0.2.4	BBduk v38.68	Unicycler v0.4.8	Racon v1.4.20	medaka v1.2.3	Pilon v1.23	Bakta v1.7.0	Geneious Prime 2023.1.2	PQ066882, PQ066892
CE_5313h	Human	Czech Republic	2013	131	F1:A2:B20	NucleoSpin® Tissue kit (Macherey-Nagel)	Nextera® XT Library Preparation kit (Illumina)	Trimmomatic v0.39	Shovill v1.1.0	FastQC v0.11.9	Kraken2 v2.0.8	minikraken2 v2_201904	PRJNA983524	N	-	-	-	-	-	-	-	-	-	-	-	-	-	-
CE_5317h_A	Human	Czech Republic	2013	131	F2:A2:B20	NucleoSpin® Tissue kit (Macherey-Nagel)	Nextera® XT Library Preparation kit (Illumina)	Trimmomatic v0.39	Shovill v1.1.0	FastQC v0.11.9	Kraken2 v2.0.8	minikraken2 v2_201904	PRJNA983524	N	-	-	-	-	-	-	-	-	-	-	-	-	-	-
CE_5319h	Human	Czech Republic	2013	131	F1:A6:B20	NucleoSpin® Tissue kit (Macherey-Nagel)	Nextera® XT Library Preparation kit (Illumina)	Trimmomatic v0.39	Shovill v1.1.0	FastQC v0.11.9	Kraken2 v2.0.8	minikraken2 v2_201904	PRJNA983524	N	-	-	-	-	-	-	-	-	-	-	-	-	-	-
CE_5328h	Human	Czech Republic	2013	131	F2:A2:B-	NucleoSpin® Tissue kit (Macherey-Nagel)	Nextera® XT Library Preparation kit (Illumina)	Trimmomatic v0.39	Shovill v1.1.0	FastQC v0.11.9	Kraken2 v2.0.8	minikraken2 v2_201904	PRJNA983524	N	-	-	-	-	-	-	-	-	-	-	-	-	-	-
CE_5333h	Human	Czech Republic	2013	131	F1/F4:A2:B20	NucleoSpin® Tissue kit (Macherey-Nagel)	Nextera® XT Library Preparation kit (Illumina)	Trimmomatic v0.39	Shovill v1.1.0	FastQC v0.11.9	Kraken2 v2.0.8	minikraken2 v2_201904	PRJNA983524	N	-	-	-	-	-	-	-	-	-	-	-	-	-	-
CE_5334h	Human	Czech Republic	2013	131	F-:A2:B20	NucleoSpin® Tissue kit (Macherey-Nagel)	Nextera® XT Library Preparation kit (Illumina)	Trimmomatic v0.39	Shovill v1.1.0	FastQC v0.11.9	Kraken2 v2.0.8	minikraken2 v2_201904	PRJNA983524	N	-	-	-	-	-	-	-	-	-	-	-	-	-	-
CE_5337h	Human	Czech Republic	2013	131	F-:A2:B-	NucleoSpin® Tissue kit (Macherey-Nagel)	Nextera® XT Library Preparation kit (Illumina)	Trimmomatic v0.39	Shovill v1.1.0	FastQC v0.11.9	Kraken2 v2.0.8	minikraken2 v2_201904	PRJNA983524	N	-	-	-	-	-	-	-	-	-	-	-	-	-	-
CE_5341h	Human	Czech Republic	2013	131	F1:A2:B20	NucleoSpin® Tissue kit (Macherey-Nagel)	Nextera® XT Library Preparation kit (Illumina)	Trimmomatic v0.39	Shovill v1.1.0	FastQC v0.11.9	Kraken2 v2.0.8	minikraken2 v2_201904	PRJNA983524	N	-	-	-	-	-	-	-	-	-	-	-	-	-	-
CE_5344h_A	Human	Czech Republic	2013	131	F4:A2:B20	NucleoSpin® Tissue kit (Macherey-Nagel)	Nextera® XT Library Preparation kit (Illumina)	Trimmomatic v0.39	Shovill v1.1.0	FastQC v0.11.9	Kraken2 v2.0.8	minikraken2 v2_201904	PRJNA983524	N	-	-	-	-	-	-	-	-	-	-	-	-	-	-
CE_5350h	Human	Czech Republic	2013	131	F1/F4:A2:B20	NucleoSpin® Tissue kit (Macherey-Nagel)	Nextera® XT Library Preparation kit (Illumina)	Trimmomatic v0.39	Shovill v1.1.0	FastQC v0.11.9	Kraken2 v2.0.8	minikraken2 v2_201904	PRJNA983524	N	-	-	-	-	-	-	-	-	-	-	-	-	-	-
CE_5353h_B	Human	Czech Republic	2013	131	F-:A2:B20	NucleoSpin® Tissue kit (Macherey-Nagel)	Nextera® XT Library Preparation kit (Illumina)	Trimmomatic v0.39	Shovill v1.1.0	FastQC v0.11.9	Kraken2 v2.0.8	minikraken2 v2_201904	PRJNA983524	N	-	-	-	-	-	-	-	-	-	-	-	-	-	-
CE_5354h_B	Human	Czech Republic	2013	131	F2:A2:B20	NucleoSpin® Tissue kit (Macherey-Nagel)	Nextera® XT Library Preparation kit (Illumina)	Trimmomatic v0.39	Shovill v1.1.0	FastQC v0.11.9	Kraken2 v2.0.8	minikraken2 v2_201904	PRJNA983524	N	-	-	-	-	-	-	-	-	-	-	-	-	-	-
CE_5355h	Human	Czech Republic	2013	131	F1/F35:A2:B-	NucleoSpin® Tissue kit (Macherey-Nagel)	Nextera® XT Library Preparation kit (Illumina)	Trimmomatic v0.39	Shovill v1.1.0	FastQC v0.11.9	Kraken2 v2.0.8	minikraken2 v2_201904	PRJNA983524	N	-	-	-	-	-	-	-	-	-	-	-	-	-	-
CE_5356h	Human	Czech Republic	2013	131	F-:A2:B20	NucleoSpin® Tissue kit (Macherey-Nagel)	Nextera® XT Library Preparation kit (Illumina)	Trimmomatic v0.39	Shovill v1.1.0	FastQC v0.11.9	Kraken2 v2.0.8	minikraken2 v2_201904	PRJNA983524	N	-	-	-	-	-	-	-	-	-	-	-	-	-	-
CE_5400h	Wild Animal	Czech Republic	2014	131	F1:A2:B20	NucleoSpin® Tissue kit (Macherey-Nagel)	Nextera® XT Library Preparation kit (Illumina)	Trimmomatic v0.39	Shovill v1.1.0	FastQC v0.11.9	Kraken2 v2.0.8	minikraken2 v2_201904	PRJNA983524	N	-	-	-	-	-	-	-	-	-	-	-	-	-	-
CE_5554h	Human	Czech Republic	2013	131	F2:A2:B20	NucleoSpin® Tissue kit (Macherey-Nagel)	Nextera® XT Library Preparation kit (Illumina)	Trimmomatic v0.39	Shovill v1.1.0	FastQC v0.11.9	Kraken2 v2.0.8	minikraken2 v2_201904	PRJNA983524	N	-	-	-	-	-	-	-	-	-	-	-	-	-	-
CE_5560h	Human	Czech Republic	2013	131	F1:A2:B20	NucleoSpin® Tissue kit (Macherey-Nagel)	Nextera® XT Library Preparation kit (Illumina)	Trimmomatic v0.39	Shovill v1.1.0	FastQC v0.11.9	Kraken2 v2.0.8	minikraken2 v2_201904	PRJNA983524	N	-	-	-	-	-	-	-	-	-	-	-	-	-	-
CE_5565h_B	Human	Czech Republic	2013	131	F1:A2:B20	NucleoSpin® Tissue kit (Macherey-Nagel)	Nextera® XT Library Preparation kit (Illumina)	Trimmomatic v0.39	Shovill v1.1.0	FastQC v0.11.9	Kraken2 v2.0.8	minikraken2 v2_201904	PRJNA983524	N	-	-	-	-	-	-	-	-	-	-	-	-	-	-
CE_5566h	Human	Czech Republic	2013	131	F2:A2:B20	NucleoSpin® Tissue kit (Macherey-Nagel)	Nextera® XT Library Preparation kit (Illumina)	Trimmomatic v0.39	Shovill v1.1.0	FastQC v0.11.9	Kraken2 v2.0.8	minikraken2 v2_201904	PRJNA983524	N	-	-	-	-	-	-	-	-	-	-	-	-	-	-
CE_5573h	Human	Czech Republic	2013	131	F1:A2:B20	NucleoSpin® Tissue kit (Macherey-Nagel)	Nextera® XT Library Preparation kit (Illumina)	Trimmomatic v0.39	Shovill v1.1.0	FastQC v0.11.9	Kraken2 v2.0.8	minikraken2 v2_201904	PRJNA983524	N	-	-	-	-	-	-	-	-	-	-	-	-	-	-
CE_6254b	Environment	Czech Republic	2014	131	F4:A2:B20	NucleoSpin® Tissue kit (Macherey-Nagel)	Nextera® XT Library Preparation kit (Illumina)	Trimmomatic v0.39	Shovill v1.1.0	FastQC v0.11.9	Kraken2 v2.0.8	minikraken2 v2_201904	PRJNA983524	N	-	-	-	-	-	-	-	-	-	-	-	-	-	-
CE_6259h	Environment	Czech Republic	2014	131	F4:A2:B20	NucleoSpin® Tissue kit (Macherey-Nagel)	Nextera® XT Library Preparation kit (Illumina)	Trimmomatic v0.39	Shovill v1.1.0	FastQC v0.11.9	Kraken2 v2.0.8	minikraken2 v2_201904	PRJNA983524	N	-	-	-	-	-	-	-	-	-	-	-	-	-	-
CE_6522h	Human	Czech Republic	2014	131	F1:A6:B20	NucleoSpin® Tissue kit (Macherey-Nagel)	Nextera® XT Library Preparation kit (Illumina)	Trimmomatic v0.39	Shovill v1.1.0	FastQC v0.11.9	Kraken2 v2.0.8	minikraken2 v2_201904	PRJNA983524	N	-	-	-	-	-	-	-	-	-	-	-	-	-	-
CE_6531h	Human	Czech Republic	2014	131	F-:A2:B20	NucleoSpin® Tissue kit (Macherey-Nagel)	Nextera® XT Library Preparation kit (Illumina)	Trimmomatic v0.39	Shovill v1.1.0	FastQC v0.11.9	Kraken2 v2.0.8	minikraken2 v2_201904	PRJNA983524	N	-	-	-	-	-	-	-	-	-	-	-	-	-	-
CE_6537h	Human	Czech Republic	2014	131	F1:A2:B20	NucleoSpin® Tissue kit (Macherey-Nagel)	Nextera® XT Library Preparation kit (Illumina)	Trimmomatic v0.39	Shovill v1.1.0	FastQC v0.11.9	Kraken2 v2.0.8	minikraken2 v2_201904	PRJNA983524	N	-	-	-	-	-	-	-	-	-	-	-	-	-	-
CE_6540h	Human	Czech Republic	2014	131	F1:A2:B20	NucleoSpin® Tissue kit (Macherey-Nagel)	Nextera® XT Library Preparation kit (Illumina)	Trimmomatic v0.39	Shovill v1.1.0	FastQC v0.11.9	Kraken2 v2.0.8	minikraken2 v2_201904	PRJNA983524	N	-	-	-	-	-	-	-	-	-	-	-	-	-	-
CE_6544h_B	Human	Czech Republic	2014	131	F2:A-:B-	NucleoSpin® Tissue kit (Macherey-Nagel)	Nextera® XT Library Preparation kit (Illumina)	Trimmomatic v0.39	Shovill v1.1.0	FastQC v0.11.9	Kraken2 v2.0.8	minikraken2 v2_201904	PRJNA983524	N	-	-	-	-	-	-	-	-	-	-	-	-	-	-
CE_6556h	Human	Czech Republic	2014	131	F1/F4:A2:B20	NucleoSpin® Tissue kit (Macherey-Nagel)	Nextera® XT Library Preparation kit (Illumina)	Trimmomatic v0.39	Shovill v1.1.0	FastQC v0.11.9	Kraken2 v2.0.8	minikraken2 v2_201904	PRJNA983524	N	-	-	-	-	-	-	-	-	-	-	-	-	-	-
CE_6992h	Human	Czech Republic	2014	131	F1/F2:A2:B-	NucleoSpin® Tissue kit (Macherey-Nagel)	Nextera® XT Library Preparation kit (Illumina)	Trimmomatic v0.39	Shovill v1.1.0	FastQC v0.11.9	Kraken2 v2.0.8	minikraken2 v2_201904	PRJNA983524	N	-	-	-	-	-	-	-	-	-	-	-	-	-	-
CE_6993h	Human	Czech Republic	2014	131	F1/F4:A2:B20	NucleoSpin® Tissue kit (Macherey-Nagel)	Nextera® XT Library Preparation kit (Illumina)	Trimmomatic v0.39	Shovill v1.1.0	FastQC v0.11.9	Kraken2 v2.0.8	minikraken2 v2_201904	PRJNA983524	N	-	-	-	-	-	-	-	-	-	-	-	-	-	-
CE_6998h	Human	Czech Republic	2014	131	F2:A2:B20	NucleoSpin® Tissue kit (Macherey-Nagel)	Nextera® XT Library Preparation kit (Illumina)	Trimmomatic v0.39	Shovill v1.1.0	FastQC v0.11.9	Kraken2 v2.0.8	minikraken2 v2_201904	PRJNA983524	N	-	-	-	-	-	-	-	-	-	-	-	-	-	-
CE_7085	Human	Czech Republic	2014	131	F-:A2:B20	NucleoSpin® Tissue kit (Macherey-Nagel)	Nextera® XT Library Preparation kit (Illumina)	Trimmomatic v0.39	Shovill v1.1.0	FastQC v0.11.9	Kraken2 v2.0.8	minikraken2 v2_201904	PRJNA983524	N	-	-	-	-	-	-	-	-	-	-	-	-	-	-
CE_7086	Human	Czech Republic	2014	131	F1:A6:B20	NucleoSpin® Tissue kit (Macherey-Nagel)	Nextera® XT Library Preparation kit (Illumina)	Trimmomatic v0.39	Shovill v1.1.0	FastQC v0.11.9	Kraken2 v2.0.8	minikraken2 v2_201904	PRJNA983524	N	-	-	-	-	-	-	-	-	-	-	-	-	-	-
CE_7089a	Human	Czech Republic	2014	131	F-:A2:B20	NucleoSpin® Tissue kit (Macherey-Nagel)	Nextera® XT Library Preparation kit (Illumina)	Trimmomatic v0.39	Shovill v1.1.0	FastQC v0.11.9	Kraken2 v2.0.8	minikraken2 v2_201904	PRJNA983524	N	-	-	-	-	-	-	-	-	-	-	-	-	-	-
CE_7091	Human	Czech Republic	2014	131	F2:A2:B20	NucleoSpin® Tissue kit (Macherey-Nagel)	Nextera® XT Library Preparation kit (Illumina)	Trimmomatic v0.39	Shovill v1.1.0	FastQC v0.11.9	Kraken2 v2.0.8	minikraken2 v2_201904	PRJNA983524	N	-	-	-	-	-	-	-	-	-	-	-	-	-	-
CE_7092b	Human	Czech Republic	2014	131	F1:A2:B-	NucleoSpin® Tissue kit (Macherey-Nagel)	Nextera® XT Library Preparation kit (Illumina)	Trimmomatic v0.39	Shovill v1.1.0	FastQC v0.11.9	Kraken2 v2.0.8	minikraken2 v2_201904	PRJNA983524	N	-	-	-	-	-	-	-	-	-	-	-	-	-	-
CE_7100	Human	Czech Republic	2014	131	F4:A2:B-	NucleoSpin® Tissue kit (Macherey-Nagel)	Nextera® XT Library Preparation kit (Illumina)	Trimmomatic v0.39	Shovill v1.1.0	FastQC v0.11.9	Kraken2 v2.0.8	minikraken2 v2_201904	PRJNA983524	N	-	-	-	-	-	-	-	-	-	-	-	-	-	-
CE_7101	Human	Czech Republic	2014	131	F-:A2:B-	NucleoSpin® Tissue kit (Macherey-Nagel)	Nextera® XT Library Preparation kit (Illumina)	Trimmomatic v0.39	Shovill v1.1.0	FastQC v0.11.9	Kraken2 v2.0.8	minikraken2 v2_201904	PRJNA983524	N	-	-	-	-	-	-	-	-	-	-	-	-	-	-
CE_7102	Human	Czech Republic	2014	131	F1:A2:B20	NucleoSpin® Tissue kit (Macherey-Nagel)	Nextera® XT Library Preparation kit (Illumina)	Trimmomatic v0.39	Shovill v1.1.0	FastQC v0.11.9	Kraken2 v2.0.8	minikraken2 v2_201904	PRJNA983524	N	-	-	-	-	-	-	-	-	-	-	-	-	-	-
CE_7104	Human	Czech Republic	2014	131	F1:A2:B20	NucleoSpin® Tissue kit (Macherey-Nagel)	Nextera® XT Library Preparation kit (Illumina)	Trimmomatic v0.39	Shovill v1.1.0	FastQC v0.11.9	Kraken2 v2.0.8	minikraken2 v2_201904	PRJNA983524	N	-	-	-	-	-	-	-	-	-	-	-	-	-	-
CE_7109	Human	Czech Republic	2014	131	F1/F4:A2:B20	NucleoSpin® Tissue kit (Macherey-Nagel)	Nextera® XT Library Preparation kit (Illumina)	Trimmomatic v0.39	Shovill v1.1.0	FastQC v0.11.9	Kraken2 v2.0.8	minikraken2 v2_201904	PRJNA983524	N	-	-	-	-	-	-	-	-	-	-	-	-	-	-
CE_7111	Human	Czech Republic	2014	131	F1:A2:B20	NucleoSpin® Tissue kit (Macherey-Nagel)	Nextera® XT Library Preparation kit (Illumina)	Trimmomatic v0.39	Shovill v1.1.0	FastQC v0.11.9	Kraken2 v2.0.8	minikraken2 v2_201904	PRJNA983524	N	-	-	-	-	-	-	-	-	-	-	-	-	-	-
CE_7113	Human	Czech Republic	2014	131	F1:A2:B20	NucleoSpin® Tissue kit (Macherey-Nagel)	Nextera® XT Library Preparation kit (Illumina)	Trimmomatic v0.39	Shovill v1.1.0	FastQC v0.11.9	Kraken2 v2.0.8	minikraken2 v2_201904	PRJNA983524	N	-	-	-	-	-	-	-	-	-	-	-	-	-	-
CE_7118	Human	Czech Republic	2014	131	F1/F4:A2:B20	NucleoSpin® Tissue kit (Macherey-Nagel)	Nextera® XT Library Preparation kit (Illumina)	Trimmomatic v0.39	Shovill v1.1.0	FastQC v0.11.9	Kraken2 v2.0.8	minikraken2 v2_201904	PRJNA983524	N	-	-	-	-	-	-	-	-	-	-	-	-	-	-
CE_7129	Human	Czech Republic	2014	131	F1:A2:B20	NucleoSpin® Tissue kit (Macherey-Nagel)	Nextera® XT Library Preparation kit (Illumina)	Trimmomatic v0.39	Shovill v1.1.0	FastQC v0.11.9	Kraken2 v2.0.8	minikraken2 v2_201904	PRJNA983524	N	-	-	-	-	-	-	-	-	-	-	-	-	-	-
CE_7199B_C	Human	Czech Republic	2014	131	F4:A2:B20	NucleoSpin® Tissue kit (Macherey-Nagel)	Nextera® XT Library Preparation kit (Illumina)	Trimmomatic v0.39	Shovill v1.1.0	FastQC v0.11.9	Kraken2 v2.0.8	minikraken2 v2_201904	PRJNA983524	N	-	-	-	-	-	-	-	-	-	-	-	-	-	-
CE_782e4	Environment	Czech Republic	2012	131	F1:A2:B20	NucleoSpin® Tissue kit (Macherey-Nagel)	Nextera® XT Library Preparation kit (Illumina)	Trimmomatic v0.39	Shovill v1.1.0	FastQC v0.11.9	Kraken2 v2.0.8	minikraken2 v2_201904	PRJNA983524	N	-	-	-	-	-	-	-	-	-	-	-	-	-	-
CE_9353	Environment	Czech Republic	2012	131	F1:A2:B20	NucleoSpin® Tissue kit (Macherey-Nagel)	Nextera® XT Library Preparation kit (Illumina)	Trimmomatic v0.39	Shovill v1.1.0	FastQC v0.11.9	Kraken2 v2.0.8	minikraken2 v2_201904	PRJNA983524	N	-	-	-	-	-	-	-	-	-	-	-	-	-	-
HEM8756	Human	Czech Republic	2021	131	F1:A2:B20	NucleoSpin® Tissue kit (Macherey-Nagel)	Nextera® XT Library Preparation kit (Illumina)	Trimmomatic v0.39	Shovill v1.1.0	FastQC v0.11.9	Kraken2 v2.0.8	minikraken2 v2_201904	PRJNA983524	N	-	-	-	-	-	-	-	-	-	-	-	-	-	-
HP_19	Wild Animal	Czech Republic	2009	131	F1:A2:B20	NucleoSpin® Tissue kit (Macherey-Nagel)	Nextera® XT Library Preparation kit (Illumina)	Trimmomatic v0.39	Shovill v1.1.0	FastQC v0.11.9	Kraken2 v2.0.8	minikraken2 v2_201904	PRJNA983524	N	-	-	-	-	-	-	-	-	-	-	-	-	-	-
HP_227	Wild Animal	Czech Republic	2009	131	F1:A2:B20	NucleoSpin® Tissue kit (Macherey-Nagel)	Nextera® XT Library Preparation kit (Illumina)	Trimmomatic v0.39	Shovill v1.1.0	FastQC v0.11.9	Kraken2 v2.0.8	minikraken2 v2_201904	PRJNA983524	N	-	-	-	-	-	-	-	-	-	-	-	-	-	-
HP_242	Wild Animal	Czech Republic	2009	131	F1:A2:B20	NucleoSpin® Tissue kit (Macherey-Nagel)	Nextera® XT Library Preparation kit (Illumina)	Trimmomatic v0.39	Shovill v1.1.0	FastQC v0.11.9	Kraken2 v2.0.8	minikraken2 v2_201904	PRJNA983524	N	-	-	-	-	-	-	-	-	-	-	-	-	-	-
HP_262	Wild Animal	Czech Republic	2009	131	F4:A2:B20	NucleoSpin® Tissue kit (Macherey-Nagel)	Nextera® XT Library Preparation kit (Illumina)	Trimmomatic v0.39	Shovill v1.1.0	FastQC v0.11.9	Kraken2 v2.0.8	minikraken2 v2_201904	PRJNA983524	N	-	-	-	-	-	-	-	-	-	-	-	-	-	-
HP61	Wild Animal	Czech Republic	2010	131	F1/F29:A2:B20	NucleoSpin® Tissue kit (Macherey-Nagel)	Nextera® XT Library Preparation kit (Illumina)	Trimmomatic v0.39	Shovill v1.1.0	FastQC v0.11.9	Kraken2 v2.0.8	minikraken2 v2_201904	PRJNA983524	N	-	-	-	-	-	-	-	-	-	-	-	-	-	-
HP72_B	Wild Animal	Czech Republic	2010	131	F-:A2:B20	NucleoSpin® Tissue kit (Macherey-Nagel)	Nextera® XT Library Preparation kit (Illumina)	Trimmomatic v0.39	Shovill v1.1.0	FastQC v0.11.9	Kraken2 v2.0.8	minikraken2 v2_201904	PRJNA983524	N	-	-	-	-	-	-	-	-	-	-	-	-	-	-
KO_178_B	Wild Animal	Czech Republic	2008	131	F1:A2:B20	NucleoSpin® Tissue kit (Macherey-Nagel)	Nextera® XT Library Preparation kit (Illumina)	Trimmomatic v0.39	Shovill v1.1.0	FastQC v0.11.9	Kraken2 v2.0.8	minikraken2 v2_201904	PRJNA983524	N	-	-	-	-	-	-	-	-	-	-	-	-	-	-
M123	Human	Czech Republic	2010	131	F1:A2:B20	NucleoSpin® Tissue kit (Macherey-Nagel)	Nextera® XT Library Preparation kit (Illumina)	Trimmomatic v0.39	Shovill v1.1.0	FastQC v0.11.9	Kraken2 v2.0.8	minikraken2 v2_201904	PRJNA983524	N	-	-	-	-	-	-	-	-	-	-	-	-	-	-
M128	Human	Czech Republic	2011	131	F1:A2:B-	NucleoSpin® Tissue kit (Macherey-Nagel)	Nextera® XT Library Preparation kit (Illumina)	Trimmomatic v0.39	Shovill v1.1.0	FastQC v0.11.9	Kraken2 v2.0.8	minikraken2 v2_201904	PRJNA983524	N	-	-	-	-	-	-	-	-	-	-	-	-	-	-
M13	Human	Czech Republic	2008	131	F1:A2:B20	NucleoSpin® Tissue kit (Macherey-Nagel)	Nextera® XT Library Preparation kit (Illumina)	Trimmomatic v0.39	Shovill v1.1.0	FastQC v0.11.9	Kraken2 v2.0.8	minikraken2 v2_201904	PRJNA983524	N	-	-	-	-	-	-	-	-	-	-	-	-	-	-
M137	Human	Czech Republic	2011	131	F1:A2:B-	NucleoSpin® Tissue kit (Macherey-Nagel)	Nextera® XT Library Preparation kit (Illumina)	Trimmomatic v0.39	Shovill v1.1.0	FastQC v0.11.9	Kraken2 v2.0.8	minikraken2 v2_201904	PRJNA983524	N	-	-	-	-	-	-	-	-	-	-	-	-	-	-
M14	Human	Czech Republic	2008	131	F1:A2:B20	NucleoSpin® Tissue kit (Macherey-Nagel)	Nextera® XT Library Preparation kit (Illumina)	Trimmomatic v0.39	Shovill v1.1.0	FastQC v0.11.9	Kraken2 v2.0.8	minikraken2 v2_201904	PRJNA983524	N	-	-	-	-	-	-	-	-	-	-	-	-	-	-
M141	Human	Czech Republic	2011	131	F1:A2:B20	NucleoSpin® Tissue kit (Macherey-Nagel)	Nextera® XT Library Preparation kit (Illumina)	Trimmomatic v0.39	Shovill v1.1.0	FastQC v0.11.9	Kraken2 v2.0.8	minikraken2 v2_201904	PRJNA983524	N	-	-	-	-	-	-	-	-	-	-	-	-	-	-
M142	Human	Czech Republic	2011	131	F1:A2:B20	NucleoSpin® Tissue kit (Macherey-Nagel)	Nextera® XT Library Preparation kit (Illumina)	Trimmomatic v0.39	Shovill v1.1.0	FastQC v0.11.9	Kraken2 v2.0.8	minikraken2 v2_201904	PRJNA983524	N	-	-	-	-	-	-	-	-	-	-	-	-	-	-
M16	Human	Czech Republic	2009	131	F1:A2:B20	NucleoSpin® Tissue kit (Macherey-Nagel)	Nextera® XT Library Preparation kit (Illumina)	Trimmomatic v0.39	Shovill v1.1.0	FastQC v0.11.9	Kraken2 v2.0.8	minikraken2 v2_201904	PRJNA983524	N	-	-	-	-	-	-	-	-	-	-	-	-	-	-
M162	Human	Czech Republic	2011	131	F1:A2:B20	NucleoSpin® Tissue kit (Macherey-Nagel)	Nextera® XT Library Preparation kit (Illumina)	Trimmomatic v0.39	Shovill v1.1.0	FastQC v0.11.9	Kraken2 v2.0.8	minikraken2 v2_201904	PRJNA983524	N	-	-	-	-	-	-	-	-	-	-	-	-	-	-
M172	Human	Czech Republic	2011	131	F1:A2:B20	NucleoSpin® Tissue kit (Macherey-Nagel)	Nextera® XT Library Preparation kit (Illumina)	Trimmomatic v0.39	Shovill v1.1.0	FastQC v0.11.9	Kraken2 v2.0.8	minikraken2 v2_201904	PRJNA983524	N	-	-	-	-	-	-	-	-	-	-	-	-	-	-
M174	Human	Czech Republic	2011	131	F1:A2:B-	NucleoSpin® Tissue kit (Macherey-Nagel)	Nextera® XT Library Preparation kit (Illumina)	Trimmomatic v0.39	Shovill v1.1.0	FastQC v0.11.9	Kraken2 v2.0.8	minikraken2 v2_201904	PRJNA983524	N	-	-	-	-	-	-	-	-	-	-	-	-	-	-
M18	Human	Czech Republic	2009	131	F1:A2:B20	NucleoSpin® Tissue kit (Macherey-Nagel)	Nextera® XT Library Preparation kit (Illumina)	Trimmomatic v0.39	Shovill v1.1.0	FastQC v0.11.9	Kraken2 v2.0.8	minikraken2 v2_201904	PRJNA983524	N	-	-	-	-	-	-	-	-	-	-	-	-	-	-
M19	Human	Czech Republic	2009	131	F1:A2:B20	NucleoSpin® Tissue kit (Macherey-Nagel)	Nextera® XT Library Preparation kit (Illumina)	Trimmomatic v0.39	Shovill v1.1.0	FastQC v0.11.9	Kraken2 v2.0.8	minikraken2 v2_201904	PRJNA983524	N	-	-	-	-	-	-	-	-	-	-	-	-	-	-
M20	Human	Czech Republic	2009	131	F1:A2:B20	NucleoSpin® Tissue kit (Macherey-Nagel)	Nextera® XT Library Preparation kit (Illumina)	Trimmomatic v0.39	Shovill v1.1.0	FastQC v0.11.9	Kraken2 v2.0.8	minikraken2 v2_201904	PRJNA983524	N	-	-	-	-	-	-	-	-	-	-	-	-	-	-
M21	Human	Czech Republic	2009	131	F1:A2:B20	NucleoSpin® Tissue kit (Macherey-Nagel)	Nextera® XT Library Preparation kit (Illumina)	Trimmomatic v0.39	Shovill v1.1.0	FastQC v0.11.9	Kraken2 v2.0.8	minikraken2 v2_201904	PRJNA983524	N	-	-	-	-	-	-	-	-	-	-	-	-	-	-
M31	Human	Czech Republic	2009	131	F1:A2:B20	NucleoSpin® Tissue kit (Macherey-Nagel)	Nextera® XT Library Preparation kit (Illumina)	Trimmomatic v0.39	Shovill v1.1.0	FastQC v0.11.9	Kraken2 v2.0.8	minikraken2 v2_201904	PRJNA983524	N	-	-	-	-	-	-	-	-	-	-	-	-	-	-
M32	Human	Czech Republic	2009	131	F1:A2:B20	NucleoSpin® Tissue kit (Macherey-Nagel)	Nextera® XT Library Preparation kit (Illumina)	Trimmomatic v0.39	Shovill v1.1.0	FastQC v0.11.9	Kraken2 v2.0.8	minikraken2 v2_201904	PRJNA983524	N	-	-	-	-	-	-	-	-	-	-	-	-	-	-
M34	Human	Czech Republic	2009	131	F1:A2:B20	NucleoSpin® Tissue kit (Macherey-Nagel)	Nextera® XT Library Preparation kit (Illumina)	Trimmomatic v0.39	Shovill v1.1.0	FastQC v0.11.9	Kraken2 v2.0.8	minikraken2 v2_201904	PRJNA983524	N	-	-	-	-	-	-	-	-	-	-	-	-	-	-
M36	Human	Czech Republic	2009	131	F2:A2:B-	NucleoSpin® Tissue kit (Macherey-Nagel)	Nextera® XT Library Preparation kit (Illumina)	Trimmomatic v0.39	Shovill v1.1.0	FastQC v0.11.9	Kraken2 v2.0.8	minikraken2 v2_201904	PRJNA983524	N	-	-	-	-	-	-	-	-	-	-	-	-	-	-
M38	Human	Czech Republic	2009	131	F1:A2:B20	NucleoSpin® Tissue kit (Macherey-Nagel)	Nextera® XT Library Preparation kit (Illumina)	Trimmomatic v0.39	Shovill v1.1.0	FastQC v0.11.9	Kraken2 v2.0.8	minikraken2 v2_201904	PRJNA983524	N	-	-	-	-	-	-	-	-	-	-	-	-	-	-
M40	Human	Czech Republic	2010	131	F1:A2:B20	NucleoSpin® Tissue kit (Macherey-Nagel)	Nextera® XT Library Preparation kit (Illumina)	Trimmomatic v0.39	Shovill v1.1.0	FastQC v0.11.9	Kraken2 v2.0.8	minikraken2 v2_201904	PRJNA983524	N	-	-	-	-	-	-	-	-	-	-	-	-	-	-
M41	Human	Czech Republic	2010	131	F1:A2:B20	NucleoSpin® Tissue kit (Macherey-Nagel)	Nextera® XT Library Preparation kit (Illumina)	Trimmomatic v0.39	Shovill v1.1.0	FastQC v0.11.9	Kraken2 v2.0.8	minikraken2 v2_201904	PRJNA983524	N	-	-	-	-	-	-	-	-	-	-	-	-	-	-
M48	Human	Czech Republic	2010	131	F1:A2:B20	NucleoSpin® Tissue kit (Macherey-Nagel)	Nextera® XT Library Preparation kit (Illumina)	Trimmomatic v0.39	Shovill v1.1.0	FastQC v0.11.9	Kraken2 v2.0.8	minikraken2 v2_201904	PRJNA983524	N	-	-	-	-	-	-	-	-	-	-	-	-	-	-
M50	Human	Czech Republic	2010	131	F1:A2:B20	NucleoSpin® Tissue kit (Macherey-Nagel)	Nextera® XT Library Preparation kit (Illumina)	Trimmomatic v0.39	Shovill v1.1.0	FastQC v0.11.9	Kraken2 v2.0.8	minikraken2 v2_201904	PRJNA983524	N	-	-	-	-	-	-	-	-	-	-	-	-	-	-
M54	Human	Czech Republic	2010	131	F1:A2:B20	NucleoSpin® Tissue kit (Macherey-Nagel)	Nextera® XT Library Preparation kit (Illumina)	Trimmomatic v0.39	Shovill v1.1.0	FastQC v0.11.9	Kraken2 v2.0.8	minikraken2 v2_201904	PRJNA983524	N	-	-	-	-	-	-	-	-	-	-	-	-	-	-
M56	Human	Czech Republic	2010	131	F1/F4:A2:B-	NucleoSpin® Tissue kit (Macherey-Nagel)	Nextera® XT Library Preparation kit (Illumina)	Trimmomatic v0.39	Shovill v1.1.0	FastQC v0.11.9	Kraken2 v2.0.8	minikraken2 v2_201904	PRJNA983524	N	-	-	-	-	-	-	-	-	-	-	-	-	-	-
M57	Human	Czech Republic	2010	131	F1:A2:B20	NucleoSpin® Tissue kit (Macherey-Nagel)	Nextera® XT Library Preparation kit (Illumina)	Trimmomatic v0.39	Shovill v1.1.0	FastQC v0.11.9	Kraken2 v2.0.8	minikraken2 v2_201904	PRJNA983524	N	-	-	-	-	-	-	-	-	-	-	-	-	-	-
M63	Human	Czech Republic	2010	131	F1/F2:A2:B20	NucleoSpin® Tissue kit (Macherey-Nagel)	Nextera® XT Library Preparation kit (Illumina)	Trimmomatic v0.39	Shovill v1.1.0	FastQC v0.11.9	Kraken2 v2.0.8	minikraken2 v2_201904	PRJNA983524	N	-	-	-	-	-	-	-	-	-	-	-	-	-	-
M64	Human	Czech Republic	2010	131	F1:A2:B-	NucleoSpin® Tissue kit (Macherey-Nagel)	Nextera® XT Library Preparation kit (Illumina)	Trimmomatic v0.39	Shovill v1.1.0	FastQC v0.11.9	Kraken2 v2.0.8	minikraken2 v2_201904	PRJNA983524	N	-	-	-	-	-	-	-	-	-	-	-	-	-	-
M65	Human	Czech Republic	2010	131	F1:A2:B20	NucleoSpin® Tissue kit (Macherey-Nagel)	Nextera® XT Library Preparation kit (Illumina)	Trimmomatic v0.39	Shovill v1.1.0	FastQC v0.11.9	Kraken2 v2.0.8	minikraken2 v2_201904	PRJNA983524	N	-	-	-	-	-	-	-	-	-	-	-	-	-	-
M69	Human	Czech Republic	2010	131	F1/F2:A2:B20	NucleoSpin® Tissue kit (Macherey-Nagel)	Nextera® XT Library Preparation kit (Illumina)	Trimmomatic v0.39	Shovill v1.1.0	FastQC v0.11.9	Kraken2 v2.0.8	minikraken2 v2_201904	PRJNA983524	N	-	-	-	-	-	-	-	-	-	-	-	-	-	-
M82	Human	Czech Republic	2010	131	F1:A2:B20	NucleoSpin® Tissue kit (Macherey-Nagel)	Nextera® XT Library Preparation kit (Illumina)	Trimmomatic v0.39	Shovill v1.1.0	FastQC v0.11.9	Kraken2 v2.0.8	minikraken2 v2_201904	PRJNA983524	N	-	-	-	-	-	-	-	-	-	-	-	-	-	-
M86	Human	Czech Republic	2010	131	F1:A2:B20	NucleoSpin® Tissue kit (Macherey-Nagel)	Nextera® XT Library Preparation kit (Illumina)	Trimmomatic v0.39	Shovill v1.1.0	FastQC v0.11.9	Kraken2 v2.0.8	minikraken2 v2_201904	PRJNA983524	N	-	-	-	-	-	-	-	-	-	-	-	-	-	-
M89	Human	Czech Republic	2010	131	F1/F4:A2:B20	NucleoSpin® Tissue kit (Macherey-Nagel)	Nextera® XT Library Preparation kit (Illumina)	Trimmomatic v0.39	Shovill v1.1.0	FastQC v0.11.9	Kraken2 v2.0.8	minikraken2 v2_201904	PRJNA983524	N	-	-	-	-	-	-	-	-	-	-	-	-	-	-
M93	Human	Czech Republic	2009	131	F1:A2:B20	NucleoSpin® Tissue kit (Macherey-Nagel)	Nextera® XT Library Preparation kit (Illumina)	Trimmomatic v0.39	Shovill v1.1.0	FastQC v0.11.9	Kraken2 v2.0.8	minikraken2 v2_201904	PRJNA983524	N	-	-	-	-	-	-	-	-	-	-	-	-	-	-
M94	Human	Czech Republic	2009	131	F1:A2:B20	NucleoSpin® Tissue kit (Macherey-Nagel)	Nextera® XT Library Preparation kit (Illumina)	Trimmomatic v0.39	Shovill v1.1.0	FastQC v0.11.9	Kraken2 v2.0.8	minikraken2 v2_201904	PRJNA983524	N	-	-	-	-	-	-	-	-	-	-	-	-	-	-
M95	Human	Czech Republic	2009	131	F1:A2:B20	NucleoSpin® Tissue kit (Macherey-Nagel)	Nextera® XT Library Preparation kit (Illumina)	Trimmomatic v0.39	Shovill v1.1.0	FastQC v0.11.9	Kraken2 v2.0.8	minikraken2 v2_201904	PRJNA983524	N	-	-	-	-	-	-	-	-	-	-	-	-	-	-
M97	Human	Czech Republic	2009	131	F1:A2:B20	NucleoSpin® Tissue kit (Macherey-Nagel)	Nextera® XT Library Preparation kit (Illumina)	Trimmomatic v0.39	Shovill v1.1.0	FastQC v0.11.9	Kraken2 v2.0.8	minikraken2 v2_201904	PRJNA983524	N	-	-	-	-	-	-	-	-	-	-	-	-	-	-
OM11c	Environment	Czech Republic	2016	131	F1:A2:B20	NucleoSpin® Tissue kit (Macherey-Nagel)	Nextera® XT Library Preparation kit (Illumina)	Trimmomatic v0.39	Shovill v1.1.0	FastQC v0.11.9	Kraken2 v2.0.8	minikraken2 v2_201904	PRJNA595483	N	-	-	-	-	-	-	-	-	-	-	-	-	-	-
OM1c	Environment	Czech Republic	2016	131	F1:A2:B20	NucleoSpin® Tissue kit (Macherey-Nagel)	Nextera® XT Library Preparation kit (Illumina)	Trimmomatic v0.39	Shovill v1.1.0	FastQC v0.11.9	Kraken2 v2.0.8	minikraken2 v2_201904	PRJNA595483	N	-	-	-	-	-	-	-	-	-	-	-	-	-	-
OV_CH_97	Environment	Czech Republic	2008	131	F1/F2:A2:B20	NucleoSpin® Tissue kit (Macherey-Nagel)	Nextera® XT Library Preparation kit (Illumina)	Trimmomatic v0.39	Shovill v1.1.0	FastQC v0.11.9	Kraken2 v2.0.8	minikraken2 v2_201904	PRJNA983524	Y	MinION Mk1B (ONT)	GenFind V3 (Beckman Coulter)	SQK-RBK004	FLO-MIN106	Guppy v6.0.1	Porechop v0.2.4	BBduk v38.68	Unicycler v0.4.8	Racon v1.4.20	medaka v1.2.3	Pilon v1.23	Bakta v1.7.0	Geneious Prime 2023.1.2	PQ066885, PQ066894
OV_CH51	Environment	Czech Republic	2008	131	F1/F4:A2:B20	NucleoSpin® Tissue kit (Macherey-Nagel)	Nextera® XT Library Preparation kit (Illumina)	Trimmomatic v0.39	Shovill v1.1.0	FastQC v0.11.9	Kraken2 v2.0.8	minikraken2 v2_201904	PRJNA983524	Y	MinION Mk1C (ONT)	NucleoBond HMW DNA kit (Macherey-Nagel)	SQK-RBK114	FLO-MIN114	Guppy v6.5.7	Porechop v0.2.4	BBduk v38.68	Unicycler v0.4.8	Racon v1.4.20	medaka v1.2.3	Pilon v1.23	Bakta v1.7.0	Geneious Prime 2023.1.2	PQ066886, PQ066895
OV_CH79	Environment	Czech Republic	2008	131	F1:A2:B20	NucleoSpin® Tissue kit (Macherey-Nagel)	Nextera® XT Library Preparation kit (Illumina)	Trimmomatic v0.39	Shovill v1.1.0	FastQC v0.11.9	Kraken2 v2.0.8	minikraken2 v2_201904	PRJNA983524	N	-	-	-	-	-	-	-	-	-	-	-	-	-	-
OV45	Environment	Czech Republic	2008	131	F1:A2:B20	NucleoSpin® Tissue kit (Macherey-Nagel)	Nextera® XT Library Preparation kit (Illumina)	Trimmomatic v0.39	Shovill v1.1.0	FastQC v0.11.9	Kraken2 v2.0.8	minikraken2 v2_201904	PRJNA983524	N	-	-	-	-	-	-	-	-	-	-	-	-	-	-
OV54	Environment	Czech Republic	2008	131	F2:A1:B-	NucleoSpin® Tissue kit (Macherey-Nagel)	Nextera® XT Library Preparation kit (Illumina)	Trimmomatic v0.39	Shovill v1.1.0	FastQC v0.11.9	Kraken2 v2.0.8	minikraken2 v2_201904	PRJNA983524	N	-	-	-	-	-	-	-	-	-	-	-	-	-	-
S1052h6	Environment	Czech Republic	2012	131	F1:A2:B20	NucleoSpin® Tissue kit (Macherey-Nagel)	Nextera® XT Library Preparation kit (Illumina)	Trimmomatic v0.39	Shovill v1.1.0	FastQC v0.11.9	Kraken2 v2.0.8	minikraken2 v2_201904	PRJNA983524	N	-	-	-	-	-	-	-	-	-	-	-	-	-	-
S1057_e10	Environment	Czech Republic	2012	131	F1:A2:B20	NucleoSpin® Tissue kit (Macherey-Nagel)	Nextera® XT Library Preparation kit (Illumina)	Trimmomatic v0.39	Shovill v1.1.0	FastQC v0.11.9	Kraken2 v2.0.8	minikraken2 v2_201904	PRJNA983524	N	-	-	-	-	-	-	-	-	-	-	-	-	-	-
S108h	Environment	Czech Republic	2012	131	F1:A2:B-	NucleoSpin® Tissue kit (Macherey-Nagel)	Nextera® XT Library Preparation kit (Illumina)	Trimmomatic v0.39	Shovill v1.1.0	FastQC v0.11.9	Kraken2 v2.0.8	minikraken2 v2_201904	PRJNA983524	N	-	-	-	-	-	-	-	-	-	-	-	-	-	-
S1220e	Wild Animal	Czech Republic	2012	131	F1:A2:B20	NucleoSpin® Tissue kit (Macherey-Nagel)	Nextera® XT Library Preparation kit (Illumina)	Trimmomatic v0.39	Shovill v1.1.0	FastQC v0.11.9	Kraken2 v2.0.8	minikraken2 v2_201904	PRJNA983524	N	-	-	-	-	-	-	-	-	-	-	-	-	-	-
S1268_h8	Environment	Czech Republic	2012	131	F1:A2:B-	NucleoSpin® Tissue kit (Macherey-Nagel)	Nextera® XT Library Preparation kit (Illumina)	Trimmomatic v0.39	Shovill v1.1.0	FastQC v0.11.9	Kraken2 v2.0.8	minikraken2 v2_201904	PRJNA983524	N	-	-	-	-	-	-	-	-	-	-	-	-	-	-
S1331e	Wild Animal	Czech Republic	2012	131	F1:A2:B20	NucleoSpin® Tissue kit (Macherey-Nagel)	Nextera® XT Library Preparation kit (Illumina)	Trimmomatic v0.39	Shovill v1.1.0	FastQC v0.11.9	Kraken2 v2.0.8	minikraken2 v2_201904	PRJNA983524	N	-	-	-	-	-	-	-	-	-	-	-	-	-	-
S13e	Environment	Czech Republic	2012	131	F1:A2:B20	NucleoSpin® Tissue kit (Macherey-Nagel)	Nextera® XT Library Preparation kit (Illumina)	Trimmomatic v0.39	Shovill v1.1.0	FastQC v0.11.9	Kraken2 v2.0.8	minikraken2 v2_201904	PRJNA983524	N	-	-	-	-	-	-	-	-	-	-	-	-	-	-
S1404_e3	Environment	Czech Republic	2012	131	F1:A2:B20	NucleoSpin® Tissue kit (Macherey-Nagel)	Nextera® XT Library Preparation kit (Illumina)	Trimmomatic v0.39	Shovill v1.1.0	FastQC v0.11.9	Kraken2 v2.0.8	minikraken2 v2_201904	PRJNA983524	N	-	-	-	-	-	-	-	-	-	-	-	-	-	-
S1411_h5	Environment	Czech Republic	2012	131	F1:A2:B20	NucleoSpin® Tissue kit (Macherey-Nagel)	Nextera® XT Library Preparation kit (Illumina)	Trimmomatic v0.39	Shovill v1.1.0	FastQC v0.11.9	Kraken2 v2.0.8	minikraken2 v2_201904	PRJNA983524	N	-	-	-	-	-	-	-	-	-	-	-	-	-	-
S1411_h9	Environment	Czech Republic	2012	131	F1:A2:B20	NucleoSpin® Tissue kit (Macherey-Nagel)	Nextera® XT Library Preparation kit (Illumina)	Trimmomatic v0.39	Shovill v1.1.0	FastQC v0.11.9	Kraken2 v2.0.8	minikraken2 v2_201904	PRJNA983524	N	-	-	-	-	-	-	-	-	-	-	-	-	-	-
S1441_e1	Environment	Czech Republic	2012	131	F1:A2:B20	NucleoSpin® Tissue kit (Macherey-Nagel)	Nextera® XT Library Preparation kit (Illumina)	Trimmomatic v0.39	Shovill v1.1.0	FastQC v0.11.9	Kraken2 v2.0.8	minikraken2 v2_201904	PRJNA983524	N	-	-	-	-	-	-	-	-	-	-	-	-	-	-
S1441e_e7	Environment	Czech Republic	2012	131	F1:A2:B20	NucleoSpin® Tissue kit (Macherey-Nagel)	Nextera® XT Library Preparation kit (Illumina)	Trimmomatic v0.39	Shovill v1.1.0	FastQC v0.11.9	Kraken2 v2.0.8	minikraken2 v2_201904	PRJNA983524	N	-	-	-	-	-	-	-	-	-	-	-	-	-	-
S1455_e1	Environment	Czech Republic	2012	131	F1:A2:B20	NucleoSpin® Tissue kit (Macherey-Nagel)	Nextera® XT Library Preparation kit (Illumina)	Trimmomatic v0.39	Shovill v1.1.0	FastQC v0.11.9	Kraken2 v2.0.8	minikraken2 v2_201904	PRJNA983524	N	-	-	-	-	-	-	-	-	-	-	-	-	-	-
S1455_e5	Environment	Czech Republic	2012	131	F1:A2:B20	NucleoSpin® Tissue kit (Macherey-Nagel)	Nextera® XT Library Preparation kit (Illumina)	Trimmomatic v0.39	Shovill v1.1.0	FastQC v0.11.9	Kraken2 v2.0.8	minikraken2 v2_201904	PRJNA983524	N	-	-	-	-	-	-	-	-	-	-	-	-	-	-
S1456_e1	Environment	Czech Republic	2012	131	F1:A2:B20	NucleoSpin® Tissue kit (Macherey-Nagel)	Nextera® XT Library Preparation kit (Illumina)	Trimmomatic v0.39	Shovill v1.1.0	FastQC v0.11.9	Kraken2 v2.0.8	minikraken2 v2_201904	PRJNA983524	N	-	-	-	-	-	-	-	-	-	-	-	-	-	-
S14e	Environment	Czech Republic	2012	131	F1:A2:B20	NucleoSpin® Tissue kit (Macherey-Nagel)	Nextera® XT Library Preparation kit (Illumina)	Trimmomatic v0.39	Shovill v1.1.0	FastQC v0.11.9	Kraken2 v2.0.8	minikraken2 v2_201904	PRJNA983524	N	-	-	-	-	-	-	-	-	-	-	-	-	-	-
S1530_h2	Environment	Czech Republic	2012	131	F1:A2:B20	NucleoSpin® Tissue kit (Macherey-Nagel)	Nextera® XT Library Preparation kit (Illumina)	Trimmomatic v0.39	Shovill v1.1.0	FastQC v0.11.9	Kraken2 v2.0.8	minikraken2 v2_201904	PRJNA983524	N	-	-	-	-	-	-	-	-	-	-	-	-	-	-
S1736_h4	Environment	Czech Republic	2012	131	F1:A2:B-	NucleoSpin® Tissue kit (Macherey-Nagel)	Nextera® XT Library Preparation kit (Illumina)	Trimmomatic v0.39	Shovill v1.1.0	FastQC v0.11.9	Kraken2 v2.0.8	minikraken2 v2_201904	PRJNA983524	N	-	-	-	-	-	-	-	-	-	-	-	-	-	-
S1736_h7	Environment	Czech Republic	2012	131	F1:A2:B20	NucleoSpin® Tissue kit (Macherey-Nagel)	Nextera® XT Library Preparation kit (Illumina)	Trimmomatic v0.39	Shovill v1.1.0	FastQC v0.11.9	Kraken2 v2.0.8	minikraken2 v2_201904	PRJNA983524	N	-	-	-	-	-	-	-	-	-	-	-	-	-	-
S1744_e1	Environment	Czech Republic	2012	131	F1/F4:A2:B-	NucleoSpin® Tissue kit (Macherey-Nagel)	Nextera® XT Library Preparation kit (Illumina)	Trimmomatic v0.39	Shovill v1.1.0	FastQC v0.11.9	Kraken2 v2.0.8	minikraken2 v2_201904	PRJNA983524	N	-	-	-	-	-	-	-	-	-	-	-	-	-	-
S1744_e3	Environment	Czech Republic	2012	131	F1:A2:B20	NucleoSpin® Tissue kit (Macherey-Nagel)	Nextera® XT Library Preparation kit (Illumina)	Trimmomatic v0.39	Shovill v1.1.0	FastQC v0.11.9	Kraken2 v2.0.8	minikraken2 v2_201904	PRJNA983524	N	-	-	-	-	-	-	-	-	-	-	-	-	-	-
S1744_e6	Environment	Czech Republic	2012	131	F1:A2:B20	NucleoSpin® Tissue kit (Macherey-Nagel)	Nextera® XT Library Preparation kit (Illumina)	Trimmomatic v0.39	Shovill v1.1.0	FastQC v0.11.9	Kraken2 v2.0.8	minikraken2 v2_201904	PRJNA983524	N	-	-	-	-	-	-	-	-	-	-	-	-	-	-
S1889_e5	Environment	Czech Republic	2012	131	F1:A2:B20	NucleoSpin® Tissue kit (Macherey-Nagel)	Nextera® XT Library Preparation kit (Illumina)	Trimmomatic v0.39	Shovill v1.1.0	FastQC v0.11.9	Kraken2 v2.0.8	minikraken2 v2_201904	PRJNA983524	N	-	-	-	-	-	-	-	-	-	-	-	-	-	-
S1HUBe6cef	Human	Czech Republic	2020	131	F1/F4:A2:B20	NucleoSpin® Tissue kit (Macherey-Nagel)	Nextera® XT Library Preparation kit (Illumina)	Trimmomatic v0.39	Shovill v1.1.0	FastQC v0.11.9	Kraken2 v2.0.8	minikraken2 v2_201904	PRJNA983524	N	-	-	-	-	-	-	-	-	-	-	-	-	-	-
S1RDAe15cef	Environment	Czech Republic	2020	131	F1:A2:B20	NucleoSpin® Tissue kit (Macherey-Nagel)	Nextera® XT Library Preparation kit (Illumina)	Trimmomatic v0.39	Shovill v1.1.0	FastQC v0.11.9	Kraken2 v2.0.8	minikraken2 v2_201904	PRJNA983524	N	-	-	-	-	-	-	-	-	-	-	-	-	-	-
S1RDAe17cef	Environment	Czech Republic	2020	131	F1:A1:B20	NucleoSpin® Tissue kit (Macherey-Nagel)	Nextera® XT Library Preparation kit (Illumina)	Trimmomatic v0.39	Shovill v1.1.0	FastQC v0.11.9	Kraken2 v2.0.8	minikraken2 v2_201904	PRJNA983524	N	-	-	-	-	-	-	-	-	-	-	-	-	-	-
S1RUAe12cef	Environment	Czech Republic	2020	131	F1:A2:B20	NucleoSpin® Tissue kit (Macherey-Nagel)	Nextera® XT Library Preparation kit (Illumina)	Trimmomatic v0.39	Shovill v1.1.0	FastQC v0.11.9	Kraken2 v2.0.8	minikraken2 v2_201904	PRJNA983524	N	-	-	-	-	-	-	-	-	-	-	-	-	-	-
S1SOAe28cef	Environment	Czech Republic	2020	131	F1:A2:B20	NucleoSpin® Tissue kit (Macherey-Nagel)	Nextera® XT Library Preparation kit (Illumina)	Trimmomatic v0.39	Shovill v1.1.0	FastQC v0.11.9	Kraken2 v2.0.8	minikraken2 v2_201904	PRJNA983524	N	-	-	-	-	-	-	-	-	-	-	-	-	-	-
S1SOAe4cef	Environment	Czech Republic	2020	131	F1:A2:B20	NucleoSpin® Tissue kit (Macherey-Nagel)	Nextera® XT Library Preparation kit (Illumina)	Trimmomatic v0.39	Shovill v1.1.0	FastQC v0.11.9	Kraken2 v2.0.8	minikraken2 v2_201904	PRJNA983524	N	-	-	-	-	-	-	-	-	-	-	-	-	-	-
S1SOAe5cef	Environment	Czech Republic	2020	131	F1:A2:B20	NucleoSpin® Tissue kit (Macherey-Nagel)	Nextera® XT Library Preparation kit (Illumina)	Trimmomatic v0.39	Shovill v1.1.0	FastQC v0.11.9	Kraken2 v2.0.8	minikraken2 v2_201904	PRJNA983524	N	-	-	-	-	-	-	-	-	-	-	-	-	-	-
S2157_e1	Environment	Czech Republic	2012	131	F1:A2:B20	NucleoSpin® Tissue kit (Macherey-Nagel)	Nextera® XT Library Preparation kit (Illumina)	Trimmomatic v0.39	Shovill v1.1.0	FastQC v0.11.9	Kraken2 v2.0.8	minikraken2 v2_201904	PRJNA983524	N	-	-	-	-	-	-	-	-	-	-	-	-	-	-
S22e	Wild Animal	Czech Republic	2012	131	F1:A2:B20	NucleoSpin® Tissue kit (Macherey-Nagel)	Nextera® XT Library Preparation kit (Illumina)	Trimmomatic v0.39	Shovill v1.1.0	FastQC v0.11.9	Kraken2 v2.0.8	minikraken2 v2_201904	PRJNA983524	N	-	-	-	-	-	-	-	-	-	-	-	-	-	-
S2359e	Wild Animal	Czech Republic	2013	131	F1:A2:B-	NucleoSpin® Tissue kit (Macherey-Nagel)	Nextera® XT Library Preparation kit (Illumina)	Trimmomatic v0.39	Shovill v1.1.0	FastQC v0.11.9	Kraken2 v2.0.8	minikraken2 v2_201904	PRJNA983524	N	-	-	-	-	-	-	-	-	-	-	-	-	-	-
S2376h	Wild Animal	Czech Republic	2013	131	F1:A2:B-	NucleoSpin® Tissue kit (Macherey-Nagel)	Nextera® XT Library Preparation kit (Illumina)	Trimmomatic v0.39	Shovill v1.1.0	FastQC v0.11.9	Kraken2 v2.0.8	minikraken2 v2_201904	PRJNA983524	N	-	-	-	-	-	-	-	-	-	-	-	-	-	-
S2469e	Wild Animal	Czech Republic	2013	131	F1:A2:B-	NucleoSpin® Tissue kit (Macherey-Nagel)	Nextera® XT Library Preparation kit (Illumina)	Trimmomatic v0.39	Shovill v1.1.0	FastQC v0.11.9	Kraken2 v2.0.8	minikraken2 v2_201904	PRJNA983524	N	-	-	-	-	-	-	-	-	-	-	-	-	-	-
S279_e8	Environment	Czech Republic	2012	131	F1:A2:B20	NucleoSpin® Tissue kit (Macherey-Nagel)	Nextera® XT Library Preparation kit (Illumina)	Trimmomatic v0.39	Shovill v1.1.0	FastQC v0.11.9	Kraken2 v2.0.8	minikraken2 v2_201904	PRJNA983524	N	-	-	-	-	-	-	-	-	-	-	-	-	-	-
S38D	Human	Czech Republic	2008	131	F1/F4:A6:B20	NucleoSpin® Tissue kit (Macherey-Nagel)	Nextera® XT Library Preparation kit (Illumina)	Trimmomatic v0.39	Shovill v1.1.0	FastQC v0.11.9	Kraken2 v2.0.8	minikraken2 v2_201904	PRJNA983524	N	-	-	-	-	-	-	-	-	-	-	-	-	-	-
S46e	Environment	Czech Republic	2012	131	F1:A2:B20	NucleoSpin® Tissue kit (Macherey-Nagel)	Nextera® XT Library Preparation kit (Illumina)	Trimmomatic v0.39	Shovill v1.1.0	FastQC v0.11.9	Kraken2 v2.0.8	minikraken2 v2_201904	PRJNA983524	N	-	-	-	-	-	-	-	-	-	-	-	-	-	-
S470_cp	Companion Animal	Czech Republic	2011	131	F1:A2:B20	NucleoSpin® Tissue kit (Macherey-Nagel)	Nextera® XT Library Preparation kit (Illumina)	Trimmomatic v0.39	Shovill v1.1.0	FastQC v0.11.9	Kraken2 v2.0.8	minikraken2 v2_201904	PRJNA983524	N	-	-	-	-	-	-	-	-	-	-	-	-	-	-
S48a	Wild Animal	Czech Republic	2009	131	F2:A2:B20	NucleoSpin® Tissue kit (Macherey-Nagel)	Nextera® XT Library Preparation kit (Illumina)	Trimmomatic v0.39	Shovill v1.1.0	FastQC v0.11.9	Kraken2 v2.0.8	minikraken2 v2_201904	PRJNA983524	N	-	-	-	-	-	-	-	-	-	-	-	-	-	-
S4e	Environment	Czech Republic	2012	131	F1:A2:B20	NucleoSpin® Tissue kit (Macherey-Nagel)	Nextera® XT Library Preparation kit (Illumina)	Trimmomatic v0.39	Shovill v1.1.0	FastQC v0.11.9	Kraken2 v2.0.8	minikraken2 v2_201904	PRJNA983524	N	-	-	-	-	-	-	-	-	-	-	-	-	-	-
S52_NPT	Human	Czech Republic	2008	131	F1:A2:B20	NucleoSpin® Tissue kit (Macherey-Nagel)	Nextera® XT Library Preparation kit (Illumina)	Trimmomatic v0.39	Shovill v1.1.0	FastQC v0.11.9	Kraken2 v2.0.8	minikraken2 v2_201904	PRJNA983524	N	-	-	-	-	-	-	-	-	-	-	-	-	-	-
S539_e4	Environment	Czech Republic	2012	131	F1:A2:B20	NucleoSpin® Tissue kit (Macherey-Nagel)	Nextera® XT Library Preparation kit (Illumina)	Trimmomatic v0.39	Shovill v1.1.0	FastQC v0.11.9	Kraken2 v2.0.8	minikraken2 v2_201904	PRJNA983524	N	-	-	-	-	-	-	-	-	-	-	-	-	-	-
S54e	Wild Animal	Czech Republic	2005	131	F1:A2:B20	NucleoSpin® Tissue kit (Macherey-Nagel)	Nextera® XT Library Preparation kit (Illumina)	Trimmomatic v0.39	Shovill v1.1.0	FastQC v0.11.9	Kraken2 v2.0.8	minikraken2 v2_201904	PRJNA983524	N	-	-	-	-	-	-	-	-	-	-	-	-	-	-
S56NM	Human	Czech Republic	2008	131	F1:A2:B20	NucleoSpin® Tissue kit (Macherey-Nagel)	Nextera® XT Library Preparation kit (Illumina)	Trimmomatic v0.39	Shovill v1.1.0	FastQC v0.11.9	Kraken2 v2.0.8	minikraken2 v2_201904	PRJNA983524	N	-	-	-	-	-	-	-	-	-	-	-	-	-	-
S58NN	Human	Czech Republic	2008	131	F1:A2:B20	NucleoSpin® Tissue kit (Macherey-Nagel)	Nextera® XT Library Preparation kit (Illumina)	Trimmomatic v0.39	Shovill v1.1.0	FastQC v0.11.9	Kraken2 v2.0.8	minikraken2 v2_201904	PRJNA983524	N	-	-	-	-	-	-	-	-	-	-	-	-	-	-
S65S	Human	Czech Republic	2008	131	F1:A2:B20	NucleoSpin® Tissue kit (Macherey-Nagel)	Nextera® XT Library Preparation kit (Illumina)	Trimmomatic v0.39	Shovill v1.1.0	FastQC v0.11.9	Kraken2 v2.0.8	minikraken2 v2_201904	PRJNA983524	N	-	-	-	-	-	-	-	-	-	-	-	-	-	-
S700_e1	Environment	Czech Republic	2012	131	F1:A2:B20	NucleoSpin® Tissue kit (Macherey-Nagel)	Nextera® XT Library Preparation kit (Illumina)	Trimmomatic v0.39	Shovill v1.1.0	FastQC v0.11.9	Kraken2 v2.0.8	minikraken2 v2_201904	PRJNA983524	N	-	-	-	-	-	-	-	-	-	-	-	-	-	-
S700_e4	Environment	Czech Republic	2012	131	F1:A2:B20	NucleoSpin® Tissue kit (Macherey-Nagel)	Nextera® XT Library Preparation kit (Illumina)	Trimmomatic v0.39	Shovill v1.1.0	FastQC v0.11.9	Kraken2 v2.0.8	minikraken2 v2_201904	PRJNA983524	N	-	-	-	-	-	-	-	-	-	-	-	-	-	-
S7194	Human	Czech Republic	2014	131	F1:A2:B20	NucleoSpin® Tissue kit (Macherey-Nagel)	Nextera® XT Library Preparation kit (Illumina)	Trimmomatic v0.39	Shovill v1.1.0	FastQC v0.11.9	Kraken2 v2.0.8	minikraken2 v2_201904	PRJNA983524	N	-	-	-	-	-	-	-	-	-	-	-	-	-	-
S7197	Human	Czech Republic	2014	131	F1:A2:B-	NucleoSpin® Tissue kit (Macherey-Nagel)	Nextera® XT Library Preparation kit (Illumina)	Trimmomatic v0.39	Shovill v1.1.0	FastQC v0.11.9	Kraken2 v2.0.8	minikraken2 v2_201904	PRJNA983524	N	-	-	-	-	-	-	-	-	-	-	-	-	-	-
S7199	Human	Czech Republic	2014	131	F1:A2:B20	NucleoSpin® Tissue kit (Macherey-Nagel)	Nextera® XT Library Preparation kit (Illumina)	Trimmomatic v0.39	Shovill v1.1.0	FastQC v0.11.9	Kraken2 v2.0.8	minikraken2 v2_201904	PRJNA983524	N	-	-	-	-	-	-	-	-	-	-	-	-	-	-
S7203	Human	Czech Republic	2014	131	F-:A2:B20	NucleoSpin® Tissue kit (Macherey-Nagel)	Nextera® XT Library Preparation kit (Illumina)	Trimmomatic v0.39	Shovill v1.1.0	FastQC v0.11.9	Kraken2 v2.0.8	minikraken2 v2_201904	PRJNA983524	N	-	-	-	-	-	-	-	-	-	-	-	-	-	-
S7205B	Human	Czech Republic	2014	131	F-:A2:B20	NucleoSpin® Tissue kit (Macherey-Nagel)	Nextera® XT Library Preparation kit (Illumina)	Trimmomatic v0.39	Shovill v1.1.0	FastQC v0.11.9	Kraken2 v2.0.8	minikraken2 v2_201904	PRJNA983524	N	-	-	-	-	-	-	-	-	-	-	-	-	-	-
S7206	Human	Czech Republic	2014	131	F-:A2:B20	NucleoSpin® Tissue kit (Macherey-Nagel)	Nextera® XT Library Preparation kit (Illumina)	Trimmomatic v0.39	Shovill v1.1.0	FastQC v0.11.9	Kraken2 v2.0.8	minikraken2 v2_201904	PRJNA983524	N	-	-	-	-	-	-	-	-	-	-	-	-	-	-
S7207	Human	Czech Republic	2014	131	F-:A2:B20	NucleoSpin® Tissue kit (Macherey-Nagel)	Nextera® XT Library Preparation kit (Illumina)	Trimmomatic v0.39	Shovill v1.1.0	FastQC v0.11.9	Kraken2 v2.0.8	minikraken2 v2_201904	PRJNA983524	N	-	-	-	-	-	-	-	-	-	-	-	-	-	-
S7220	Human	Czech Republic	2014	131	F1/F4:A2:B20	NucleoSpin® Tissue kit (Macherey-Nagel)	Nextera® XT Library Preparation kit (Illumina)	Trimmomatic v0.39	Shovill v1.1.0	FastQC v0.11.9	Kraken2 v2.0.8	minikraken2 v2_201904	PRJNA983524	N	-	-	-	-	-	-	-	-	-	-	-	-	-	-
S7221	Human	Czech Republic	2014	131	F1/F2:A2:B20	NucleoSpin® Tissue kit (Macherey-Nagel)	Nextera® XT Library Preparation kit (Illumina)	Trimmomatic v0.39	Shovill v1.1.0	FastQC v0.11.9	Kraken2 v2.0.8	minikraken2 v2_201904	PRJNA983524	N	-	-	-	-	-	-	-	-	-	-	-	-	-	-
S7222	Human	Czech Republic	2014	131	F-:A2:B20	NucleoSpin® Tissue kit (Macherey-Nagel)	Nextera® XT Library Preparation kit (Illumina)	Trimmomatic v0.39	Shovill v1.1.0	FastQC v0.11.9	Kraken2 v2.0.8	minikraken2 v2_201904	PRJNA983524	N	-	-	-	-	-	-	-	-	-	-	-	-	-	-
S7225	Human	Czech Republic	2014	131	F4:A2:B-	NucleoSpin® Tissue kit (Macherey-Nagel)	Nextera® XT Library Preparation kit (Illumina)	Trimmomatic v0.39	Shovill v1.1.0	FastQC v0.11.9	Kraken2 v2.0.8	minikraken2 v2_201904	PRJNA983524	N	-	-	-	-	-	-	-	-	-	-	-	-	-	-
S7233	Human	Czech Republic	2014	131	F29:A2:B20	NucleoSpin® Tissue kit (Macherey-Nagel)	Nextera® XT Library Preparation kit (Illumina)	Trimmomatic v0.39	Shovill v1.1.0	FastQC v0.11.9	Kraken2 v2.0.8	minikraken2 v2_201904	PRJNA983524	N	-	-	-	-	-	-	-	-	-	-	-	-	-	-
S7235	Human	Czech Republic	2015	131	F-:A2:B20	NucleoSpin® Tissue kit (Macherey-Nagel)	Nextera® XT Library Preparation kit (Illumina)	Trimmomatic v0.39	Shovill v1.1.0	FastQC v0.11.9	Kraken2 v2.0.8	minikraken2 v2_201904	PRJNA983524	N	-	-	-	-	-	-	-	-	-	-	-	-	-	-
S780_e4	Environment	Czech Republic	2012	131	F1:A2:B20	NucleoSpin® Tissue kit (Macherey-Nagel)	Nextera® XT Library Preparation kit (Illumina)	Trimmomatic v0.39	Shovill v1.1.0	FastQC v0.11.9	Kraken2 v2.0.8	minikraken2 v2_201904	PRJNA983524	N	-	-	-	-	-	-	-	-	-	-	-	-	-	-
S780_e6	Environment	Czech Republic	2012	131	F1:A2:B20	NucleoSpin® Tissue kit (Macherey-Nagel)	Nextera® XT Library Preparation kit (Illumina)	Trimmomatic v0.39	Shovill v1.1.0	FastQC v0.11.9	Kraken2 v2.0.8	minikraken2 v2_201904	PRJNA983524	N	-	-	-	-	-	-	-	-	-	-	-	-	-	-
S973_e10	Environment	Czech Republic	2012	131	F1:A2:B20	NucleoSpin® Tissue kit (Macherey-Nagel)	Nextera® XT Library Preparation kit (Illumina)	Trimmomatic v0.39	Shovill v1.1.0	FastQC v0.11.9	Kraken2 v2.0.8	minikraken2 v2_201904	PRJNA983524	N	-	-	-	-	-	-	-	-	-	-	-	-	-	-
S973_e5	Environment	Czech Republic	2012	131	F1:A2:B-	NucleoSpin® Tissue kit (Macherey-Nagel)	Nextera® XT Library Preparation kit (Illumina)	Trimmomatic v0.39	Shovill v1.1.0	FastQC v0.11.9	Kraken2 v2.0.8	minikraken2 v2_201904	PRJNA983524	N	-	-	-	-	-	-	-	-	-	-	-	-	-	-
2HUAe13cef	Human	Czech Republic	2021	131	F31/F36:A4:B1	NucleoSpin® Tissue kit (Macherey-Nagel)	Nextera® XT Library Preparation kit (Illumina)	Trimmomatic v0.39	Shovill v1.1.0	FastQC v0.11.9	Kraken2 v2.0.8	minikraken2 v2_201904	PRJNA983524	N	-	-	-	-	-	-	-	-	-	-	-	-	-	-
2HUAe19cef	Human	Czech Republic	2021	131	F36:A4:B1	NucleoSpin® Tissue kit (Macherey-Nagel)	Nextera® XT Library Preparation kit (Illumina)	Trimmomatic v0.39	Shovill v1.1.0	FastQC v0.11.9	Kraken2 v2.0.8	minikraken2 v2_201904	PRJNA983524	N	-	-	-	-	-	-	-	-	-	-	-	-	-	-
2HUAe1cef	Human	Czech Republic	2021	131	F36:A4:B1	NucleoSpin® Tissue kit (Macherey-Nagel)	Nextera® XT Library Preparation kit (Illumina)	Trimmomatic v0.39	Shovill v1.1.0	FastQC v0.11.9	Kraken2 v2.0.8	minikraken2 v2_201904	PRJNA983524	Y	MinION Mk1B (ONT)	GenFind V3 (Beckman Coulter)	SQK-RBK004	FLO-MIN106	Guppy v6.0.1	Porechop v0.2.4	BBduk v38.68	Unicycler v0.4.8	Racon v1.4.20	medaka v1.2.3	Pilon v1.23	Bakta v1.7.0	Geneious Prime 2023.1.2	PQ066898
2HUAe25cef	Human	Czech Republic	2021	131	F36:A4:B1	NucleoSpin® Tissue kit (Macherey-Nagel)	Nextera® XT Library Preparation kit (Illumina)	Trimmomatic v0.39	Shovill v1.1.0	FastQC v0.11.9	Kraken2 v2.0.8	minikraken2 v2_201904	PRJNA983524	N	-	-	-	-	-	-	-	-	-	-	-	-	-	-
2HUAe27cef	Human	Czech Republic	2021	131	F31/F36:A-:B1	NucleoSpin® Tissue kit (Macherey-Nagel)	Nextera® XT Library Preparation kit (Illumina)	Trimmomatic v0.39	Shovill v1.1.0	FastQC v0.11.9	Kraken2 v2.0.8	minikraken2 v2_201904	PRJNA983524	Y	MinION Mk1B (ONT)	GenFind V3 (Beckman Coulter)	SQK-RBK004	FLO-MIN106	Guppy v6.0.1	Porechop v0.2.4	BBduk v38.68	Unicycler v0.4.8	Racon v1.4.20	medaka v1.2.3	Pilon v1.23	Bakta v1.7.0	Geneious Prime 2023.1.2	PQ066899
2HUAe28cef	Human	Czech Republic	2021	131	F2:A1:B-	NucleoSpin® Tissue kit (Macherey-Nagel)	Nextera® XT Library Preparation kit (Illumina)	Trimmomatic v0.39	Shovill v1.1.0	FastQC v0.11.9	Kraken2 v2.0.8	minikraken2 v2_201904	PRJNA983524	N	-	-	-	-	-	-	-	-	-	-	-	-	-	-
2HUAe31cef	Human	Czech Republic	2021	131	F31:A4:B1	NucleoSpin® Tissue kit (Macherey-Nagel)	Nextera® XT Library Preparation kit (Illumina)	Trimmomatic v0.39	Shovill v1.1.0	FastQC v0.11.9	Kraken2 v2.0.8	minikraken2 v2_201904	PRJNA983524	N	-	-	-	-	-	-	-	-	-	-	-	-	-	-
2HUAe3cef	Human	Czech Republic	2021	131	F31/F36:A4:B1	NucleoSpin® Tissue kit (Macherey-Nagel)	Nextera® XT Library Preparation kit (Illumina)	Trimmomatic v0.39	Shovill v1.1.0	FastQC v0.11.9	Kraken2 v2.0.8	minikraken2 v2_201904	PRJNA983524	N	-	-	-	-	-	-	-	-	-	-	-	-	-	-
2HUBe31cef	Human	Czech Republic	2021	131	F31/F36:A4:B1	NucleoSpin® Tissue kit (Macherey-Nagel)	Nextera® XT Library Preparation kit (Illumina)	Trimmomatic v0.39	Shovill v1.1.0	FastQC v0.11.9	Kraken2 v2.0.8	minikraken2 v2_201904	PRJNA983524	N	-	-	-	-	-	-	-	-	-	-	-	-	-	-
2HUBe9cef	Human	Czech Republic	2021	131	F31/F36:A4:B1	NucleoSpin® Tissue kit (Macherey-Nagel)	Nextera® XT Library Preparation kit (Illumina)	Trimmomatic v0.39	Shovill v1.1.0	FastQC v0.11.9	Kraken2 v2.0.8	minikraken2 v2_201904	PRJNA983524	N	-	-	-	-	-	-	-	-	-	-	-	-	-	-
2HUCe5cef	Human	Czech Republic	2021	131	F2:A1:B-	NucleoSpin® Tissue kit (Macherey-Nagel)	Nextera® XT Library Preparation kit (Illumina)	Trimmomatic v0.39	Shovill v1.1.0	FastQC v0.11.9	Kraken2 v2.0.8	minikraken2 v2_201904	PRJNA983524	N	-	-	-	-	-	-	-	-	-	-	-	-	-	-
60335_396	Human	Czech Republic	2020	131	F31/F36:A4:B1	NucleoSpin® Tissue kit (Macherey-Nagel)	Nextera® XT Library Preparation kit (Illumina)	Trimmomatic v0.39	Shovill v1.1.0	FastQC v0.11.9	Kraken2 v2.0.8	minikraken2 v2_201904	PRJNA983524	N	-	-	-	-	-	-	-	-	-	-	-	-	-	-
91_2SHBe17c	Environment	Czech Republic	2021	131	F-:A-:B-	NucleoSpin® Tissue kit (Macherey-Nagel)	Nextera® XT Library Preparation kit (Illumina)	Trimmomatic v0.39	Shovill v1.1.0	FastQC v0.11.9	Kraken2 v2.0.8	minikraken2 v2_201904	PRJNA983524	N	-	-	-	-	-	-	-	-	-	-	-	-	-	-
B0000224	Human	Czech Republic	2009	131	F2:A1:B-	NucleoSpin® Tissue kit (Macherey-Nagel)	Nextera® XT Library Preparation kit (Illumina)	Trimmomatic v0.39	Shovill v1.1.0	FastQC v0.11.9	Kraken2 v2.0.8	minikraken2 v2_201904	PRJNA983524	N	-	-	-	-	-	-	-	-	-	-	-	-	-	-
B0000296	Human	Czech Republic	2009	131	F2:A1:B-	NucleoSpin® Tissue kit (Macherey-Nagel)	Nextera® XT Library Preparation kit (Illumina)	Trimmomatic v0.39	Shovill v1.1.0	FastQC v0.11.9	Kraken2 v2.0.8	minikraken2 v2_201904	PRJNA983524	N	-	-	-	-	-	-	-	-	-	-	-	-	-	-
B0000625	Human	Czech Republic	2009	131	F2:A1:B-	NucleoSpin® Tissue kit (Macherey-Nagel)	Nextera® XT Library Preparation kit (Illumina)	Trimmomatic v0.39	Shovill v1.1.0	FastQC v0.11.9	Kraken2 v2.0.8	minikraken2 v2_201904	PRJNA983524	N	-	-	-	-	-	-	-	-	-	-	-	-	-	-
B0001470	Human	Czech Republic	2009	131	F2:A1:B-	NucleoSpin® Tissue kit (Macherey-Nagel)	Nextera® XT Library Preparation kit (Illumina)	Trimmomatic v0.39	Shovill v1.1.0	FastQC v0.11.9	Kraken2 v2.0.8	minikraken2 v2_201904	PRJNA983524	N	-	-	-	-	-	-	-	-	-	-	-	-	-	-
B0001797	Human	Czech Republic	2009	131	F2:A1:B-	NucleoSpin® Tissue kit (Macherey-Nagel)	Nextera® XT Library Preparation kit (Illumina)	Trimmomatic v0.39	Shovill v1.1.0	FastQC v0.11.9	Kraken2 v2.0.8	minikraken2 v2_201904	PRJNA983524	N	-	-	-	-	-	-	-	-	-	-	-	-	-	-
B0002116	Human	Czech Republic	2009	131	F2:A1:B-	NucleoSpin® Tissue kit (Macherey-Nagel)	Nextera® XT Library Preparation kit (Illumina)	Trimmomatic v0.39	Shovill v1.1.0	FastQC v0.11.9	Kraken2 v2.0.8	minikraken2 v2_201904	PRJNA983524	N	-	-	-	-	-	-	-	-	-	-	-	-	-	-
B0002341	Human	Czech Republic	2009	131	F2:A1:B-	NucleoSpin® Tissue kit (Macherey-Nagel)	Nextera® XT Library Preparation kit (Illumina)	Trimmomatic v0.39	Shovill v1.1.0	FastQC v0.11.9	Kraken2 v2.0.8	minikraken2 v2_201904	PRJNA983524	N	-	-	-	-	-	-	-	-	-	-	-	-	-	-
B0002350	Human	Czech Republic	2009	131	F2:A1:B-	NucleoSpin® Tissue kit (Macherey-Nagel)	Nextera® XT Library Preparation kit (Illumina)	Trimmomatic v0.39	Shovill v1.1.0	FastQC v0.11.9	Kraken2 v2.0.8	minikraken2 v2_201904	PRJNA983524	N	-	-	-	-	-	-	-	-	-	-	-	-	-	-
B0002404a	Human	Czech Republic	2009	131	F2:A1:B-	NucleoSpin® Tissue kit (Macherey-Nagel)	Nextera® XT Library Preparation kit (Illumina)	Trimmomatic v0.39	Shovill v1.1.0	FastQC v0.11.9	Kraken2 v2.0.8	minikraken2 v2_201904	PRJNA983524	N	-	-	-	-	-	-	-	-	-	-	-	-	-	-
B0002404b	Human	Czech Republic	2009	131	F2:A1:B-	NucleoSpin® Tissue kit (Macherey-Nagel)	Nextera® XT Library Preparation kit (Illumina)	Trimmomatic v0.39	Shovill v1.1.0	FastQC v0.11.9	Kraken2 v2.0.8	minikraken2 v2_201904	PRJNA983524	N	-	-	-	-	-	-	-	-	-	-	-	-	-	-
B0002454	Human	Czech Republic	2009	131	F2:A1:B-	NucleoSpin® Tissue kit (Macherey-Nagel)	Nextera® XT Library Preparation kit (Illumina)	Trimmomatic v0.39	Shovill v1.1.0	FastQC v0.11.9	Kraken2 v2.0.8	minikraken2 v2_201904	PRJNA983524	N	-	-	-	-	-	-	-	-	-	-	-	-	-	-
B0002561	Human	Czech Republic	2009	131	F2:A1:B-	NucleoSpin® Tissue kit (Macherey-Nagel)	Nextera® XT Library Preparation kit (Illumina)	Trimmomatic v0.39	Shovill v1.1.0	FastQC v0.11.9	Kraken2 v2.0.8	minikraken2 v2_201904	PRJNA983524	N	-	-	-	-	-	-	-	-	-	-	-	-	-	-
B0003237	Human	Czech Republic	2009	131	F2:A1:B-	NucleoSpin® Tissue kit (Macherey-Nagel)	Nextera® XT Library Preparation kit (Illumina)	Trimmomatic v0.39	Shovill v1.1.0	FastQC v0.11.9	Kraken2 v2.0.8	minikraken2 v2_201904	PRJNA983524	N	-	-	-	-	-	-	-	-	-	-	-	-	-	-
B0003514	Human	Czech Republic	2009	131	F2:A1:B-	NucleoSpin® Tissue kit (Macherey-Nagel)	Nextera® XT Library Preparation kit (Illumina)	Trimmomatic v0.39	Shovill v1.1.0	FastQC v0.11.9	Kraken2 v2.0.8	minikraken2 v2_201904	PRJNA983524	N	-	-	-	-	-	-	-	-	-	-	-	-	-	-
B0004537	Human	Czech Republic	2010	131	F2:A1:B-	NucleoSpin® Tissue kit (Macherey-Nagel)	Nextera® XT Library Preparation kit (Illumina)	Trimmomatic v0.39	Shovill v1.1.0	FastQC v0.11.9	Kraken2 v2.0.8	minikraken2 v2_201904	PRJNA983524	N	-	-	-	-	-	-	-	-	-	-	-	-	-	-
B0004544	Human	Czech Republic	2010	131	F2:A1:B-	NucleoSpin® Tissue kit (Macherey-Nagel)	Nextera® XT Library Preparation kit (Illumina)	Trimmomatic v0.39	Shovill v1.1.0	FastQC v0.11.9	Kraken2 v2.0.8	minikraken2 v2_201904	PRJNA983524	N	-	-	-	-	-	-	-	-	-	-	-	-	-	-
B0004555	Human	Czech Republic	2010	131	F2:A1:B-	NucleoSpin® Tissue kit (Macherey-Nagel)	Nextera® XT Library Preparation kit (Illumina)	Trimmomatic v0.39	Shovill v1.1.0	FastQC v0.11.9	Kraken2 v2.0.8	minikraken2 v2_201904	PRJNA983524	N	-	-	-	-	-	-	-	-	-	-	-	-	-	-
B0004803	Human	Czech Republic	2010	131	F2:A1:B-	NucleoSpin® Tissue kit (Macherey-Nagel)	Nextera® XT Library Preparation kit (Illumina)	Trimmomatic v0.39	Shovill v1.1.0	FastQC v0.11.9	Kraken2 v2.0.8	minikraken2 v2_201904	PRJNA983524	N	-	-	-	-	-	-	-	-	-	-	-	-	-	-
B0004985	Human	Czech Republic	2010	131	F2:A1:B-	NucleoSpin® Tissue kit (Macherey-Nagel)	Nextera® XT Library Preparation kit (Illumina)	Trimmomatic v0.39	Shovill v1.1.0	FastQC v0.11.9	Kraken2 v2.0.8	minikraken2 v2_201904	PRJNA983524	N	-	-	-	-	-	-	-	-	-	-	-	-	-	-
B0005160	Human	Czech Republic	2010	131	F2:A1:B-	NucleoSpin® Tissue kit (Macherey-Nagel)	Nextera® XT Library Preparation kit (Illumina)	Trimmomatic v0.39	Shovill v1.1.0	FastQC v0.11.9	Kraken2 v2.0.8	minikraken2 v2_201904	PRJNA983524	N	-	-	-	-	-	-	-	-	-	-	-	-	-	-
B0005435	Human	Czech Republic	2010	131	F2:A1:B-	NucleoSpin® Tissue kit (Macherey-Nagel)	Nextera® XT Library Preparation kit (Illumina)	Trimmomatic v0.39	Shovill v1.1.0	FastQC v0.11.9	Kraken2 v2.0.8	minikraken2 v2_201904	PRJNA983524	N	-	-	-	-	-	-	-	-	-	-	-	-	-	-
B0005629	Human	Czech Republic	2010	131	F2:A1:B-	NucleoSpin® Tissue kit (Macherey-Nagel)	Nextera® XT Library Preparation kit (Illumina)	Trimmomatic v0.39	Shovill v1.1.0	FastQC v0.11.9	Kraken2 v2.0.8	minikraken2 v2_201904	PRJNA983524	N	-	-	-	-	-	-	-	-	-	-	-	-	-	-
B0005815	Human	Czech Republic	2010	131	F2/F4:A1:B-	NucleoSpin® Tissue kit (Macherey-Nagel)	Nextera® XT Library Preparation kit (Illumina)	Trimmomatic v0.39	Shovill v1.1.0	FastQC v0.11.9	Kraken2 v2.0.8	minikraken2 v2_201904	PRJNA983524	N	-	-	-	-	-	-	-	-	-	-	-	-	-	-
B0005865_A	Human	Czech Republic	2010	131	F2:A1:B-	NucleoSpin® Tissue kit (Macherey-Nagel)	Nextera® XT Library Preparation kit (Illumina)	Trimmomatic v0.39	Shovill v1.1.0	FastQC v0.11.9	Kraken2 v2.0.8	minikraken2 v2_201904	PRJNA983524	N	-	-	-	-	-	-	-	-	-	-	-	-	-	-
B0006219	Human	Czech Republic	2010	131	F2:A1:B-	NucleoSpin® Tissue kit (Macherey-Nagel)	Nextera® XT Library Preparation kit (Illumina)	Trimmomatic v0.39	Shovill v1.1.0	FastQC v0.11.9	Kraken2 v2.0.8	minikraken2 v2_201904	PRJNA983524	N	-	-	-	-	-	-	-	-	-	-	-	-	-	-
B0006874	Human	Czech Republic	2010	131	F31/F36:A4:B1	NucleoSpin® Tissue kit (Macherey-Nagel)	Nextera® XT Library Preparation kit (Illumina)	Trimmomatic v0.39	Shovill v1.1.0	FastQC v0.11.9	Kraken2 v2.0.8	minikraken2 v2_201904	PRJNA983524	N	-	-	-	-	-	-	-	-	-	-	-	-	-	-
B0006913	Human	Czech Republic	2010	131	F2:A1:B-	NucleoSpin® Tissue kit (Macherey-Nagel)	Nextera® XT Library Preparation kit (Illumina)	Trimmomatic v0.39	Shovill v1.1.0	FastQC v0.11.9	Kraken2 v2.0.8	minikraken2 v2_201904	PRJNA983524	N	-	-	-	-	-	-	-	-	-	-	-	-	-	-
B0006996	Human	Czech Republic	2010	131	F2:A1:B-	NucleoSpin® Tissue kit (Macherey-Nagel)	Nextera® XT Library Preparation kit (Illumina)	Trimmomatic v0.39	Shovill v1.1.0	FastQC v0.11.9	Kraken2 v2.0.8	minikraken2 v2_201904	PRJNA983524	N	-	-	-	-	-	-	-	-	-	-	-	-	-	-
B0007307	Human	Czech Republic	2010	131	F2:A1:B-	NucleoSpin® Tissue kit (Macherey-Nagel)	Nextera® XT Library Preparation kit (Illumina)	Trimmomatic v0.39	Shovill v1.1.0	FastQC v0.11.9	Kraken2 v2.0.8	minikraken2 v2_201904	PRJNA983524	N	-	-	-	-	-	-	-	-	-	-	-	-	-	-
B0007615	Human	Czech Republic	2010	131	F2:A1:B-	NucleoSpin® Tissue kit (Macherey-Nagel)	Nextera® XT Library Preparation kit (Illumina)	Trimmomatic v0.39	Shovill v1.1.0	FastQC v0.11.9	Kraken2 v2.0.8	minikraken2 v2_201904	PRJNA983524	N	-	-	-	-	-	-	-	-	-	-	-	-	-	-
B0008024	Human	Czech Republic	2011	131	F2:A1:B-	NucleoSpin® Tissue kit (Macherey-Nagel)	Nextera® XT Library Preparation kit (Illumina)	Trimmomatic v0.39	Shovill v1.1.0	FastQC v0.11.9	Kraken2 v2.0.8	minikraken2 v2_201904	PRJNA983524	N	-	-	-	-	-	-	-	-	-	-	-	-	-	-
B0008040	Human	Czech Republic	2011	131	F2:A1:B-	NucleoSpin® Tissue kit (Macherey-Nagel)	Nextera® XT Library Preparation kit (Illumina)	Trimmomatic v0.39	Shovill v1.1.0	FastQC v0.11.9	Kraken2 v2.0.8	minikraken2 v2_201904	PRJNA983524	N	-	-	-	-	-	-	-	-	-	-	-	-	-	-
B0008081	Human	Czech Republic	2011	131	F2:A1:B-	NucleoSpin® Tissue kit (Macherey-Nagel)	Nextera® XT Library Preparation kit (Illumina)	Trimmomatic v0.39	Shovill v1.1.0	FastQC v0.11.9	Kraken2 v2.0.8	minikraken2 v2_201904	PRJNA983524	N	-	-	-	-	-	-	-	-	-	-	-	-	-	-
B0008883	Human	Czech Republic	2011	131	F2:A1:B-	NucleoSpin® Tissue kit (Macherey-Nagel)	Nextera® XT Library Preparation kit (Illumina)	Trimmomatic v0.39	Shovill v1.1.0	FastQC v0.11.9	Kraken2 v2.0.8	minikraken2 v2_201904	PRJNA983524	N	-	-	-	-	-	-	-	-	-	-	-	-	-	-
B0008898_A	Human	Czech Republic	2011	131	F2:A1:B-	NucleoSpin® Tissue kit (Macherey-Nagel)	Nextera® XT Library Preparation kit (Illumina)	Trimmomatic v0.39	Shovill v1.1.0	FastQC v0.11.9	Kraken2 v2.0.8	minikraken2 v2_201904	PRJNA983524	N	-	-	-	-	-	-	-	-	-	-	-	-	-	-
B0009078	Human	Czech Republic	2011	131	F2:A1:B-	NucleoSpin® Tissue kit (Macherey-Nagel)	Nextera® XT Library Preparation kit (Illumina)	Trimmomatic v0.39	Shovill v1.1.0	FastQC v0.11.9	Kraken2 v2.0.8	minikraken2 v2_201904	PRJNA983524	N	-	-	-	-	-	-	-	-	-	-	-	-	-	-
B0009107	Human	Czech Republic	2011	131	F2:A1:B-	NucleoSpin® Tissue kit (Macherey-Nagel)	Nextera® XT Library Preparation kit (Illumina)	Trimmomatic v0.39	Shovill v1.1.0	FastQC v0.11.9	Kraken2 v2.0.8	minikraken2 v2_201904	PRJNA983524	N	-	-	-	-	-	-	-	-	-	-	-	-	-	-
B0009108	Human	Czech Republic	2011	131	F31/F36:A4:B1	NucleoSpin® Tissue kit (Macherey-Nagel)	Nextera® XT Library Preparation kit (Illumina)	Trimmomatic v0.39	Shovill v1.1.0	FastQC v0.11.9	Kraken2 v2.0.8	minikraken2 v2_201904	PRJNA983524	Y	MinION Mk1B (ONT)	GenFind V3 (Beckman Coulter)	SQK-RBK004	FLO-MIN106	Guppy v6.0.1	Porechop v0.2.4	BBduk v38.68	Unicycler v0.4.8	Racon v1.4.20	medaka v1.2.3	Pilon v1.23	Bakta v1.7.0	Geneious Prime 2023.1.2	PQ066900
B0009199	Human	Czech Republic	2011	131	F2:A1:B-	NucleoSpin® Tissue kit (Macherey-Nagel)	Nextera® XT Library Preparation kit (Illumina)	Trimmomatic v0.39	Shovill v1.1.0	FastQC v0.11.9	Kraken2 v2.0.8	minikraken2 v2_201904	PRJNA983524	N	-	-	-	-	-	-	-	-	-	-	-	-	-	-
B0009216_B	Human	Czech Republic	2011	131	F2:A1:B-	NucleoSpin® Tissue kit (Macherey-Nagel)	Nextera® XT Library Preparation kit (Illumina)	Trimmomatic v0.39	Shovill v1.1.0	FastQC v0.11.9	Kraken2 v2.0.8	minikraken2 v2_201904	PRJNA983524	N	-	-	-	-	-	-	-	-	-	-	-	-	-	-
B0009217	Human	Czech Republic	2011	131	F2:A1:B-	NucleoSpin® Tissue kit (Macherey-Nagel)	Nextera® XT Library Preparation kit (Illumina)	Trimmomatic v0.39	Shovill v1.1.0	FastQC v0.11.9	Kraken2 v2.0.8	minikraken2 v2_201904	PRJNA983524	N	-	-	-	-	-	-	-	-	-	-	-	-	-	-
B0009235	Human	Czech Republic	2011	131	F2:A1:B-	NucleoSpin® Tissue kit (Macherey-Nagel)	Nextera® XT Library Preparation kit (Illumina)	Trimmomatic v0.39	Shovill v1.1.0	FastQC v0.11.9	Kraken2 v2.0.8	minikraken2 v2_201904	PRJNA983524	N	-	-	-	-	-	-	-	-	-	-	-	-	-	-
B0009236	Human	Czech Republic	2011	131	F31/F36:A4:B1	NucleoSpin® Tissue kit (Macherey-Nagel)	Nextera® XT Library Preparation kit (Illumina)	Trimmomatic v0.39	Shovill v1.1.0	FastQC v0.11.9	Kraken2 v2.0.8	minikraken2 v2_201904	PRJNA983524	N	-	-	-	-	-	-	-	-	-	-	-	-	-	-
B0009241	Human	Czech Republic	2011	131	F2:A1:B-	NucleoSpin® Tissue kit (Macherey-Nagel)	Nextera® XT Library Preparation kit (Illumina)	Trimmomatic v0.39	Shovill v1.1.0	FastQC v0.11.9	Kraken2 v2.0.8	minikraken2 v2_201904	PRJNA983524	N	-	-	-	-	-	-	-	-	-	-	-	-	-	-
B0009262	Human	Czech Republic	2011	131	F2:A1:B-	NucleoSpin® Tissue kit (Macherey-Nagel)	Nextera® XT Library Preparation kit (Illumina)	Trimmomatic v0.39	Shovill v1.1.0	FastQC v0.11.9	Kraken2 v2.0.8	minikraken2 v2_201904	PRJNA983524	N	-	-	-	-	-	-	-	-	-	-	-	-	-	-
B0009265_B	Human	Czech Republic	2011	131	F2:A1:B-	NucleoSpin® Tissue kit (Macherey-Nagel)	Nextera® XT Library Preparation kit (Illumina)	Trimmomatic v0.39	Shovill v1.1.0	FastQC v0.11.9	Kraken2 v2.0.8	minikraken2 v2_201904	PRJNA983524	N	-	-	-	-	-	-	-	-	-	-	-	-	-	-
B0009267	Human	Czech Republic	2011	131	F2:A1:B-	NucleoSpin® Tissue kit (Macherey-Nagel)	Nextera® XT Library Preparation kit (Illumina)	Trimmomatic v0.39	Shovill v1.1.0	FastQC v0.11.9	Kraken2 v2.0.8	minikraken2 v2_201904	PRJNA983524	N	-	-	-	-	-	-	-	-	-	-	-	-	-	-
B0009280	Human	Czech Republic	2011	131	F2:A1:B-	NucleoSpin® Tissue kit (Macherey-Nagel)	Nextera® XT Library Preparation kit (Illumina)	Trimmomatic v0.39	Shovill v1.1.0	FastQC v0.11.9	Kraken2 v2.0.8	minikraken2 v2_201904	PRJNA983524	N	-	-	-	-	-	-	-	-	-	-	-	-	-	-
B0009301	Human	Czech Republic	2011	131	F2:A1:B-	NucleoSpin® Tissue kit (Macherey-Nagel)	Nextera® XT Library Preparation kit (Illumina)	Trimmomatic v0.39	Shovill v1.1.0	FastQC v0.11.9	Kraken2 v2.0.8	minikraken2 v2_201904	PRJNA983524	N	-	-	-	-	-	-	-	-	-	-	-	-	-	-
B0009314	Human	Czech Republic	2011	131	F2:A1:B-	NucleoSpin® Tissue kit (Macherey-Nagel)	Nextera® XT Library Preparation kit (Illumina)	Trimmomatic v0.39	Shovill v1.1.0	FastQC v0.11.9	Kraken2 v2.0.8	minikraken2 v2_201904	PRJNA983524	N	-	-	-	-	-	-	-	-	-	-	-	-	-	-
B0009325a	Human	Czech Republic	2011	131	F2:A1:B-	NucleoSpin® Tissue kit (Macherey-Nagel)	Nextera® XT Library Preparation kit (Illumina)	Trimmomatic v0.39	Shovill v1.1.0	FastQC v0.11.9	Kraken2 v2.0.8	minikraken2 v2_201904	PRJNA983524	N	-	-	-	-	-	-	-	-	-	-	-	-	-	-
B0009378	Human	Czech Republic	2011	131	F31/F36:A4:B1	NucleoSpin® Tissue kit (Macherey-Nagel)	Nextera® XT Library Preparation kit (Illumina)	Trimmomatic v0.39	Shovill v1.1.0	FastQC v0.11.9	Kraken2 v2.0.8	minikraken2 v2_201904	PRJNA983524	N	-	-	-	-	-	-	-	-	-	-	-	-	-	-
B0009457_B	Human	Czech Republic	2011	131	F2:A1:B-	NucleoSpin® Tissue kit (Macherey-Nagel)	Nextera® XT Library Preparation kit (Illumina)	Trimmomatic v0.39	Shovill v1.1.0	FastQC v0.11.9	Kraken2 v2.0.8	minikraken2 v2_201904	PRJNA983524	N	-	-	-	-	-	-	-	-	-	-	-	-	-	-
B0009475	Human	Czech Republic	2011	131	F2/F36:A4:B1	NucleoSpin® Tissue kit (Macherey-Nagel)	Nextera® XT Library Preparation kit (Illumina)	Trimmomatic v0.39	Shovill v1.1.0	FastQC v0.11.9	Kraken2 v2.0.8	minikraken2 v2_201904	PRJNA983524	N	-	-	-	-	-	-	-	-	-	-	-	-	-	-
B0009616	Human	Czech Republic	2011	131	F2:A1:B-	NucleoSpin® Tissue kit (Macherey-Nagel)	Nextera® XT Library Preparation kit (Illumina)	Trimmomatic v0.39	Shovill v1.1.0	FastQC v0.11.9	Kraken2 v2.0.8	minikraken2 v2_201904	PRJNA983524	N	-	-	-	-	-	-	-	-	-	-	-	-	-	-
B0009668_A	Human	Czech Republic	2011	131	F2:A1:B-	NucleoSpin® Tissue kit (Macherey-Nagel)	Nextera® XT Library Preparation kit (Illumina)	Trimmomatic v0.39	Shovill v1.1.0	FastQC v0.11.9	Kraken2 v2.0.8	minikraken2 v2_201904	PRJNA983524	N	-	-	-	-	-	-	-	-	-	-	-	-	-	-
B0009668_B	Human	Czech Republic	2011	131	F2:A1:B-	NucleoSpin® Tissue kit (Macherey-Nagel)	Nextera® XT Library Preparation kit (Illumina)	Trimmomatic v0.39	Shovill v1.1.0	FastQC v0.11.9	Kraken2 v2.0.8	minikraken2 v2_201904	PRJNA983524	N	-	-	-	-	-	-	-	-	-	-	-	-	-	-
B0009669_B	Human	Czech Republic	2011	131	F2:A1:B-	NucleoSpin® Tissue kit (Macherey-Nagel)	Nextera® XT Library Preparation kit (Illumina)	Trimmomatic v0.39	Shovill v1.1.0	FastQC v0.11.9	Kraken2 v2.0.8	minikraken2 v2_201904	PRJNA983524	N	-	-	-	-	-	-	-	-	-	-	-	-	-	-
B0009727	Human	Czech Republic	2011	131	F31/F36:A4:B1	NucleoSpin® Tissue kit (Macherey-Nagel)	Nextera® XT Library Preparation kit (Illumina)	Trimmomatic v0.39	Shovill v1.1.0	FastQC v0.11.9	Kraken2 v2.0.8	minikraken2 v2_201904	PRJNA983524	N	-	-	-	-	-	-	-	-	-	-	-	-	-	-
B0009755	Human	Czech Republic	2011	131	F2:A1:B-	NucleoSpin® Tissue kit (Macherey-Nagel)	Nextera® XT Library Preparation kit (Illumina)	Trimmomatic v0.39	Shovill v1.1.0	FastQC v0.11.9	Kraken2 v2.0.8	minikraken2 v2_201904	PRJNA983524	N	-	-	-	-	-	-	-	-	-	-	-	-	-	-
B0009900	Human	Czech Republic	2011	131	F36:A4:B1	NucleoSpin® Tissue kit (Macherey-Nagel)	Nextera® XT Library Preparation kit (Illumina)	Trimmomatic v0.39	Shovill v1.1.0	FastQC v0.11.9	Kraken2 v2.0.8	minikraken2 v2_201904	PRJNA983524	N	-	-	-	-	-	-	-	-	-	-	-	-	-	-
B0009912	Human	Czech Republic	2011	131	F2:A1:B-	NucleoSpin® Tissue kit (Macherey-Nagel)	Nextera® XT Library Preparation kit (Illumina)	Trimmomatic v0.39	Shovill v1.1.0	FastQC v0.11.9	Kraken2 v2.0.8	minikraken2 v2_201904	PRJNA983524	N	-	-	-	-	-	-	-	-	-	-	-	-	-	-
B0009914	Human	Czech Republic	2011	131	F10/F31:A4:B1	NucleoSpin® Tissue kit (Macherey-Nagel)	Nextera® XT Library Preparation kit (Illumina)	Trimmomatic v0.39	Shovill v1.1.0	FastQC v0.11.9	Kraken2 v2.0.8	minikraken2 v2_201904	PRJNA983524	N	-	-	-	-	-	-	-	-	-	-	-	-	-	-
B0009960a	Human	Czech Republic	2011	131	F2:A1:B-	NucleoSpin® Tissue kit (Macherey-Nagel)	Nextera® XT Library Preparation kit (Illumina)	Trimmomatic v0.39	Shovill v1.1.0	FastQC v0.11.9	Kraken2 v2.0.8	minikraken2 v2_201904	PRJNA983524	N	-	-	-	-	-	-	-	-	-	-	-	-	-	-
B0009960b	Human	Czech Republic	2011	131	F2:A1:B-	NucleoSpin® Tissue kit (Macherey-Nagel)	Nextera® XT Library Preparation kit (Illumina)	Trimmomatic v0.39	Shovill v1.1.0	FastQC v0.11.9	Kraken2 v2.0.8	minikraken2 v2_201904	PRJNA983524	N	-	-	-	-	-	-	-	-	-	-	-	-	-	-
B0010159	Human	Czech Republic	2011	131	F2:A1:B-	NucleoSpin® Tissue kit (Macherey-Nagel)	Nextera® XT Library Preparation kit (Illumina)	Trimmomatic v0.39	Shovill v1.1.0	FastQC v0.11.9	Kraken2 v2.0.8	minikraken2 v2_201904	PRJNA983524	N	-	-	-	-	-	-	-	-	-	-	-	-	-	-
B0010218	Human	Czech Republic	2011	131	F2:A1:B-	NucleoSpin® Tissue kit (Macherey-Nagel)	Nextera® XT Library Preparation kit (Illumina)	Trimmomatic v0.39	Shovill v1.1.0	FastQC v0.11.9	Kraken2 v2.0.8	minikraken2 v2_201904	PRJNA983524	N	-	-	-	-	-	-	-	-	-	-	-	-	-	-
B0010349	Human	Czech Republic	2011	131	F2:A1:B-	NucleoSpin® Tissue kit (Macherey-Nagel)	Nextera® XT Library Preparation kit (Illumina)	Trimmomatic v0.39	Shovill v1.1.0	FastQC v0.11.9	Kraken2 v2.0.8	minikraken2 v2_201904	PRJNA983524	N	-	-	-	-	-	-	-	-	-	-	-	-	-	-
B0010523	Human	Czech Republic	2011	131	F2:A1:B-	NucleoSpin® Tissue kit (Macherey-Nagel)	Nextera® XT Library Preparation kit (Illumina)	Trimmomatic v0.39	Shovill v1.1.0	FastQC v0.11.9	Kraken2 v2.0.8	minikraken2 v2_201904	PRJNA983524	N	-	-	-	-	-	-	-	-	-	-	-	-	-	-
B0010727	Human	Czech Republic	2011	131	F2:A1:B-	NucleoSpin® Tissue kit (Macherey-Nagel)	Nextera® XT Library Preparation kit (Illumina)	Trimmomatic v0.39	Shovill v1.1.0	FastQC v0.11.9	Kraken2 v2.0.8	minikraken2 v2_201904	PRJNA983524	N	-	-	-	-	-	-	-	-	-	-	-	-	-	-
B0010733	Human	Czech Republic	2011	131	F2:A1:B-	NucleoSpin® Tissue kit (Macherey-Nagel)	Nextera® XT Library Preparation kit (Illumina)	Trimmomatic v0.39	Shovill v1.1.0	FastQC v0.11.9	Kraken2 v2.0.8	minikraken2 v2_201904	PRJNA983524	N	-	-	-	-	-	-	-	-	-	-	-	-	-	-
B0010825	Human	Czech Republic	2011	131	F2:A1:B-	NucleoSpin® Tissue kit (Macherey-Nagel)	Nextera® XT Library Preparation kit (Illumina)	Trimmomatic v0.39	Shovill v1.1.0	FastQC v0.11.9	Kraken2 v2.0.8	minikraken2 v2_201904	PRJNA983524	N	-	-	-	-	-	-	-	-	-	-	-	-	-	-
B0010826	Human	Czech Republic	2011	131	F2:A1:B-	NucleoSpin® Tissue kit (Macherey-Nagel)	Nextera® XT Library Preparation kit (Illumina)	Trimmomatic v0.39	Shovill v1.1.0	FastQC v0.11.9	Kraken2 v2.0.8	minikraken2 v2_201904	PRJNA983524	N	-	-	-	-	-	-	-	-	-	-	-	-	-	-
B0010829	Human	Czech Republic	2011	131	F2:A1:B-	NucleoSpin® Tissue kit (Macherey-Nagel)	Nextera® XT Library Preparation kit (Illumina)	Trimmomatic v0.39	Shovill v1.1.0	FastQC v0.11.9	Kraken2 v2.0.8	minikraken2 v2_201904	PRJNA983524	N	-	-	-	-	-	-	-	-	-	-	-	-	-	-
B0010832	Human	Czech Republic	2011	131	F2:A1:B-	NucleoSpin® Tissue kit (Macherey-Nagel)	Nextera® XT Library Preparation kit (Illumina)	Trimmomatic v0.39	Shovill v1.1.0	FastQC v0.11.9	Kraken2 v2.0.8	minikraken2 v2_201904	PRJNA983524	N	-	-	-	-	-	-	-	-	-	-	-	-	-	-
B0010846	Human	Czech Republic	2011	131	F2:A1:B-	NucleoSpin® Tissue kit (Macherey-Nagel)	Nextera® XT Library Preparation kit (Illumina)	Trimmomatic v0.39	Shovill v1.1.0	FastQC v0.11.9	Kraken2 v2.0.8	minikraken2 v2_201904	PRJNA983524	N	-	-	-	-	-	-	-	-	-	-	-	-	-	-
B0010914	Human	Czech Republic	2011	131	F2:A1:B-	NucleoSpin® Tissue kit (Macherey-Nagel)	Nextera® XT Library Preparation kit (Illumina)	Trimmomatic v0.39	Shovill v1.1.0	FastQC v0.11.9	Kraken2 v2.0.8	minikraken2 v2_201904	PRJNA983524	N	-	-	-	-	-	-	-	-	-	-	-	-	-	-
B0010928	Human	Czech Republic	2011	131	F2:A1:B-	NucleoSpin® Tissue kit (Macherey-Nagel)	Nextera® XT Library Preparation kit (Illumina)	Trimmomatic v0.39	Shovill v1.1.0	FastQC v0.11.9	Kraken2 v2.0.8	minikraken2 v2_201904	PRJNA983524	N	-	-	-	-	-	-	-	-	-	-	-	-	-	-
B0011007_B	Human	Czech Republic	2011	131	F2:A1:B-	NucleoSpin® Tissue kit (Macherey-Nagel)	Nextera® XT Library Preparation kit (Illumina)	Trimmomatic v0.39	Shovill v1.1.0	FastQC v0.11.9	Kraken2 v2.0.8	minikraken2 v2_201904	PRJNA983524	N	-	-	-	-	-	-	-	-	-	-	-	-	-	-
B0011326	Human	Czech Republic	2011	131	F2:A1:B-	NucleoSpin® Tissue kit (Macherey-Nagel)	Nextera® XT Library Preparation kit (Illumina)	Trimmomatic v0.39	Shovill v1.1.0	FastQC v0.11.9	Kraken2 v2.0.8	minikraken2 v2_201904	PRJNA983524	N	-	-	-	-	-	-	-	-	-	-	-	-	-	-
B0011328	Human	Czech Republic	2011	131	F2:A1:B-	NucleoSpin® Tissue kit (Macherey-Nagel)	Nextera® XT Library Preparation kit (Illumina)	Trimmomatic v0.39	Shovill v1.1.0	FastQC v0.11.9	Kraken2 v2.0.8	minikraken2 v2_201904	PRJNA983524	N	-	-	-	-	-	-	-	-	-	-	-	-	-	-
B0011414	Human	Czech Republic	2011	131	F2:A1:B-	NucleoSpin® Tissue kit (Macherey-Nagel)	Nextera® XT Library Preparation kit (Illumina)	Trimmomatic v0.39	Shovill v1.1.0	FastQC v0.11.9	Kraken2 v2.0.8	minikraken2 v2_201904	PRJNA983524	N	-	-	-	-	-	-	-	-	-	-	-	-	-	-
B0012001_B	Human	Czech Republic	2012	131	F2:A1:B-	NucleoSpin® Tissue kit (Macherey-Nagel)	Nextera® XT Library Preparation kit (Illumina)	Trimmomatic v0.39	Shovill v1.1.0	FastQC v0.11.9	Kraken2 v2.0.8	minikraken2 v2_201904	PRJNA983524	N	-	-	-	-	-	-	-	-	-	-	-	-	-	-
B0012201	Human	Czech Republic	2012	131	F2:A1:B-	NucleoSpin® Tissue kit (Macherey-Nagel)	Nextera® XT Library Preparation kit (Illumina)	Trimmomatic v0.39	Shovill v1.1.0	FastQC v0.11.9	Kraken2 v2.0.8	minikraken2 v2_201904	PRJNA983524	N	-	-	-	-	-	-	-	-	-	-	-	-	-	-
B0012213	Human	Czech Republic	2012	131	F2:A1:B-	NucleoSpin® Tissue kit (Macherey-Nagel)	Nextera® XT Library Preparation kit (Illumina)	Trimmomatic v0.39	Shovill v1.1.0	FastQC v0.11.9	Kraken2 v2.0.8	minikraken2 v2_201904	PRJNA983524	N	-	-	-	-	-	-	-	-	-	-	-	-	-	-
B0012413	Human	Czech Republic	2012	131	F2:A1:B-	NucleoSpin® Tissue kit (Macherey-Nagel)	Nextera® XT Library Preparation kit (Illumina)	Trimmomatic v0.39	Shovill v1.1.0	FastQC v0.11.9	Kraken2 v2.0.8	minikraken2 v2_201904	PRJNA983524	N	-	-	-	-	-	-	-	-	-	-	-	-	-	-
B0012423	Human	Czech Republic	2012	131	F2:A1:B-	NucleoSpin® Tissue kit (Macherey-Nagel)	Nextera® XT Library Preparation kit (Illumina)	Trimmomatic v0.39	Shovill v1.1.0	FastQC v0.11.9	Kraken2 v2.0.8	minikraken2 v2_201904	PRJNA983524	N	-	-	-	-	-	-	-	-	-	-	-	-	-	-
B0012424	Human	Czech Republic	2012	131	F2/F4:A1:B-	NucleoSpin® Tissue kit (Macherey-Nagel)	Nextera® XT Library Preparation kit (Illumina)	Trimmomatic v0.39	Shovill v1.1.0	FastQC v0.11.9	Kraken2 v2.0.8	minikraken2 v2_201904	PRJNA983524	N	-	-	-	-	-	-	-	-	-	-	-	-	-	-
B0012619	Human	Czech Republic	2012	131	F2:A1:B-	NucleoSpin® Tissue kit (Macherey-Nagel)	Nextera® XT Library Preparation kit (Illumina)	Trimmomatic v0.39	Shovill v1.1.0	FastQC v0.11.9	Kraken2 v2.0.8	minikraken2 v2_201904	PRJNA983524	N	-	-	-	-	-	-	-	-	-	-	-	-	-	-
B0012632a	Human	Czech Republic	2012	131	F2:A1:B-	NucleoSpin® Tissue kit (Macherey-Nagel)	Nextera® XT Library Preparation kit (Illumina)	Trimmomatic v0.39	Shovill v1.1.0	FastQC v0.11.9	Kraken2 v2.0.8	minikraken2 v2_201904	PRJNA983524	N	-	-	-	-	-	-	-	-	-	-	-	-	-	-
B0012632b	Human	Czech Republic	2012	131	F2:A1:B-	NucleoSpin® Tissue kit (Macherey-Nagel)	Nextera® XT Library Preparation kit (Illumina)	Trimmomatic v0.39	Shovill v1.1.0	FastQC v0.11.9	Kraken2 v2.0.8	minikraken2 v2_201904	PRJNA983524	N	-	-	-	-	-	-	-	-	-	-	-	-	-	-
B0012696	Human	Czech Republic	2012	131	F2:A1:B-	NucleoSpin® Tissue kit (Macherey-Nagel)	Nextera® XT Library Preparation kit (Illumina)	Trimmomatic v0.39	Shovill v1.1.0	FastQC v0.11.9	Kraken2 v2.0.8	minikraken2 v2_201904	PRJNA983524	N	-	-	-	-	-	-	-	-	-	-	-	-	-	-
B0012947	Human	Czech Republic	2012	131	F31/F36:A4:B1	NucleoSpin® Tissue kit (Macherey-Nagel)	Nextera® XT Library Preparation kit (Illumina)	Trimmomatic v0.39	Shovill v1.1.0	FastQC v0.11.9	Kraken2 v2.0.8	minikraken2 v2_201904	PRJNA983524	N	-	-	-	-	-	-	-	-	-	-	-	-	-	-
B0013006	Human	Czech Republic	2012	131	F2:A1:B-	NucleoSpin® Tissue kit (Macherey-Nagel)	Nextera® XT Library Preparation kit (Illumina)	Trimmomatic v0.39	Shovill v1.1.0	FastQC v0.11.9	Kraken2 v2.0.8	minikraken2 v2_201904	PRJNA983524	N	-	-	-	-	-	-	-	-	-	-	-	-	-	-
B0013468	Human	Czech Republic	2012	131	F2:A1:B-	NucleoSpin® Tissue kit (Macherey-Nagel)	Nextera® XT Library Preparation kit (Illumina)	Trimmomatic v0.39	Shovill v1.1.0	FastQC v0.11.9	Kraken2 v2.0.8	minikraken2 v2_201904	PRJNA983524	N	-	-	-	-	-	-	-	-	-	-	-	-	-	-
B0013697	Human	Czech Republic	2012	131	F31/F36:A4:B1	NucleoSpin® Tissue kit (Macherey-Nagel)	Nextera® XT Library Preparation kit (Illumina)	Trimmomatic v0.39	Shovill v1.1.0	FastQC v0.11.9	Kraken2 v2.0.8	minikraken2 v2_201904	PRJNA983524	N	-	-	-	-	-	-	-	-	-	-	-	-	-	-
B0013733_A	Human	Czech Republic	2012	131	F2:A1:B-	NucleoSpin® Tissue kit (Macherey-Nagel)	Nextera® XT Library Preparation kit (Illumina)	Trimmomatic v0.39	Shovill v1.1.0	FastQC v0.11.9	Kraken2 v2.0.8	minikraken2 v2_201904	PRJNA983524	N	-	-	-	-	-	-	-	-	-	-	-	-	-	-
B0013733_B	Human	Czech Republic	2012	131	F2:A1:B-	NucleoSpin® Tissue kit (Macherey-Nagel)	Nextera® XT Library Preparation kit (Illumina)	Trimmomatic v0.39	Shovill v1.1.0	FastQC v0.11.9	Kraken2 v2.0.8	minikraken2 v2_201904	PRJNA983524	N	-	-	-	-	-	-	-	-	-	-	-	-	-	-
B0013925a	Human	Czech Republic	2012	131	F2:A1:B-	NucleoSpin® Tissue kit (Macherey-Nagel)	Nextera® XT Library Preparation kit (Illumina)	Trimmomatic v0.39	Shovill v1.1.0	FastQC v0.11.9	Kraken2 v2.0.8	minikraken2 v2_201904	PRJNA983524	N	-	-	-	-	-	-	-	-	-	-	-	-	-	-
B0014332	Human	Czech Republic	2012	131	F31/F36:A4:B1	NucleoSpin® Tissue kit (Macherey-Nagel)	Nextera® XT Library Preparation kit (Illumina)	Trimmomatic v0.39	Shovill v1.1.0	FastQC v0.11.9	Kraken2 v2.0.8	minikraken2 v2_201904	PRJNA983524	N	-	-	-	-	-	-	-	-	-	-	-	-	-	-
B0014421	Human	Czech Republic	2012	131	F36/F110:A4:B1	NucleoSpin® Tissue kit (Macherey-Nagel)	Nextera® XT Library Preparation kit (Illumina)	Trimmomatic v0.39	Shovill v1.1.0	FastQC v0.11.9	Kraken2 v2.0.8	minikraken2 v2_201904	PRJNA983524	N	-	-	-	-	-	-	-	-	-	-	-	-	-	-
B0015448	Human	Czech Republic	2012	131	F2:A1:B-	NucleoSpin® Tissue kit (Macherey-Nagel)	Nextera® XT Library Preparation kit (Illumina)	Trimmomatic v0.39	Shovill v1.1.0	FastQC v0.11.9	Kraken2 v2.0.8	minikraken2 v2_201904	PRJNA983524	N	-	-	-	-	-	-	-	-	-	-	-	-	-	-
B0015942	Human	Czech Republic	2012	131	F2:A1:B-	NucleoSpin® Tissue kit (Macherey-Nagel)	Nextera® XT Library Preparation kit (Illumina)	Trimmomatic v0.39	Shovill v1.1.0	FastQC v0.11.9	Kraken2 v2.0.8	minikraken2 v2_201904	PRJNA983524	N	-	-	-	-	-	-	-	-	-	-	-	-	-	-
B0016155	Human	Czech Republic	2012	131	F2:A1:B-	NucleoSpin® Tissue kit (Macherey-Nagel)	Nextera® XT Library Preparation kit (Illumina)	Trimmomatic v0.39	Shovill v1.1.0	FastQC v0.11.9	Kraken2 v2.0.8	minikraken2 v2_201904	PRJNA983524	N	-	-	-	-	-	-	-	-	-	-	-	-	-	-
B0016193	Human	Czech Republic	2012	131	F2:A1:B-	NucleoSpin® Tissue kit (Macherey-Nagel)	Nextera® XT Library Preparation kit (Illumina)	Trimmomatic v0.39	Shovill v1.1.0	FastQC v0.11.9	Kraken2 v2.0.8	minikraken2 v2_201904	PRJNA983524	N	-	-	-	-	-	-	-	-	-	-	-	-	-	-
B0016194	Human	Czech Republic	2012	131	F2:A1:B-	NucleoSpin® Tissue kit (Macherey-Nagel)	Nextera® XT Library Preparation kit (Illumina)	Trimmomatic v0.39	Shovill v1.1.0	FastQC v0.11.9	Kraken2 v2.0.8	minikraken2 v2_201904	PRJNA983524	N	-	-	-	-	-	-	-	-	-	-	-	-	-	-
B0016698	Human	Czech Republic	2012	131	F31/F36:A4:B1	NucleoSpin® Tissue kit (Macherey-Nagel)	Nextera® XT Library Preparation kit (Illumina)	Trimmomatic v0.39	Shovill v1.1.0	FastQC v0.11.9	Kraken2 v2.0.8	minikraken2 v2_201904	PRJNA983524	N	-	-	-	-	-	-	-	-	-	-	-	-	-	-
B0016708_B	Human	Czech Republic	2012	131	F2:A1:B-	NucleoSpin® Tissue kit (Macherey-Nagel)	Nextera® XT Library Preparation kit (Illumina)	Trimmomatic v0.39	Shovill v1.1.0	FastQC v0.11.9	Kraken2 v2.0.8	minikraken2 v2_201904	PRJNA983524	N	-	-	-	-	-	-	-	-	-	-	-	-	-	-
B0016709	Human	Czech Republic	2012	131	F2:A1:B-	NucleoSpin® Tissue kit (Macherey-Nagel)	Nextera® XT Library Preparation kit (Illumina)	Trimmomatic v0.39	Shovill v1.1.0	FastQC v0.11.9	Kraken2 v2.0.8	minikraken2 v2_201904	PRJNA983524	N	-	-	-	-	-	-	-	-	-	-	-	-	-	-
B0017079	Human	Czech Republic	2012	131	F2:A1:B-	NucleoSpin® Tissue kit (Macherey-Nagel)	Nextera® XT Library Preparation kit (Illumina)	Trimmomatic v0.39	Shovill v1.1.0	FastQC v0.11.9	Kraken2 v2.0.8	minikraken2 v2_201904	PRJNA983524	N	-	-	-	-	-	-	-	-	-	-	-	-	-	-
B0017393	Human	Czech Republic	2012	131	F2:A1:B-	NucleoSpin® Tissue kit (Macherey-Nagel)	Nextera® XT Library Preparation kit (Illumina)	Trimmomatic v0.39	Shovill v1.1.0	FastQC v0.11.9	Kraken2 v2.0.8	minikraken2 v2_201904	PRJNA983524	N	-	-	-	-	-	-	-	-	-	-	-	-	-	-
B0017423	Human	Czech Republic	2012	131	F31/F36:A4:B1	NucleoSpin® Tissue kit (Macherey-Nagel)	Nextera® XT Library Preparation kit (Illumina)	Trimmomatic v0.39	Shovill v1.1.0	FastQC v0.11.9	Kraken2 v2.0.8	minikraken2 v2_201904	PRJNA983524	N	-	-	-	-	-	-	-	-	-	-	-	-	-	-
B0017855	Human	Czech Republic	2012	131	F2:A1:B-	NucleoSpin® Tissue kit (Macherey-Nagel)	Nextera® XT Library Preparation kit (Illumina)	Trimmomatic v0.39	Shovill v1.1.0	FastQC v0.11.9	Kraken2 v2.0.8	minikraken2 v2_201904	PRJNA983524	N	-	-	-	-	-	-	-	-	-	-	-	-	-	-
B0018084_a	Human	Czech Republic	2013	131	F2:A1:B-	NucleoSpin® Tissue kit (Macherey-Nagel)	Nextera® XT Library Preparation kit (Illumina)	Trimmomatic v0.39	Shovill v1.1.0	FastQC v0.11.9	Kraken2 v2.0.8	minikraken2 v2_201904	PRJNA983524	N	-	-	-	-	-	-	-	-	-	-	-	-	-	-
B0018156	Human	Czech Republic	2013	131	F31/F36:A4:B1	NucleoSpin® Tissue kit (Macherey-Nagel)	Nextera® XT Library Preparation kit (Illumina)	Trimmomatic v0.39	Shovill v1.1.0	FastQC v0.11.9	Kraken2 v2.0.8	minikraken2 v2_201904	PRJNA983524	N	-	-	-	-	-	-	-	-	-	-	-	-	-	-
B0018159_a	Human	Czech Republic	2013	131	F2:A1:B-	NucleoSpin® Tissue kit (Macherey-Nagel)	Nextera® XT Library Preparation kit (Illumina)	Trimmomatic v0.39	Shovill v1.1.0	FastQC v0.11.9	Kraken2 v2.0.8	minikraken2 v2_201904	PRJNA983524	N	-	-	-	-	-	-	-	-	-	-	-	-	-	-
B0018792	Human	Czech Republic	2013	131	F2:A1:B-	NucleoSpin® Tissue kit (Macherey-Nagel)	Nextera® XT Library Preparation kit (Illumina)	Trimmomatic v0.39	Shovill v1.1.0	FastQC v0.11.9	Kraken2 v2.0.8	minikraken2 v2_201904	PRJNA983524	N	-	-	-	-	-	-	-	-	-	-	-	-	-	-
B0018885	Human	Czech Republic	2013	131	F2:A1:B-	NucleoSpin® Tissue kit (Macherey-Nagel)	Nextera® XT Library Preparation kit (Illumina)	Trimmomatic v0.39	Shovill v1.1.0	FastQC v0.11.9	Kraken2 v2.0.8	minikraken2 v2_201904	PRJNA983524	N	-	-	-	-	-	-	-	-	-	-	-	-	-	-
B0018897	Human	Czech Republic	2013	131	F31/F36:A4:B-	NucleoSpin® Tissue kit (Macherey-Nagel)	Nextera® XT Library Preparation kit (Illumina)	Trimmomatic v0.39	Shovill v1.1.0	FastQC v0.11.9	Kraken2 v2.0.8	minikraken2 v2_201904	PRJNA983524	N	-	-	-	-	-	-	-	-	-	-	-	-	-	-
B0018944	Human	Czech Republic	2013	131	F2:A1:B-	NucleoSpin® Tissue kit (Macherey-Nagel)	Nextera® XT Library Preparation kit (Illumina)	Trimmomatic v0.39	Shovill v1.1.0	FastQC v0.11.9	Kraken2 v2.0.8	minikraken2 v2_201904	PRJNA983524	N	-	-	-	-	-	-	-	-	-	-	-	-	-	-
B0019192	Human	Czech Republic	2013	131	F2:A1:B-	NucleoSpin® Tissue kit (Macherey-Nagel)	Nextera® XT Library Preparation kit (Illumina)	Trimmomatic v0.39	Shovill v1.1.0	FastQC v0.11.9	Kraken2 v2.0.8	minikraken2 v2_201904	PRJNA983524	N	-	-	-	-	-	-	-	-	-	-	-	-	-	-
B0021871_a	Human	Czech Republic	2013	131	F2:A1:B-	NucleoSpin® Tissue kit (Macherey-Nagel)	Nextera® XT Library Preparation kit (Illumina)	Trimmomatic v0.39	Shovill v1.1.0	FastQC v0.11.9	Kraken2 v2.0.8	minikraken2 v2_201904	PRJNA983524	N	-	-	-	-	-	-	-	-	-	-	-	-	-	-
B0021965	Human	Czech Republic	2013	131	F31/F36:A4:B1	NucleoSpin® Tissue kit (Macherey-Nagel)	Nextera® XT Library Preparation kit (Illumina)	Trimmomatic v0.39	Shovill v1.1.0	FastQC v0.11.9	Kraken2 v2.0.8	minikraken2 v2_201904	PRJNA983524	N	-	-	-	-	-	-	-	-	-	-	-	-	-	-
B0022534	Human	Czech Republic	2013	131	F2:A1:B-	NucleoSpin® Tissue kit (Macherey-Nagel)	Nextera® XT Library Preparation kit (Illumina)	Trimmomatic v0.39	Shovill v1.1.0	FastQC v0.11.9	Kraken2 v2.0.8	minikraken2 v2_201904	PRJNA983524	N	-	-	-	-	-	-	-	-	-	-	-	-	-	-
B0022660	Human	Czech Republic	2013	131	F2:A1:B-	NucleoSpin® Tissue kit (Macherey-Nagel)	Nextera® XT Library Preparation kit (Illumina)	Trimmomatic v0.39	Shovill v1.1.0	FastQC v0.11.9	Kraken2 v2.0.8	minikraken2 v2_201904	PRJNA983524	N	-	-	-	-	-	-	-	-	-	-	-	-	-	-
B0023018	Human	Czech Republic	2013	131	F31/F36:A4:B1	NucleoSpin® Tissue kit (Macherey-Nagel)	Nextera® XT Library Preparation kit (Illumina)	Trimmomatic v0.39	Shovill v1.1.0	FastQC v0.11.9	Kraken2 v2.0.8	minikraken2 v2_201904	PRJNA983524	N	-	-	-	-	-	-	-	-	-	-	-	-	-	-
B0023148	Human	Czech Republic	2013	131	F2:A1:B-	NucleoSpin® Tissue kit (Macherey-Nagel)	Nextera® XT Library Preparation kit (Illumina)	Trimmomatic v0.39	Shovill v1.1.0	FastQC v0.11.9	Kraken2 v2.0.8	minikraken2 v2_201904	PRJNA983524	N	-	-	-	-	-	-	-	-	-	-	-	-	-	-
B0023473	Human	Czech Republic	2013	131	F31/F36:A4:B1	NucleoSpin® Tissue kit (Macherey-Nagel)	Nextera® XT Library Preparation kit (Illumina)	Trimmomatic v0.39	Shovill v1.1.0	FastQC v0.11.9	Kraken2 v2.0.8	minikraken2 v2_201904	PRJNA983524	Y	MinION Mk1B (ONT)	GenFind V3 (Beckman Coulter)	SQK-RBK004	FLO-MIN106	Guppy v6.0.1	Porechop v0.2.4	BBduk v38.68	Unicycler v0.4.8	Racon v1.4.20	medaka v1.2.3	Pilon v1.23	Bakta v1.7.0	Geneious Prime 2023.1.2	PQ066902
B0023905	Human	Czech Republic	2014	131	F2:A1:B-	NucleoSpin® Tissue kit (Macherey-Nagel)	Nextera® XT Library Preparation kit (Illumina)	Trimmomatic v0.39	Shovill v1.1.0	FastQC v0.11.9	Kraken2 v2.0.8	minikraken2 v2_201904	PRJNA983524	N	-	-	-	-	-	-	-	-	-	-	-	-	-	-
B0026640	Human	Czech Republic	2014	131	F2:A1:B-	NucleoSpin® Tissue kit (Macherey-Nagel)	Nextera® XT Library Preparation kit (Illumina)	Trimmomatic v0.39	Shovill v1.1.0	FastQC v0.11.9	Kraken2 v2.0.8	minikraken2 v2_201904	PRJNA983524	N	-	-	-	-	-	-	-	-	-	-	-	-	-	-
B0026754_b	Human	Czech Republic	2014	131	F36:A4:B1	NucleoSpin® Tissue kit (Macherey-Nagel)	Nextera® XT Library Preparation kit (Illumina)	Trimmomatic v0.39	Shovill v1.1.0	FastQC v0.11.9	Kraken2 v2.0.8	minikraken2 v2_201904	PRJNA983524	N	-	-	-	-	-	-	-	-	-	-	-	-	-	-
B0028393	Human	Czech Republic	2015	131	F31/F36:A4:B-	NucleoSpin® Tissue kit (Macherey-Nagel)	Nextera® XT Library Preparation kit (Illumina)	Trimmomatic v0.39	Shovill v1.1.0	FastQC v0.11.9	Kraken2 v2.0.8	minikraken2 v2_201904	PRJNA983524	N	-	-	-	-	-	-	-	-	-	-	-	-	-	-
B0029000_b	Human	Czech Republic	2015	131	F2:A1:B-	NucleoSpin® Tissue kit (Macherey-Nagel)	Nextera® XT Library Preparation kit (Illumina)	Trimmomatic v0.39	Shovill v1.1.0	FastQC v0.11.9	Kraken2 v2.0.8	minikraken2 v2_201904	PRJNA983524	N	-	-	-	-	-	-	-	-	-	-	-	-	-	-
B0029653	Human	Czech Republic	2015	131	F36:A4:B1	NucleoSpin® Tissue kit (Macherey-Nagel)	Nextera® XT Library Preparation kit (Illumina)	Trimmomatic v0.39	Shovill v1.1.0	FastQC v0.11.9	Kraken2 v2.0.8	minikraken2 v2_201904	PRJNA983524	N	-	-	-	-	-	-	-	-	-	-	-	-	-	-
B0031414	Human	Czech Republic	2015	131	F2:A1:B-	NucleoSpin® Tissue kit (Macherey-Nagel)	Nextera® XT Library Preparation kit (Illumina)	Trimmomatic v0.39	Shovill v1.1.0	FastQC v0.11.9	Kraken2 v2.0.8	minikraken2 v2_201904	PRJNA983524	N	-	-	-	-	-	-	-	-	-	-	-	-	-	-
B0031498	Human	Czech Republic	2015	131	F31/F36:A4:B-	NucleoSpin® Tissue kit (Macherey-Nagel)	Nextera® XT Library Preparation kit (Illumina)	Trimmomatic v0.39	Shovill v1.1.0	FastQC v0.11.9	Kraken2 v2.0.8	minikraken2 v2_201904	PRJNA983524	N	-	-	-	-	-	-	-	-	-	-	-	-	-	-
B0032830	Human	Czech Republic	2016	131	F2:A1:B-	NucleoSpin® Tissue kit (Macherey-Nagel)	Nextera® XT Library Preparation kit (Illumina)	Trimmomatic v0.39	Shovill v1.1.0	FastQC v0.11.9	Kraken2 v2.0.8	minikraken2 v2_201904	PRJNA983524	N	-	-	-	-	-	-	-	-	-	-	-	-	-	-
B0033101	Human	Czech Republic	2016	131	F31/F36:A4:B1	NucleoSpin® Tissue kit (Macherey-Nagel)	Nextera® XT Library Preparation kit (Illumina)	Trimmomatic v0.39	Shovill v1.1.0	FastQC v0.11.9	Kraken2 v2.0.8	minikraken2 v2_201904	PRJNA983524	N	-	-	-	-	-	-	-	-	-	-	-	-	-	-
B0033103	Human	Czech Republic	2016	131	F31/F36:A4:B1	NucleoSpin® Tissue kit (Macherey-Nagel)	Nextera® XT Library Preparation kit (Illumina)	Trimmomatic v0.39	Shovill v1.1.0	FastQC v0.11.9	Kraken2 v2.0.8	minikraken2 v2_201904	PRJNA983524	N	-	-	-	-	-	-	-	-	-	-	-	-	-	-
B0033230	Human	Czech Republic	2016	131	F2:A1:B-	NucleoSpin® Tissue kit (Macherey-Nagel)	Nextera® XT Library Preparation kit (Illumina)	Trimmomatic v0.39	Shovill v1.1.0	FastQC v0.11.9	Kraken2 v2.0.8	minikraken2 v2_201904	PRJNA983524	N	-	-	-	-	-	-	-	-	-	-	-	-	-	-
B0033410	Human	Czech Republic	2016	131	F31/F36:A4:B1	NucleoSpin® Tissue kit (Macherey-Nagel)	Nextera® XT Library Preparation kit (Illumina)	Trimmomatic v0.39	Shovill v1.1.0	FastQC v0.11.9	Kraken2 v2.0.8	minikraken2 v2_201904	PRJNA983524	N	-	-	-	-	-	-	-	-	-	-	-	-	-	-
B0033445	Human	Czech Republic	2016	131	F36:A4:B1	NucleoSpin® Tissue kit (Macherey-Nagel)	Nextera® XT Library Preparation kit (Illumina)	Trimmomatic v0.39	Shovill v1.1.0	FastQC v0.11.9	Kraken2 v2.0.8	minikraken2 v2_201904	PRJNA983524	N	-	-	-	-	-	-	-	-	-	-	-	-	-	-
B0033572_a	Human	Czech Republic	2016	131	F2:A1:B-	NucleoSpin® Tissue kit (Macherey-Nagel)	Nextera® XT Library Preparation kit (Illumina)	Trimmomatic v0.39	Shovill v1.1.0	FastQC v0.11.9	Kraken2 v2.0.8	minikraken2 v2_201904	PRJNA983524	N	-	-	-	-	-	-	-	-	-	-	-	-	-	-
B0033762	Human	Czech Republic	2016	131	F31/F36:A4:B1	NucleoSpin® Tissue kit (Macherey-Nagel)	Nextera® XT Library Preparation kit (Illumina)	Trimmomatic v0.39	Shovill v1.1.0	FastQC v0.11.9	Kraken2 v2.0.8	minikraken2 v2_201904	PRJNA983524	N	-	-	-	-	-	-	-	-	-	-	-	-	-	-
B0033765	Human	Czech Republic	2016	131	F-:A-:B-	NucleoSpin® Tissue kit (Macherey-Nagel)	Nextera® XT Library Preparation kit (Illumina)	Trimmomatic v0.39	Shovill v1.1.0	FastQC v0.11.9	Kraken2 v2.0.8	minikraken2 v2_201904	PRJNA983524	N	-	-	-	-	-	-	-	-	-	-	-	-	-	-
B0033865	Human	Czech Republic	2016	131	F31/F36:A4:B1	NucleoSpin® Tissue kit (Macherey-Nagel)	Nextera® XT Library Preparation kit (Illumina)	Trimmomatic v0.39	Shovill v1.1.0	FastQC v0.11.9	Kraken2 v2.0.8	minikraken2 v2_201904	PRJNA983524	Y	MinION Mk1B (ONT)	Nanobind CBB kit (PacBio)	SQK-RBK004	FLO-MIN106	Guppy v6.0.1	Porechop v0.2.4	BBduk v38.68	Unicycler v0.4.8	Racon v1.4.20	medaka v1.2.3	Pilon v1.23	Bakta v1.7.0	Geneious Prime 2023.1.2	PQ066914
B0033891	Human	Czech Republic	2016	131	F31/F36:A4:B1	NucleoSpin® Tissue kit (Macherey-Nagel)	Nextera® XT Library Preparation kit (Illumina)	Trimmomatic v0.39	Shovill v1.1.0	FastQC v0.11.9	Kraken2 v2.0.8	minikraken2 v2_201904	PRJNA983524	N	-	-	-	-	-	-	-	-	-	-	-	-	-	-
B0033936	Human	Czech Republic	2016	131	F2:A1:B-	NucleoSpin® Tissue kit (Macherey-Nagel)	Nextera® XT Library Preparation kit (Illumina)	Trimmomatic v0.39	Shovill v1.1.0	FastQC v0.11.9	Kraken2 v2.0.8	minikraken2 v2_201904	PRJNA983524	N	-	-	-	-	-	-	-	-	-	-	-	-	-	-
B0033937	Human	Czech Republic	2016	131	F31/F36:A4:B1	NucleoSpin® Tissue kit (Macherey-Nagel)	Nextera® XT Library Preparation kit (Illumina)	Trimmomatic v0.39	Shovill v1.1.0	FastQC v0.11.9	Kraken2 v2.0.8	minikraken2 v2_201904	PRJNA983524	N	-	-	-	-	-	-	-	-	-	-	-	-	-	-
B0033958	Human	Czech Republic	2016	131	F36:A4:B1	NucleoSpin® Tissue kit (Macherey-Nagel)	Nextera® XT Library Preparation kit (Illumina)	Trimmomatic v0.39	Shovill v1.1.0	FastQC v0.11.9	Kraken2 v2.0.8	minikraken2 v2_201904	PRJNA983524	N	-	-	-	-	-	-	-	-	-	-	-	-	-	-
B0033960	Human	Czech Republic	2016	131	F2:A1:B-	NucleoSpin® Tissue kit (Macherey-Nagel)	Nextera® XT Library Preparation kit (Illumina)	Trimmomatic v0.39	Shovill v1.1.0	FastQC v0.11.9	Kraken2 v2.0.8	minikraken2 v2_201904	PRJNA983524	N	-	-	-	-	-	-	-	-	-	-	-	-	-	-
B0034003	Human	Czech Republic	2016	131	F-:A-:B-	NucleoSpin® Tissue kit (Macherey-Nagel)	Nextera® XT Library Preparation kit (Illumina)	Trimmomatic v0.39	Shovill v1.1.0	FastQC v0.11.9	Kraken2 v2.0.8	minikraken2 v2_201904	PRJNA983524	N	-	-	-	-	-	-	-	-	-	-	-	-	-	-
B0034023	Human	Czech Republic	2016	131	F2:A1:B-	NucleoSpin® Tissue kit (Macherey-Nagel)	Nextera® XT Library Preparation kit (Illumina)	Trimmomatic v0.39	Shovill v1.1.0	FastQC v0.11.9	Kraken2 v2.0.8	minikraken2 v2_201904	PRJNA983524	N	-	-	-	-	-	-	-	-	-	-	-	-	-	-
B0034028	Human	Czech Republic	2016	131	F2:A1:B-	NucleoSpin® Tissue kit (Macherey-Nagel)	Nextera® XT Library Preparation kit (Illumina)	Trimmomatic v0.39	Shovill v1.1.0	FastQC v0.11.9	Kraken2 v2.0.8	minikraken2 v2_201904	PRJNA983524	N	-	-	-	-	-	-	-	-	-	-	-	-	-	-
B0034033	Human	Czech Republic	2016	131	F31/F36:A4:B1	NucleoSpin® Tissue kit (Macherey-Nagel)	Nextera® XT Library Preparation kit (Illumina)	Trimmomatic v0.39	Shovill v1.1.0	FastQC v0.11.9	Kraken2 v2.0.8	minikraken2 v2_201904	PRJNA983524	N	-	-	-	-	-	-	-	-	-	-	-	-	-	-
B0034053	Human	Czech Republic	2016	131	F31/F36:A4:B1	NucleoSpin® Tissue kit (Macherey-Nagel)	Nextera® XT Library Preparation kit (Illumina)	Trimmomatic v0.39	Shovill v1.1.0	FastQC v0.11.9	Kraken2 v2.0.8	minikraken2 v2_201904	PRJNA983524	N	-	-	-	-	-	-	-	-	-	-	-	-	-	-
B0034079	Human	Czech Republic	2016	131	F2:A1:B-	NucleoSpin® Tissue kit (Macherey-Nagel)	Nextera® XT Library Preparation kit (Illumina)	Trimmomatic v0.39	Shovill v1.1.0	FastQC v0.11.9	Kraken2 v2.0.8	minikraken2 v2_201904	PRJNA983524	N	-	-	-	-	-	-	-	-	-	-	-	-	-	-
B0034088	Human	Czech Republic	2016	131	F2:A-:B1	NucleoSpin® Tissue kit (Macherey-Nagel)	Nextera® XT Library Preparation kit (Illumina)	Trimmomatic v0.39	Shovill v1.1.0	FastQC v0.11.9	Kraken2 v2.0.8	minikraken2 v2_201904	PRJNA983524	N	-	-	-	-	-	-	-	-	-	-	-	-	-	-
B0034095	Human	Czech Republic	2016	131	F2:A1:B-	NucleoSpin® Tissue kit (Macherey-Nagel)	Nextera® XT Library Preparation kit (Illumina)	Trimmomatic v0.39	Shovill v1.1.0	FastQC v0.11.9	Kraken2 v2.0.8	minikraken2 v2_201904	PRJNA983524	N	-	-	-	-	-	-	-	-	-	-	-	-	-	-
B0034096	Human	Czech Republic	2016	131	F31/F36:A4:B1	NucleoSpin® Tissue kit (Macherey-Nagel)	Nextera® XT Library Preparation kit (Illumina)	Trimmomatic v0.39	Shovill v1.1.0	FastQC v0.11.9	Kraken2 v2.0.8	minikraken2 v2_201904	PRJNA983524	N	-	-	-	-	-	-	-	-	-	-	-	-	-	-
B0034139	Human	Czech Republic	2016	131	F31/F36:A4:B1	NucleoSpin® Tissue kit (Macherey-Nagel)	Nextera® XT Library Preparation kit (Illumina)	Trimmomatic v0.39	Shovill v1.1.0	FastQC v0.11.9	Kraken2 v2.0.8	minikraken2 v2_201904	PRJNA983524	N	-	-	-	-	-	-	-	-	-	-	-	-	-	-
B0034149	Human	Czech Republic	2016	131	F31/F36:A4:B1	NucleoSpin® Tissue kit (Macherey-Nagel)	Nextera® XT Library Preparation kit (Illumina)	Trimmomatic v0.39	Shovill v1.1.0	FastQC v0.11.9	Kraken2 v2.0.8	minikraken2 v2_201904	PRJNA983524	N	-	-	-	-	-	-	-	-	-	-	-	-	-	-
B0034166_b	Human	Czech Republic	2016	131	F2:A1:B-	NucleoSpin® Tissue kit (Macherey-Nagel)	Nextera® XT Library Preparation kit (Illumina)	Trimmomatic v0.39	Shovill v1.1.0	FastQC v0.11.9	Kraken2 v2.0.8	minikraken2 v2_201904	PRJNA983524	N	-	-	-	-	-	-	-	-	-	-	-	-	-	-
B0034171	Human	Czech Republic	2016	131	F31/F36:A4:B1	NucleoSpin® Tissue kit (Macherey-Nagel)	Nextera® XT Library Preparation kit (Illumina)	Trimmomatic v0.39	Shovill v1.1.0	FastQC v0.11.9	Kraken2 v2.0.8	minikraken2 v2_201904	PRJNA983524	N	-	-	-	-	-	-	-	-	-	-	-	-	-	-
B0034180	Human	Czech Republic	2016	131	F2:A1:B-	NucleoSpin® Tissue kit (Macherey-Nagel)	Nextera® XT Library Preparation kit (Illumina)	Trimmomatic v0.39	Shovill v1.1.0	FastQC v0.11.9	Kraken2 v2.0.8	minikraken2 v2_201904	PRJNA983524	N	-	-	-	-	-	-	-	-	-	-	-	-	-	-
B0034181	Human	Czech Republic	2016	131	F36:A4:B1	NucleoSpin® Tissue kit (Macherey-Nagel)	Nextera® XT Library Preparation kit (Illumina)	Trimmomatic v0.39	Shovill v1.1.0	FastQC v0.11.9	Kraken2 v2.0.8	minikraken2 v2_201904	PRJNA983524	N	-	-	-	-	-	-	-	-	-	-	-	-	-	-
B0034182	Human	Czech Republic	2016	131	F36:A4:B1	NucleoSpin® Tissue kit (Macherey-Nagel)	Nextera® XT Library Preparation kit (Illumina)	Trimmomatic v0.39	Shovill v1.1.0	FastQC v0.11.9	Kraken2 v2.0.8	minikraken2 v2_201904	PRJNA983524	N	-	-	-	-	-	-	-	-	-	-	-	-	-	-
B0034183	Human	Czech Republic	2016	131	F2/F36:A4:B1	NucleoSpin® Tissue kit (Macherey-Nagel)	Nextera® XT Library Preparation kit (Illumina)	Trimmomatic v0.39	Shovill v1.1.0	FastQC v0.11.9	Kraken2 v2.0.8	minikraken2 v2_201904	PRJNA983524	N	-	-	-	-	-	-	-	-	-	-	-	-	-	-
B0034240_b	Human	Czech Republic	2016	131	F2:A1:B-	NucleoSpin® Tissue kit (Macherey-Nagel)	Nextera® XT Library Preparation kit (Illumina)	Trimmomatic v0.39	Shovill v1.1.0	FastQC v0.11.9	Kraken2 v2.0.8	minikraken2 v2_201904	PRJNA983524	N	-	-	-	-	-	-	-	-	-	-	-	-	-	-
B0034291_a	Human	Czech Republic	2016	131	F36:A4:B1	NucleoSpin® Tissue kit (Macherey-Nagel)	Nextera® XT Library Preparation kit (Illumina)	Trimmomatic v0.39	Shovill v1.1.0	FastQC v0.11.9	Kraken2 v2.0.8	minikraken2 v2_201904	PRJNA983524	N	-	-	-	-	-	-	-	-	-	-	-	-	-	-
B0034291_b	Human	Czech Republic	2016	131	F36:A4:B1	NucleoSpin® Tissue kit (Macherey-Nagel)	Nextera® XT Library Preparation kit (Illumina)	Trimmomatic v0.39	Shovill v1.1.0	FastQC v0.11.9	Kraken2 v2.0.8	minikraken2 v2_201904	PRJNA983524	Y	MinION Mk1B (ONT)	GenFind V3 (Beckman Coulter)	SQK-RBK004	FLO-MIN106	Guppy v6.0.1	Porechop v0.2.4	BBduk v38.68	Unicycler v0.4.8	Racon v1.4.20	medaka v1.2.3	Pilon v1.23	Bakta v1.7.0	Geneious Prime 2023.1.2	PQ066903
B0034302	Human	Czech Republic	2016	131	F2:A1:B-	NucleoSpin® Tissue kit (Macherey-Nagel)	Nextera® XT Library Preparation kit (Illumina)	Trimmomatic v0.39	Shovill v1.1.0	FastQC v0.11.9	Kraken2 v2.0.8	minikraken2 v2_201904	PRJNA983524	N	-	-	-	-	-	-	-	-	-	-	-	-	-	-
B0034303	Human	Czech Republic	2016	131	F-:A-:B-	NucleoSpin® Tissue kit (Macherey-Nagel)	Nextera® XT Library Preparation kit (Illumina)	Trimmomatic v0.39	Shovill v1.1.0	FastQC v0.11.9	Kraken2 v2.0.8	minikraken2 v2_201904	PRJNA983524	N	-	-	-	-	-	-	-	-	-	-	-	-	-	-
B0034305_a	Human	Czech Republic	2016	131	F36:A4:B1	NucleoSpin® Tissue kit (Macherey-Nagel)	Nextera® XT Library Preparation kit (Illumina)	Trimmomatic v0.39	Shovill v1.1.0	FastQC v0.11.9	Kraken2 v2.0.8	minikraken2 v2_201904	PRJNA983524	N	-	-	-	-	-	-	-	-	-	-	-	-	-	-
B0034326_b	Human	Czech Republic	2016	131	F2:A1:B-	NucleoSpin® Tissue kit (Macherey-Nagel)	Nextera® XT Library Preparation kit (Illumina)	Trimmomatic v0.39	Shovill v1.1.0	FastQC v0.11.9	Kraken2 v2.0.8	minikraken2 v2_201904	PRJNA983524	N	-	-	-	-	-	-	-	-	-	-	-	-	-	-
B0034332	Human	Czech Republic	2016	131	F2:A1:B-	NucleoSpin® Tissue kit (Macherey-Nagel)	Nextera® XT Library Preparation kit (Illumina)	Trimmomatic v0.39	Shovill v1.1.0	FastQC v0.11.9	Kraken2 v2.0.8	minikraken2 v2_201904	PRJNA983524	N	-	-	-	-	-	-	-	-	-	-	-	-	-	-
B0034359	Human	Czech Republic	2016	131	F31/F36:A4:B1	NucleoSpin® Tissue kit (Macherey-Nagel)	Nextera® XT Library Preparation kit (Illumina)	Trimmomatic v0.39	Shovill v1.1.0	FastQC v0.11.9	Kraken2 v2.0.8	minikraken2 v2_201904	PRJNA983524	N	-	-	-	-	-	-	-	-	-	-	-	-	-	-
B0034360	Human	Czech Republic	2016	131	F31/F36:A4:B1	NucleoSpin® Tissue kit (Macherey-Nagel)	Nextera® XT Library Preparation kit (Illumina)	Trimmomatic v0.39	Shovill v1.1.0	FastQC v0.11.9	Kraken2 v2.0.8	minikraken2 v2_201904	PRJNA983524	N	-	-	-	-	-	-	-	-	-	-	-	-	-	-
B0034362	Human	Czech Republic	2016	131	F31/F36:A4:B1	NucleoSpin® Tissue kit (Macherey-Nagel)	Nextera® XT Library Preparation kit (Illumina)	Trimmomatic v0.39	Shovill v1.1.0	FastQC v0.11.9	Kraken2 v2.0.8	minikraken2 v2_201904	PRJNA983524	N	-	-	-	-	-	-	-	-	-	-	-	-	-	-
B0034397	Human	Czech Republic	2016	131	F31/F36:A4:B1	NucleoSpin® Tissue kit (Macherey-Nagel)	Nextera® XT Library Preparation kit (Illumina)	Trimmomatic v0.39	Shovill v1.1.0	FastQC v0.11.9	Kraken2 v2.0.8	minikraken2 v2_201904	PRJNA983524	N	-	-	-	-	-	-	-	-	-	-	-	-	-	-
B0034809	Human	Czech Republic	2016	131	F31/F36:A4:B1	NucleoSpin® Tissue kit (Macherey-Nagel)	Nextera® XT Library Preparation kit (Illumina)	Trimmomatic v0.39	Shovill v1.1.0	FastQC v0.11.9	Kraken2 v2.0.8	minikraken2 v2_201904	PRJNA983524	N	-	-	-	-	-	-	-	-	-	-	-	-	-	-
B0035012	Human	Czech Republic	2016	131	F2:A1:B-	NucleoSpin® Tissue kit (Macherey-Nagel)	Nextera® XT Library Preparation kit (Illumina)	Trimmomatic v0.39	Shovill v1.1.0	FastQC v0.11.9	Kraken2 v2.0.8	minikraken2 v2_201904	PRJNA983524	N	-	-	-	-	-	-	-	-	-	-	-	-	-	-
B0035081	Human	Czech Republic	2016	131	F31/F36:A4:B1	NucleoSpin® Tissue kit (Macherey-Nagel)	Nextera® XT Library Preparation kit (Illumina)	Trimmomatic v0.39	Shovill v1.1.0	FastQC v0.11.9	Kraken2 v2.0.8	minikraken2 v2_201904	PRJNA983524	N	-	-	-	-	-	-	-	-	-	-	-	-	-	-
B0035249	Human	Czech Republic	2016	131	F31/F36:A4:B1	NucleoSpin® Tissue kit (Macherey-Nagel)	Nextera® XT Library Preparation kit (Illumina)	Trimmomatic v0.39	Shovill v1.1.0	FastQC v0.11.9	Kraken2 v2.0.8	minikraken2 v2_201904	PRJNA983524	N	-	-	-	-	-	-	-	-	-	-	-	-	-	-
B0035250	Human	Czech Republic	2016	131	F31/F36:A4:B1	NucleoSpin® Tissue kit (Macherey-Nagel)	Nextera® XT Library Preparation kit (Illumina)	Trimmomatic v0.39	Shovill v1.1.0	FastQC v0.11.9	Kraken2 v2.0.8	minikraken2 v2_201904	PRJNA983524	N	-	-	-	-	-	-	-	-	-	-	-	-	-	-
B0036241	Human	Czech Republic	2016	131	F31/F36:A4:B1	NucleoSpin® Tissue kit (Macherey-Nagel)	Nextera® XT Library Preparation kit (Illumina)	Trimmomatic v0.39	Shovill v1.1.0	FastQC v0.11.9	Kraken2 v2.0.8	minikraken2 v2_201904	PRJNA983524	N	-	-	-	-	-	-	-	-	-	-	-	-	-	-
B0036520	Human	Czech Republic	2016	131	F31/F36:A4:B1	NucleoSpin® Tissue kit (Macherey-Nagel)	Nextera® XT Library Preparation kit (Illumina)	Trimmomatic v0.39	Shovill v1.1.0	FastQC v0.11.9	Kraken2 v2.0.8	minikraken2 v2_201904	PRJNA983524	N	-	-	-	-	-	-	-	-	-	-	-	-	-	-
B0036522	Human	Czech Republic	2016	131	F2:A1:B-	NucleoSpin® Tissue kit (Macherey-Nagel)	Nextera® XT Library Preparation kit (Illumina)	Trimmomatic v0.39	Shovill v1.1.0	FastQC v0.11.9	Kraken2 v2.0.8	minikraken2 v2_201904	PRJNA983524	N	-	-	-	-	-	-	-	-	-	-	-	-	-	-
B0036572_b	Human	Czech Republic	2016	131	F2:A1:B-	NucleoSpin® Tissue kit (Macherey-Nagel)	Nextera® XT Library Preparation kit (Illumina)	Trimmomatic v0.39	Shovill v1.1.0	FastQC v0.11.9	Kraken2 v2.0.8	minikraken2 v2_201904	PRJNA983524	N	-	-	-	-	-	-	-	-	-	-	-	-	-	-
B0036688	Human	Czech Republic	2016	131	F2:A1:B-	NucleoSpin® Tissue kit (Macherey-Nagel)	Nextera® XT Library Preparation kit (Illumina)	Trimmomatic v0.39	Shovill v1.1.0	FastQC v0.11.9	Kraken2 v2.0.8	minikraken2 v2_201904	PRJNA983524	N	-	-	-	-	-	-	-	-	-	-	-	-	-	-
B0037042	Human	Czech Republic	2016	131	F31/F36:A4:B1	NucleoSpin® Tissue kit (Macherey-Nagel)	Nextera® XT Library Preparation kit (Illumina)	Trimmomatic v0.39	Shovill v1.1.0	FastQC v0.11.9	Kraken2 v2.0.8	minikraken2 v2_201904	PRJNA983524	N	-	-	-	-	-	-	-	-	-	-	-	-	-	-
B0037048	Human	Czech Republic	2016	131	F2:A1:B-	NucleoSpin® Tissue kit (Macherey-Nagel)	Nextera® XT Library Preparation kit (Illumina)	Trimmomatic v0.39	Shovill v1.1.0	FastQC v0.11.9	Kraken2 v2.0.8	minikraken2 v2_201904	PRJNA983524	N	-	-	-	-	-	-	-	-	-	-	-	-	-	-
B0037120	Human	Czech Republic	2016	131	F2:A1:B-	NucleoSpin® Tissue kit (Macherey-Nagel)	Nextera® XT Library Preparation kit (Illumina)	Trimmomatic v0.39	Shovill v1.1.0	FastQC v0.11.9	Kraken2 v2.0.8	minikraken2 v2_201904	PRJNA983524	N	-	-	-	-	-	-	-	-	-	-	-	-	-	-
B0037366	Human	Czech Republic	2017	131	F31/F36:A4:B1	NucleoSpin® Tissue kit (Macherey-Nagel)	Nextera® XT Library Preparation kit (Illumina)	Trimmomatic v0.39	Shovill v1.1.0	FastQC v0.11.9	Kraken2 v2.0.8	minikraken2 v2_201904	PRJNA983524	N	-	-	-	-	-	-	-	-	-	-	-	-	-	-
B0037748	Human	Czech Republic	2017	131	F31/F36:A4:B1	NucleoSpin® Tissue kit (Macherey-Nagel)	Nextera® XT Library Preparation kit (Illumina)	Trimmomatic v0.39	Shovill v1.1.0	FastQC v0.11.9	Kraken2 v2.0.8	minikraken2 v2_201904	PRJNA983524	N	-	-	-	-	-	-	-	-	-	-	-	-	-	-
B0038435	Human	Czech Republic	2017	131	F2:A1:B-	NucleoSpin® Tissue kit (Macherey-Nagel)	Nextera® XT Library Preparation kit (Illumina)	Trimmomatic v0.39	Shovill v1.1.0	FastQC v0.11.9	Kraken2 v2.0.8	minikraken2 v2_201904	PRJNA983524	N	-	-	-	-	-	-	-	-	-	-	-	-	-	-
B0038589	Human	Czech Republic	2017	131	F31/F36:A4:B1	NucleoSpin® Tissue kit (Macherey-Nagel)	Nextera® XT Library Preparation kit (Illumina)	Trimmomatic v0.39	Shovill v1.1.0	FastQC v0.11.9	Kraken2 v2.0.8	minikraken2 v2_201904	PRJNA983524	N	-	-	-	-	-	-	-	-	-	-	-	-	-	-
B0038858	Human	Czech Republic	2017	131	F36:A4:B1	NucleoSpin® Tissue kit (Macherey-Nagel)	Nextera® XT Library Preparation kit (Illumina)	Trimmomatic v0.39	Shovill v1.1.0	FastQC v0.11.9	Kraken2 v2.0.8	minikraken2 v2_201904	PRJNA983524	N	-	-	-	-	-	-	-	-	-	-	-	-	-	-
B0039738	Human	Czech Republic	2017	131	F31/F36:A4:B1	NucleoSpin® Tissue kit (Macherey-Nagel)	Nextera® XT Library Preparation kit (Illumina)	Trimmomatic v0.39	Shovill v1.1.0	FastQC v0.11.9	Kraken2 v2.0.8	minikraken2 v2_201904	PRJNA983524	Y	MinION Mk1B (ONT)	GenFind V3 (Beckman Coulter)	SQK-RBK004	FLO-MIN106	Guppy v6.0.1	Porechop v0.2.4	BBduk v38.68	Unicycler v0.4.8	Racon v1.4.20	medaka v1.2.3	Pilon v1.23	Bakta v1.7.0	Geneious Prime 2023.1.2	PQ066904
B0039742	Human	Czech Republic	2017	131	F31/F36:A4:B1	NucleoSpin® Tissue kit (Macherey-Nagel)	Nextera® XT Library Preparation kit (Illumina)	Trimmomatic v0.39	Shovill v1.1.0	FastQC v0.11.9	Kraken2 v2.0.8	minikraken2 v2_201904	PRJNA983524	N	-	-	-	-	-	-	-	-	-	-	-	-	-	-
B0040207	Human	Czech Republic	2017	131	F31/F36:A-:B1	NucleoSpin® Tissue kit (Macherey-Nagel)	Nextera® XT Library Preparation kit (Illumina)	Trimmomatic v0.39	Shovill v1.1.0	FastQC v0.11.9	Kraken2 v2.0.8	minikraken2 v2_201904	PRJNA983524	N	-	-	-	-	-	-	-	-	-	-	-	-	-	-
B0040360_b	Human	Czech Republic	2017	131	F2:A1:B-	NucleoSpin® Tissue kit (Macherey-Nagel)	Nextera® XT Library Preparation kit (Illumina)	Trimmomatic v0.39	Shovill v1.1.0	FastQC v0.11.9	Kraken2 v2.0.8	minikraken2 v2_201904	PRJNA983524	N	-	-	-	-	-	-	-	-	-	-	-	-	-	-
B0040665	Human	Czech Republic	2017	131	F1:A1:B20	NucleoSpin® Tissue kit (Macherey-Nagel)	Nextera® XT Library Preparation kit (Illumina)	Trimmomatic v0.39	Shovill v1.1.0	FastQC v0.11.9	Kraken2 v2.0.8	minikraken2 v2_201904	PRJNA983524	N	-	-	-	-	-	-	-	-	-	-	-	-	-	-
B0041028	Human	Czech Republic	2017	131	F2:A1:B-	NucleoSpin® Tissue kit (Macherey-Nagel)	Nextera® XT Library Preparation kit (Illumina)	Trimmomatic v0.39	Shovill v1.1.0	FastQC v0.11.9	Kraken2 v2.0.8	minikraken2 v2_201904	PRJNA983524	N	-	-	-	-	-	-	-	-	-	-	-	-	-	-
B0041174	Human	Czech Republic	2017	131	F31/F36:A4:B1	NucleoSpin® Tissue kit (Macherey-Nagel)	Nextera® XT Library Preparation kit (Illumina)	Trimmomatic v0.39	Shovill v1.1.0	FastQC v0.11.9	Kraken2 v2.0.8	minikraken2 v2_201904	PRJNA983524	N	-	-	-	-	-	-	-	-	-	-	-	-	-	-
B0041498_a	Human	Czech Republic	2017	131	F2:A1:B-	NucleoSpin® Tissue kit (Macherey-Nagel)	Nextera® XT Library Preparation kit (Illumina)	Trimmomatic v0.39	Shovill v1.1.0	FastQC v0.11.9	Kraken2 v2.0.8	minikraken2 v2_201904	PRJNA983524	N	-	-	-	-	-	-	-	-	-	-	-	-	-	-
B0041921	Human	Czech Republic	2017	131	F31/F36:A4:B1	NucleoSpin® Tissue kit (Macherey-Nagel)	Nextera® XT Library Preparation kit (Illumina)	Trimmomatic v0.39	Shovill v1.1.0	FastQC v0.11.9	Kraken2 v2.0.8	minikraken2 v2_201904	PRJNA983524	N	-	-	-	-	-	-	-	-	-	-	-	-	-	-
B0042880_a	Human	Czech Republic	2018	131	F1:A1:B20	NucleoSpin® Tissue kit (Macherey-Nagel)	Nextera® XT Library Preparation kit (Illumina)	Trimmomatic v0.39	Shovill v1.1.0	FastQC v0.11.9	Kraken2 v2.0.8	minikraken2 v2_201904	PRJNA983524	N	-	-	-	-	-	-	-	-	-	-	-	-	-	-
B0042880_b	Human	Czech Republic	2018	131	F36:A4:B1	NucleoSpin® Tissue kit (Macherey-Nagel)	Nextera® XT Library Preparation kit (Illumina)	Trimmomatic v0.39	Shovill v1.1.0	FastQC v0.11.9	Kraken2 v2.0.8	minikraken2 v2_201904	PRJNA983524	N	-	-	-	-	-	-	-	-	-	-	-	-	-	-
B0042881	Human	Czech Republic	2018	131	F2/F31:A4:B1	NucleoSpin® Tissue kit (Macherey-Nagel)	Nextera® XT Library Preparation kit (Illumina)	Trimmomatic v0.39	Shovill v1.1.0	FastQC v0.11.9	Kraken2 v2.0.8	minikraken2 v2_201904	PRJNA983524	N	-	-	-	-	-	-	-	-	-	-	-	-	-	-
B0042978	Human	Czech Republic	2018	131	F-:A-:B-	NucleoSpin® Tissue kit (Macherey-Nagel)	Nextera® XT Library Preparation kit (Illumina)	Trimmomatic v0.39	Shovill v1.1.0	FastQC v0.11.9	Kraken2 v2.0.8	minikraken2 v2_201904	PRJNA983524	N	-	-	-	-	-	-	-	-	-	-	-	-	-	-
B0042982	Human	Czech Republic	2018	131	F2:A1:B-	NucleoSpin® Tissue kit (Macherey-Nagel)	Nextera® XT Library Preparation kit (Illumina)	Trimmomatic v0.39	Shovill v1.1.0	FastQC v0.11.9	Kraken2 v2.0.8	minikraken2 v2_201904	PRJNA983524	N	-	-	-	-	-	-	-	-	-	-	-	-	-	-
B0043825	Human	Czech Republic	2018	131	F31/F36:A4:B1	NucleoSpin® Tissue kit (Macherey-Nagel)	Nextera® XT Library Preparation kit (Illumina)	Trimmomatic v0.39	Shovill v1.1.0	FastQC v0.11.9	Kraken2 v2.0.8	minikraken2 v2_201904	PRJNA983524	N	-	-	-	-	-	-	-	-	-	-	-	-	-	-
B0044250	Human	Czech Republic	2018	131	F1:A1:B20	NucleoSpin® Tissue kit (Macherey-Nagel)	Nextera® XT Library Preparation kit (Illumina)	Trimmomatic v0.39	Shovill v1.1.0	FastQC v0.11.9	Kraken2 v2.0.8	minikraken2 v2_201904	PRJNA983524	N	-	-	-	-	-	-	-	-	-	-	-	-	-	-
B0044433	Human	Czech Republic	2018	131	F31/F36:A4:B1	NucleoSpin® Tissue kit (Macherey-Nagel)	Nextera® XT Library Preparation kit (Illumina)	Trimmomatic v0.39	Shovill v1.1.0	FastQC v0.11.9	Kraken2 v2.0.8	minikraken2 v2_201904	PRJNA983524	N	-	-	-	-	-	-	-	-	-	-	-	-	-	-
B1	Human	Czech Republic	2011	131	F2:A1:B-	NucleoSpin® Tissue kit (Macherey-Nagel)	Nextera® XT Library Preparation kit (Illumina)	Trimmomatic v0.39	Shovill v1.1.0	FastQC v0.11.9	Kraken2 v2.0.8	minikraken2 v2_201904	PRJNA983524	N	-	-	-	-	-	-	-	-	-	-	-	-	-	-
B10	Human	Czech Republic	2011	131	F2:A1:B-	NucleoSpin® Tissue kit (Macherey-Nagel)	Nextera® XT Library Preparation kit (Illumina)	Trimmomatic v0.39	Shovill v1.1.0	FastQC v0.11.9	Kraken2 v2.0.8	minikraken2 v2_201904	PRJNA983524	N	-	-	-	-	-	-	-	-	-	-	-	-	-	-
B1217	Human	Czech Republic	2008	131	F2:A1:B-	NucleoSpin® Tissue kit (Macherey-Nagel)	Nextera® XT Library Preparation kit (Illumina)	Trimmomatic v0.39	Shovill v1.1.0	FastQC v0.11.9	Kraken2 v2.0.8	minikraken2 v2_201904	PRJNA983524	N	-	-	-	-	-	-	-	-	-	-	-	-	-	-
B1219	Human	Czech Republic	2008	131	F2:A1:B-	NucleoSpin® Tissue kit (Macherey-Nagel)	Nextera® XT Library Preparation kit (Illumina)	Trimmomatic v0.39	Shovill v1.1.0	FastQC v0.11.9	Kraken2 v2.0.8	minikraken2 v2_201904	PRJNA983524	N	-	-	-	-	-	-	-	-	-	-	-	-	-	-
B1231	Human	Czech Republic	2008	131	F2:A1:B-	NucleoSpin® Tissue kit (Macherey-Nagel)	Nextera® XT Library Preparation kit (Illumina)	Trimmomatic v0.39	Shovill v1.1.0	FastQC v0.11.9	Kraken2 v2.0.8	minikraken2 v2_201904	PRJNA983524	N	-	-	-	-	-	-	-	-	-	-	-	-	-	-
B1247	Human	Czech Republic	2008	131	F2:A1:B-	NucleoSpin® Tissue kit (Macherey-Nagel)	Nextera® XT Library Preparation kit (Illumina)	Trimmomatic v0.39	Shovill v1.1.0	FastQC v0.11.9	Kraken2 v2.0.8	minikraken2 v2_201904	PRJNA983524	N	-	-	-	-	-	-	-	-	-	-	-	-	-	-
B1248	Human	Czech Republic	2008	131	F2:A1:B-	NucleoSpin® Tissue kit (Macherey-Nagel)	Nextera® XT Library Preparation kit (Illumina)	Trimmomatic v0.39	Shovill v1.1.0	FastQC v0.11.9	Kraken2 v2.0.8	minikraken2 v2_201904	PRJNA983524	N	-	-	-	-	-	-	-	-	-	-	-	-	-	-
B1263_a	Human	Czech Republic	2008	131	F2:A1:B-	NucleoSpin® Tissue kit (Macherey-Nagel)	Nextera® XT Library Preparation kit (Illumina)	Trimmomatic v0.39	Shovill v1.1.0	FastQC v0.11.9	Kraken2 v2.0.8	minikraken2 v2_201904	PRJNA983524	N	-	-	-	-	-	-	-	-	-	-	-	-	-	-
B1273	Human	Czech Republic	2008	131	F2:A1:B-	NucleoSpin® Tissue kit (Macherey-Nagel)	Nextera® XT Library Preparation kit (Illumina)	Trimmomatic v0.39	Shovill v1.1.0	FastQC v0.11.9	Kraken2 v2.0.8	minikraken2 v2_201904	PRJNA983524	N	-	-	-	-	-	-	-	-	-	-	-	-	-	-
B1288	Human	Czech Republic	2008	131	F2:A1:B-	NucleoSpin® Tissue kit (Macherey-Nagel)	Nextera® XT Library Preparation kit (Illumina)	Trimmomatic v0.39	Shovill v1.1.0	FastQC v0.11.9	Kraken2 v2.0.8	minikraken2 v2_201904	PRJNA983524	N	-	-	-	-	-	-	-	-	-	-	-	-	-	-
B1289	Human	Czech Republic	2008	131	F2:A1:B-	NucleoSpin® Tissue kit (Macherey-Nagel)	Nextera® XT Library Preparation kit (Illumina)	Trimmomatic v0.39	Shovill v1.1.0	FastQC v0.11.9	Kraken2 v2.0.8	minikraken2 v2_201904	PRJNA983524	N	-	-	-	-	-	-	-	-	-	-	-	-	-	-
B1298	Human	Czech Republic	2008	131	F2:A1:B-	NucleoSpin® Tissue kit (Macherey-Nagel)	Nextera® XT Library Preparation kit (Illumina)	Trimmomatic v0.39	Shovill v1.1.0	FastQC v0.11.9	Kraken2 v2.0.8	minikraken2 v2_201904	PRJNA983524	N	-	-	-	-	-	-	-	-	-	-	-	-	-	-
B1332	Human	Czech Republic	2008	131	F2:A1:B-	NucleoSpin® Tissue kit (Macherey-Nagel)	Nextera® XT Library Preparation kit (Illumina)	Trimmomatic v0.39	Shovill v1.1.0	FastQC v0.11.9	Kraken2 v2.0.8	minikraken2 v2_201904	PRJNA983524	N	-	-	-	-	-	-	-	-	-	-	-	-	-	-
B1350	Human	Czech Republic	2008	131	F2:A1:B-	NucleoSpin® Tissue kit (Macherey-Nagel)	Nextera® XT Library Preparation kit (Illumina)	Trimmomatic v0.39	Shovill v1.1.0	FastQC v0.11.9	Kraken2 v2.0.8	minikraken2 v2_201904	PRJNA983524	N	-	-	-	-	-	-	-	-	-	-	-	-	-	-
B1382	Human	Czech Republic	2008	131	F2:A1:B-	NucleoSpin® Tissue kit (Macherey-Nagel)	Nextera® XT Library Preparation kit (Illumina)	Trimmomatic v0.39	Shovill v1.1.0	FastQC v0.11.9	Kraken2 v2.0.8	minikraken2 v2_201904	PRJNA983524	N	-	-	-	-	-	-	-	-	-	-	-	-	-	-
B1386	Human	Czech Republic	2008	131	F2:A6:B-	NucleoSpin® Tissue kit (Macherey-Nagel)	Nextera® XT Library Preparation kit (Illumina)	Trimmomatic v0.39	Shovill v1.1.0	FastQC v0.11.9	Kraken2 v2.0.8	minikraken2 v2_201904	PRJNA983524	N	-	-	-	-	-	-	-	-	-	-	-	-	-	-
B1394	Human	Czech Republic	2008	131	F2:A1:B-	NucleoSpin® Tissue kit (Macherey-Nagel)	Nextera® XT Library Preparation kit (Illumina)	Trimmomatic v0.39	Shovill v1.1.0	FastQC v0.11.9	Kraken2 v2.0.8	minikraken2 v2_201904	PRJNA983524	N	-	-	-	-	-	-	-	-	-	-	-	-	-	-
B1395	Human	Czech Republic	2008	131	F2:A1:B-	NucleoSpin® Tissue kit (Macherey-Nagel)	Nextera® XT Library Preparation kit (Illumina)	Trimmomatic v0.39	Shovill v1.1.0	FastQC v0.11.9	Kraken2 v2.0.8	minikraken2 v2_201904	PRJNA983524	N	-	-	-	-	-	-	-	-	-	-	-	-	-	-
B1396	Human	Czech Republic	2008	131	F2:A1:B-	NucleoSpin® Tissue kit (Macherey-Nagel)	Nextera® XT Library Preparation kit (Illumina)	Trimmomatic v0.39	Shovill v1.1.0	FastQC v0.11.9	Kraken2 v2.0.8	minikraken2 v2_201904	PRJNA983524	N	-	-	-	-	-	-	-	-	-	-	-	-	-	-
B1397	Human	Czech Republic	2008	131	F2:A1:B-	NucleoSpin® Tissue kit (Macherey-Nagel)	Nextera® XT Library Preparation kit (Illumina)	Trimmomatic v0.39	Shovill v1.1.0	FastQC v0.11.9	Kraken2 v2.0.8	minikraken2 v2_201904	PRJNA983524	N	-	-	-	-	-	-	-	-	-	-	-	-	-	-
B1606	Human	Czech Republic	2008	131	F2:A1:B-	NucleoSpin® Tissue kit (Macherey-Nagel)	Nextera® XT Library Preparation kit (Illumina)	Trimmomatic v0.39	Shovill v1.1.0	FastQC v0.11.9	Kraken2 v2.0.8	minikraken2 v2_201904	PRJNA983524	N	-	-	-	-	-	-	-	-	-	-	-	-	-	-
B1656	Human	Czech Republic	2009	131	F2:A1:B-	NucleoSpin® Tissue kit (Macherey-Nagel)	Nextera® XT Library Preparation kit (Illumina)	Trimmomatic v0.39	Shovill v1.1.0	FastQC v0.11.9	Kraken2 v2.0.8	minikraken2 v2_201904	PRJNA983524	N	-	-	-	-	-	-	-	-	-	-	-	-	-	-
B1661	Human	Czech Republic	2009	131	F2:A1:B-	NucleoSpin® Tissue kit (Macherey-Nagel)	Nextera® XT Library Preparation kit (Illumina)	Trimmomatic v0.39	Shovill v1.1.0	FastQC v0.11.9	Kraken2 v2.0.8	minikraken2 v2_201904	PRJNA983524	N	-	-	-	-	-	-	-	-	-	-	-	-	-	-
B1712	Human	Czech Republic	2009	131	K7:A-:B-	NucleoSpin® Tissue kit (Macherey-Nagel)	Nextera® XT Library Preparation kit (Illumina)	Trimmomatic v0.39	Shovill v1.1.0	FastQC v0.11.9	Kraken2 v2.0.8	minikraken2 v2_201904	PRJNA983524	N	-	-	-	-	-	-	-	-	-	-	-	-	-	-
B1713	Human	Czech Republic	2009	131	K7:A-:B-	NucleoSpin® Tissue kit (Macherey-Nagel)	Nextera® XT Library Preparation kit (Illumina)	Trimmomatic v0.39	Shovill v1.1.0	FastQC v0.11.9	Kraken2 v2.0.8	minikraken2 v2_201904	PRJNA983524	N	-	-	-	-	-	-	-	-	-	-	-	-	-	-
B1715	Human	Czech Republic	2009	131	F2:A1:B-	NucleoSpin® Tissue kit (Macherey-Nagel)	Nextera® XT Library Preparation kit (Illumina)	Trimmomatic v0.39	Shovill v1.1.0	FastQC v0.11.9	Kraken2 v2.0.8	minikraken2 v2_201904	PRJNA983524	N	-	-	-	-	-	-	-	-	-	-	-	-	-	-
B1716	Human	Czech Republic	2009	131	F2:A1:B-	NucleoSpin® Tissue kit (Macherey-Nagel)	Nextera® XT Library Preparation kit (Illumina)	Trimmomatic v0.39	Shovill v1.1.0	FastQC v0.11.9	Kraken2 v2.0.8	minikraken2 v2_201904	PRJNA983524	N	-	-	-	-	-	-	-	-	-	-	-	-	-	-
B1717	Human	Czech Republic	2009	131	F2:A1:B-	NucleoSpin® Tissue kit (Macherey-Nagel)	Nextera® XT Library Preparation kit (Illumina)	Trimmomatic v0.39	Shovill v1.1.0	FastQC v0.11.9	Kraken2 v2.0.8	minikraken2 v2_201904	PRJNA983524	N	-	-	-	-	-	-	-	-	-	-	-	-	-	-
B1769	Human	Czech Republic	2009	131	F2:A1:B-	NucleoSpin® Tissue kit (Macherey-Nagel)	Nextera® XT Library Preparation kit (Illumina)	Trimmomatic v0.39	Shovill v1.1.0	FastQC v0.11.9	Kraken2 v2.0.8	minikraken2 v2_201904	PRJNA983524	N	-	-	-	-	-	-	-	-	-	-	-	-	-	-
B1783	Human	Czech Republic	2009	131	F2:A1:B-	NucleoSpin® Tissue kit (Macherey-Nagel)	Nextera® XT Library Preparation kit (Illumina)	Trimmomatic v0.39	Shovill v1.1.0	FastQC v0.11.9	Kraken2 v2.0.8	minikraken2 v2_201904	PRJNA983524	N	-	-	-	-	-	-	-	-	-	-	-	-	-	-
B2017	Human	Czech Republic	2007	131	F2:A1:B-	NucleoSpin® Tissue kit (Macherey-Nagel)	Nextera® XT Library Preparation kit (Illumina)	Trimmomatic v0.39	Shovill v1.1.0	FastQC v0.11.9	Kraken2 v2.0.8	minikraken2 v2_201904	PRJNA983524	N	-	-	-	-	-	-	-	-	-	-	-	-	-	-
B2031	Human	Czech Republic	2007	131	F2:A1:B-	NucleoSpin® Tissue kit (Macherey-Nagel)	Nextera® XT Library Preparation kit (Illumina)	Trimmomatic v0.39	Shovill v1.1.0	FastQC v0.11.9	Kraken2 v2.0.8	minikraken2 v2_201904	PRJNA983524	N	-	-	-	-	-	-	-	-	-	-	-	-	-	-
B2033	Human	Czech Republic	2007	131	F2:A1:B-	NucleoSpin® Tissue kit (Macherey-Nagel)	Nextera® XT Library Preparation kit (Illumina)	Trimmomatic v0.39	Shovill v1.1.0	FastQC v0.11.9	Kraken2 v2.0.8	minikraken2 v2_201904	PRJNA983524	N	-	-	-	-	-	-	-	-	-	-	-	-	-	-
B2053	Human	Czech Republic	2007	131	F2:A1:B-	NucleoSpin® Tissue kit (Macherey-Nagel)	Nextera® XT Library Preparation kit (Illumina)	Trimmomatic v0.39	Shovill v1.1.0	FastQC v0.11.9	Kraken2 v2.0.8	minikraken2 v2_201904	PRJNA983524	N	-	-	-	-	-	-	-	-	-	-	-	-	-	-
B2054	Human	Czech Republic	2007	131	F2:A1:B-	NucleoSpin® Tissue kit (Macherey-Nagel)	Nextera® XT Library Preparation kit (Illumina)	Trimmomatic v0.39	Shovill v1.1.0	FastQC v0.11.9	Kraken2 v2.0.8	minikraken2 v2_201904	PRJNA983524	N	-	-	-	-	-	-	-	-	-	-	-	-	-	-
B2063	Human	Czech Republic	2007	131	F2:A1:B-	NucleoSpin® Tissue kit (Macherey-Nagel)	Nextera® XT Library Preparation kit (Illumina)	Trimmomatic v0.39	Shovill v1.1.0	FastQC v0.11.9	Kraken2 v2.0.8	minikraken2 v2_201904	PRJNA983524	N	-	-	-	-	-	-	-	-	-	-	-	-	-	-
B2071	Human	Czech Republic	2007	131	F2:A1:B-	NucleoSpin® Tissue kit (Macherey-Nagel)	Nextera® XT Library Preparation kit (Illumina)	Trimmomatic v0.39	Shovill v1.1.0	FastQC v0.11.9	Kraken2 v2.0.8	minikraken2 v2_201904	PRJNA983524	N	-	-	-	-	-	-	-	-	-	-	-	-	-	-
B2073	Human	Czech Republic	2007	131	F2:A1:B-	NucleoSpin® Tissue kit (Macherey-Nagel)	Nextera® XT Library Preparation kit (Illumina)	Trimmomatic v0.39	Shovill v1.1.0	FastQC v0.11.9	Kraken2 v2.0.8	minikraken2 v2_201904	PRJNA983524	N	-	-	-	-	-	-	-	-	-	-	-	-	-	-
B2075	Human	Czech Republic	2007	131	K12:A-:B-	NucleoSpin® Tissue kit (Macherey-Nagel)	Nextera® XT Library Preparation kit (Illumina)	Trimmomatic v0.39	Shovill v1.1.0	FastQC v0.11.9	Kraken2 v2.0.8	minikraken2 v2_201904	PRJNA983524	N	-	-	-	-	-	-	-	-	-	-	-	-	-	-
B2077	Human	Czech Republic	2007	131	F2:A1:B-	NucleoSpin® Tissue kit (Macherey-Nagel)	Nextera® XT Library Preparation kit (Illumina)	Trimmomatic v0.39	Shovill v1.1.0	FastQC v0.11.9	Kraken2 v2.0.8	minikraken2 v2_201904	PRJNA983524	N	-	-	-	-	-	-	-	-	-	-	-	-	-	-
B2079	Human	Czech Republic	2007	131	F2:A1:B-	NucleoSpin® Tissue kit (Macherey-Nagel)	Nextera® XT Library Preparation kit (Illumina)	Trimmomatic v0.39	Shovill v1.1.0	FastQC v0.11.9	Kraken2 v2.0.8	minikraken2 v2_201904	PRJNA983524	N	-	-	-	-	-	-	-	-	-	-	-	-	-	-
B2080_b	Human	Czech Republic	2007	131	F2:A1:B-	NucleoSpin® Tissue kit (Macherey-Nagel)	Nextera® XT Library Preparation kit (Illumina)	Trimmomatic v0.39	Shovill v1.1.0	FastQC v0.11.9	Kraken2 v2.0.8	minikraken2 v2_201904	PRJNA983524	N	-	-	-	-	-	-	-	-	-	-	-	-	-	-
B211	Human	Czech Republic	2007	131	F2:A1:B-	NucleoSpin® Tissue kit (Macherey-Nagel)	Nextera® XT Library Preparation kit (Illumina)	Trimmomatic v0.39	Shovill v1.1.0	FastQC v0.11.9	Kraken2 v2.0.8	minikraken2 v2_201904	PRJNA983524	N	-	-	-	-	-	-	-	-	-	-	-	-	-	-
B221	Human	Czech Republic	2007	131	F2:A1:B-	NucleoSpin® Tissue kit (Macherey-Nagel)	Nextera® XT Library Preparation kit (Illumina)	Trimmomatic v0.39	Shovill v1.1.0	FastQC v0.11.9	Kraken2 v2.0.8	minikraken2 v2_201904	PRJNA983524	N	-	-	-	-	-	-	-	-	-	-	-	-	-	-
B225	Human	Czech Republic	2007	131	F2:A1:B-	NucleoSpin® Tissue kit (Macherey-Nagel)	Nextera® XT Library Preparation kit (Illumina)	Trimmomatic v0.39	Shovill v1.1.0	FastQC v0.11.9	Kraken2 v2.0.8	minikraken2 v2_201904	PRJNA983524	N	-	-	-	-	-	-	-	-	-	-	-	-	-	-
B24	Human	Czech Republic	2011	131	F2:A1:B-	NucleoSpin® Tissue kit (Macherey-Nagel)	Nextera® XT Library Preparation kit (Illumina)	Trimmomatic v0.39	Shovill v1.1.0	FastQC v0.11.9	Kraken2 v2.0.8	minikraken2 v2_201904	PRJNA983524	N	-	-	-	-	-	-	-	-	-	-	-	-	-	-
B256	Human	Czech Republic	2007	131	F2:A1:B-	NucleoSpin® Tissue kit (Macherey-Nagel)	Nextera® XT Library Preparation kit (Illumina)	Trimmomatic v0.39	Shovill v1.1.0	FastQC v0.11.9	Kraken2 v2.0.8	minikraken2 v2_201904	PRJNA983524	N	-	-	-	-	-	-	-	-	-	-	-	-	-	-
B26	Human	Czech Republic	2011	131	F1:A2:B-	NucleoSpin® Tissue kit (Macherey-Nagel)	Nextera® XT Library Preparation kit (Illumina)	Trimmomatic v0.39	Shovill v1.1.0	FastQC v0.11.9	Kraken2 v2.0.8	minikraken2 v2_201904	PRJNA983524	N	-	-	-	-	-	-	-	-	-	-	-	-	-	-
B29	Human	Czech Republic	2011	131	F2:A1:B-	NucleoSpin® Tissue kit (Macherey-Nagel)	Nextera® XT Library Preparation kit (Illumina)	Trimmomatic v0.39	Shovill v1.1.0	FastQC v0.11.9	Kraken2 v2.0.8	minikraken2 v2_201904	PRJNA983524	N	-	-	-	-	-	-	-	-	-	-	-	-	-	-
B30	Human	Czech Republic	2011	131	F2:A1:B-	NucleoSpin® Tissue kit (Macherey-Nagel)	Nextera® XT Library Preparation kit (Illumina)	Trimmomatic v0.39	Shovill v1.1.0	FastQC v0.11.9	Kraken2 v2.0.8	minikraken2 v2_201904	PRJNA983524	N	-	-	-	-	-	-	-	-	-	-	-	-	-	-
B3223	Human	Czech Republic	2009	131	F2:A1:B-	NucleoSpin® Tissue kit (Macherey-Nagel)	Nextera® XT Library Preparation kit (Illumina)	Trimmomatic v0.39	Shovill v1.1.0	FastQC v0.11.9	Kraken2 v2.0.8	minikraken2 v2_201904	PRJNA983524	N	-	-	-	-	-	-	-	-	-	-	-	-	-	-
B3230	Human	Czech Republic	2010	131	K7:A-:B-	NucleoSpin® Tissue kit (Macherey-Nagel)	Nextera® XT Library Preparation kit (Illumina)	Trimmomatic v0.39	Shovill v1.1.0	FastQC v0.11.9	Kraken2 v2.0.8	minikraken2 v2_201904	PRJNA983524	N	-	-	-	-	-	-	-	-	-	-	-	-	-	-
B3231	Human	Czech Republic	2010	131	K7:A-:B-	NucleoSpin® Tissue kit (Macherey-Nagel)	Nextera® XT Library Preparation kit (Illumina)	Trimmomatic v0.39	Shovill v1.1.0	FastQC v0.11.9	Kraken2 v2.0.8	minikraken2 v2_201904	PRJNA983524	N	-	-	-	-	-	-	-	-	-	-	-	-	-	-
B330	Human	Czech Republic	2007	131	F2:A1:B-	NucleoSpin® Tissue kit (Macherey-Nagel)	Nextera® XT Library Preparation kit (Illumina)	Trimmomatic v0.39	Shovill v1.1.0	FastQC v0.11.9	Kraken2 v2.0.8	minikraken2 v2_201904	PRJNA983524	N	-	-	-	-	-	-	-	-	-	-	-	-	-	-
B345	Human	Czech Republic	2007	131	F2:A1:B-	NucleoSpin® Tissue kit (Macherey-Nagel)	Nextera® XT Library Preparation kit (Illumina)	Trimmomatic v0.39	Shovill v1.1.0	FastQC v0.11.9	Kraken2 v2.0.8	minikraken2 v2_201904	PRJNA983524	N	-	-	-	-	-	-	-	-	-	-	-	-	-	-
B35	Human	Czech Republic	2011	131	F1:A2:B-	NucleoSpin® Tissue kit (Macherey-Nagel)	Nextera® XT Library Preparation kit (Illumina)	Trimmomatic v0.39	Shovill v1.1.0	FastQC v0.11.9	Kraken2 v2.0.8	minikraken2 v2_201904	PRJNA983524	N	-	-	-	-	-	-	-	-	-	-	-	-	-	-
B351	Human	Czech Republic	2007	131	F2:A1:B-	NucleoSpin® Tissue kit (Macherey-Nagel)	Nextera® XT Library Preparation kit (Illumina)	Trimmomatic v0.39	Shovill v1.1.0	FastQC v0.11.9	Kraken2 v2.0.8	minikraken2 v2_201904	PRJNA983524	N	-	-	-	-	-	-	-	-	-	-	-	-	-	-
B369	Human	Czech Republic	2007	131	F2:A1:B-	NucleoSpin® Tissue kit (Macherey-Nagel)	Nextera® XT Library Preparation kit (Illumina)	Trimmomatic v0.39	Shovill v1.1.0	FastQC v0.11.9	Kraken2 v2.0.8	minikraken2 v2_201904	PRJNA983524	N	-	-	-	-	-	-	-	-	-	-	-	-	-	-
B40	Human	Czech Republic	2011	131	F2:A1:B-	NucleoSpin® Tissue kit (Macherey-Nagel)	Nextera® XT Library Preparation kit (Illumina)	Trimmomatic v0.39	Shovill v1.1.0	FastQC v0.11.9	Kraken2 v2.0.8	minikraken2 v2_201904	PRJNA983524	N	-	-	-	-	-	-	-	-	-	-	-	-	-	-
B405	Human	Czech Republic	2007	131	F2:A1:B-	NucleoSpin® Tissue kit (Macherey-Nagel)	Nextera® XT Library Preparation kit (Illumina)	Trimmomatic v0.39	Shovill v1.1.0	FastQC v0.11.9	Kraken2 v2.0.8	minikraken2 v2_201904	PRJNA983524	N	-	-	-	-	-	-	-	-	-	-	-	-	-	-
B42	Human	Czech Republic	2011	131	F2:A1:B-	NucleoSpin® Tissue kit (Macherey-Nagel)	Nextera® XT Library Preparation kit (Illumina)	Trimmomatic v0.39	Shovill v1.1.0	FastQC v0.11.9	Kraken2 v2.0.8	minikraken2 v2_201904	PRJNA983524	N	-	-	-	-	-	-	-	-	-	-	-	-	-	-
B442	Human	Czech Republic	2007	131	F2:A1:B-	NucleoSpin® Tissue kit (Macherey-Nagel)	Nextera® XT Library Preparation kit (Illumina)	Trimmomatic v0.39	Shovill v1.1.0	FastQC v0.11.9	Kraken2 v2.0.8	minikraken2 v2_201904	PRJNA983524	N	-	-	-	-	-	-	-	-	-	-	-	-	-	-
B445	Human	Czech Republic	2007	131	F2:A1:B-	NucleoSpin® Tissue kit (Macherey-Nagel)	Nextera® XT Library Preparation kit (Illumina)	Trimmomatic v0.39	Shovill v1.1.0	FastQC v0.11.9	Kraken2 v2.0.8	minikraken2 v2_201904	PRJNA983524	N	-	-	-	-	-	-	-	-	-	-	-	-	-	-
B455	Human	Czech Republic	2007	131	F2:A1:B-	NucleoSpin® Tissue kit (Macherey-Nagel)	Nextera® XT Library Preparation kit (Illumina)	Trimmomatic v0.39	Shovill v1.1.0	FastQC v0.11.9	Kraken2 v2.0.8	minikraken2 v2_201904	PRJNA983524	N	-	-	-	-	-	-	-	-	-	-	-	-	-	-
B470	Human	Czech Republic	2007	131	F2:A1:B-	NucleoSpin® Tissue kit (Macherey-Nagel)	Nextera® XT Library Preparation kit (Illumina)	Trimmomatic v0.39	Shovill v1.1.0	FastQC v0.11.9	Kraken2 v2.0.8	minikraken2 v2_201904	PRJNA983524	N	-	-	-	-	-	-	-	-	-	-	-	-	-	-
B476	Human	Czech Republic	2007	131	F2:A1:B-	NucleoSpin® Tissue kit (Macherey-Nagel)	Nextera® XT Library Preparation kit (Illumina)	Trimmomatic v0.39	Shovill v1.1.0	FastQC v0.11.9	Kraken2 v2.0.8	minikraken2 v2_201904	PRJNA983524	N	-	-	-	-	-	-	-	-	-	-	-	-	-	-
B4956h	Human	Czech Republic	2013	131	F2:A1:B-	NucleoSpin® Tissue kit (Macherey-Nagel)	Nextera® XT Library Preparation kit (Illumina)	Trimmomatic v0.39	Shovill v1.1.0	FastQC v0.11.9	Kraken2 v2.0.8	minikraken2 v2_201904	PRJNA983524	N	-	-	-	-	-	-	-	-	-	-	-	-	-	-
B4957h	Human	Czech Republic	2013	131	F2:A1:B-	NucleoSpin® Tissue kit (Macherey-Nagel)	Nextera® XT Library Preparation kit (Illumina)	Trimmomatic v0.39	Shovill v1.1.0	FastQC v0.11.9	Kraken2 v2.0.8	minikraken2 v2_201904	PRJNA983524	N	-	-	-	-	-	-	-	-	-	-	-	-	-	-
B4960h	Human	Czech Republic	2013	131	F2:A1:B-	NucleoSpin® Tissue kit (Macherey-Nagel)	Nextera® XT Library Preparation kit (Illumina)	Trimmomatic v0.39	Shovill v1.1.0	FastQC v0.11.9	Kraken2 v2.0.8	minikraken2 v2_201904	PRJNA983524	N	-	-	-	-	-	-	-	-	-	-	-	-	-	-
B4966h_B	Human	Czech Republic	2013	131	F77:A1:B-	NucleoSpin® Tissue kit (Macherey-Nagel)	Nextera® XT Library Preparation kit (Illumina)	Trimmomatic v0.39	Shovill v1.1.0	FastQC v0.11.9	Kraken2 v2.0.8	minikraken2 v2_201904	PRJNA983524	N	-	-	-	-	-	-	-	-	-	-	-	-	-	-
B4970h	Human	Czech Republic	2013	131	F2/F4:A1:B-	NucleoSpin® Tissue kit (Macherey-Nagel)	Nextera® XT Library Preparation kit (Illumina)	Trimmomatic v0.39	Shovill v1.1.0	FastQC v0.11.9	Kraken2 v2.0.8	minikraken2 v2_201904	PRJNA983524	Y	MinION Mk1C (ONT)	NucleoBond HMW DNA kit (Macherey-Nagel)	SQK-RBK114	FLO-MIN114	Guppy v6.5.7	Porechop v0.2.4	BBduk v38.68	Unicycler v0.4.8	Racon v1.4.20	medaka v1.2.3	Pilon v1.23	Bakta v1.7.0	Geneious Prime 2023.1.2	PQ066881, PQ066891
B4973h	Human	Czech Republic	2013	131	F2:A1:B-	NucleoSpin® Tissue kit (Macherey-Nagel)	Nextera® XT Library Preparation kit (Illumina)	Trimmomatic v0.39	Shovill v1.1.0	FastQC v0.11.9	Kraken2 v2.0.8	minikraken2 v2_201904	PRJNA983524	N	-	-	-	-	-	-	-	-	-	-	-	-	-	-
B4978h	Human	Czech Republic	2013	131	F2:A1:B-	NucleoSpin® Tissue kit (Macherey-Nagel)	Nextera® XT Library Preparation kit (Illumina)	Trimmomatic v0.39	Shovill v1.1.0	FastQC v0.11.9	Kraken2 v2.0.8	minikraken2 v2_201904	PRJNA983524	N	-	-	-	-	-	-	-	-	-	-	-	-	-	-
B504	Human	Czech Republic	2007	131	F2:A1:B-	NucleoSpin® Tissue kit (Macherey-Nagel)	Nextera® XT Library Preparation kit (Illumina)	Trimmomatic v0.39	Shovill v1.1.0	FastQC v0.11.9	Kraken2 v2.0.8	minikraken2 v2_201904	PRJNA983524	N	-	-	-	-	-	-	-	-	-	-	-	-	-	-
B53	Human	Czech Republic	2012	131	F2/F4:A1:B-	NucleoSpin® Tissue kit (Macherey-Nagel)	Nextera® XT Library Preparation kit (Illumina)	Trimmomatic v0.39	Shovill v1.1.0	FastQC v0.11.9	Kraken2 v2.0.8	minikraken2 v2_201904	PRJNA983524	N	-	-	-	-	-	-	-	-	-	-	-	-	-	-
B54	Human	Czech Republic	2012	131	F2:A1:B-	NucleoSpin® Tissue kit (Macherey-Nagel)	Nextera® XT Library Preparation kit (Illumina)	Trimmomatic v0.39	Shovill v1.1.0	FastQC v0.11.9	Kraken2 v2.0.8	minikraken2 v2_201904	PRJNA983524	N	-	-	-	-	-	-	-	-	-	-	-	-	-	-
B584	Human	Czech Republic	2008	131	F2:A1:B-	NucleoSpin® Tissue kit (Macherey-Nagel)	Nextera® XT Library Preparation kit (Illumina)	Trimmomatic v0.39	Shovill v1.1.0	FastQC v0.11.9	Kraken2 v2.0.8	minikraken2 v2_201904	PRJNA983524	N	-	-	-	-	-	-	-	-	-	-	-	-	-	-
B589	Human	Czech Republic	2008	131	F2:A1:B-	NucleoSpin® Tissue kit (Macherey-Nagel)	Nextera® XT Library Preparation kit (Illumina)	Trimmomatic v0.39	Shovill v1.1.0	FastQC v0.11.9	Kraken2 v2.0.8	minikraken2 v2_201904	PRJNA983524	N	-	-	-	-	-	-	-	-	-	-	-	-	-	-
B59	Human	Czech Republic	2012	131	F2:A1:B-	NucleoSpin® Tissue kit (Macherey-Nagel)	Nextera® XT Library Preparation kit (Illumina)	Trimmomatic v0.39	Shovill v1.1.0	FastQC v0.11.9	Kraken2 v2.0.8	minikraken2 v2_201904	PRJNA983524	N	-	-	-	-	-	-	-	-	-	-	-	-	-	-
B63	Human	Czech Republic	2012	131	F2:A1:B-	NucleoSpin® Tissue kit (Macherey-Nagel)	Nextera® XT Library Preparation kit (Illumina)	Trimmomatic v0.39	Shovill v1.1.0	FastQC v0.11.9	Kraken2 v2.0.8	minikraken2 v2_201904	PRJNA983524	N	-	-	-	-	-	-	-	-	-	-	-	-	-	-
B70	Human	Czech Republic	2012	131	F2:A1:B-	NucleoSpin® Tissue kit (Macherey-Nagel)	Nextera® XT Library Preparation kit (Illumina)	Trimmomatic v0.39	Shovill v1.1.0	FastQC v0.11.9	Kraken2 v2.0.8	minikraken2 v2_201904	PRJNA983524	N	-	-	-	-	-	-	-	-	-	-	-	-	-	-
B71	Human	Czech Republic	2012	131	F2:A1:B-	NucleoSpin® Tissue kit (Macherey-Nagel)	Nextera® XT Library Preparation kit (Illumina)	Trimmomatic v0.39	Shovill v1.1.0	FastQC v0.11.9	Kraken2 v2.0.8	minikraken2 v2_201904	PRJNA983524	N	-	-	-	-	-	-	-	-	-	-	-	-	-	-
B75	Human	Czech Republic	2012	131	F2:A1:B-	NucleoSpin® Tissue kit (Macherey-Nagel)	Nextera® XT Library Preparation kit (Illumina)	Trimmomatic v0.39	Shovill v1.1.0	FastQC v0.11.9	Kraken2 v2.0.8	minikraken2 v2_201904	PRJNA983524	N	-	-	-	-	-	-	-	-	-	-	-	-	-	-
B78	Human	Czech Republic	2012	131	F2:A1:B-	NucleoSpin® Tissue kit (Macherey-Nagel)	Nextera® XT Library Preparation kit (Illumina)	Trimmomatic v0.39	Shovill v1.1.0	FastQC v0.11.9	Kraken2 v2.0.8	minikraken2 v2_201904	PRJNA983524	N	-	-	-	-	-	-	-	-	-	-	-	-	-	-
B81	Human	Czech Republic	2012	131	F31/F36:A4:B1	NucleoSpin® Tissue kit (Macherey-Nagel)	Nextera® XT Library Preparation kit (Illumina)	Trimmomatic v0.39	Shovill v1.1.0	FastQC v0.11.9	Kraken2 v2.0.8	minikraken2 v2_201904	PRJNA983524	N	-	-	-	-	-	-	-	-	-	-	-	-	-	-
B82	Human	Czech Republic	2012	131	F2/F4:A1:B-	NucleoSpin® Tissue kit (Macherey-Nagel)	Nextera® XT Library Preparation kit (Illumina)	Trimmomatic v0.39	Shovill v1.1.0	FastQC v0.11.9	Kraken2 v2.0.8	minikraken2 v2_201904	PRJNA983524	N	-	-	-	-	-	-	-	-	-	-	-	-	-	-
B828	Human	Czech Republic	2007	131	F2:A1:B-	NucleoSpin® Tissue kit (Macherey-Nagel)	Nextera® XT Library Preparation kit (Illumina)	Trimmomatic v0.39	Shovill v1.1.0	FastQC v0.11.9	Kraken2 v2.0.8	minikraken2 v2_201904	PRJNA983524	N	-	-	-	-	-	-	-	-	-	-	-	-	-	-
B83	Human	Czech Republic	2012	131	F2:A1:B-	NucleoSpin® Tissue kit (Macherey-Nagel)	Nextera® XT Library Preparation kit (Illumina)	Trimmomatic v0.39	Shovill v1.1.0	FastQC v0.11.9	Kraken2 v2.0.8	minikraken2 v2_201904	PRJNA983524	N	-	-	-	-	-	-	-	-	-	-	-	-	-	-
B84	Human	Czech Republic	2012	131	F2:A1:B-	NucleoSpin® Tissue kit (Macherey-Nagel)	Nextera® XT Library Preparation kit (Illumina)	Trimmomatic v0.39	Shovill v1.1.0	FastQC v0.11.9	Kraken2 v2.0.8	minikraken2 v2_201904	PRJNA983524	N	-	-	-	-	-	-	-	-	-	-	-	-	-	-
B964	Human	Czech Republic	2007	131	F2:A1:B-	NucleoSpin® Tissue kit (Macherey-Nagel)	Nextera® XT Library Preparation kit (Illumina)	Trimmomatic v0.39	Shovill v1.1.0	FastQC v0.11.9	Kraken2 v2.0.8	minikraken2 v2_201904	PRJNA983524	N	-	-	-	-	-	-	-	-	-	-	-	-	-	-
B978	Human	Czech Republic	2007	131	F2:A1:B-	NucleoSpin® Tissue kit (Macherey-Nagel)	Nextera® XT Library Preparation kit (Illumina)	Trimmomatic v0.39	Shovill v1.1.0	FastQC v0.11.9	Kraken2 v2.0.8	minikraken2 v2_201904	PRJNA983524	N	-	-	-	-	-	-	-	-	-	-	-	-	-	-
B984_a	Human	Czech Republic	2007	131	F2:A1:B-	NucleoSpin® Tissue kit (Macherey-Nagel)	Nextera® XT Library Preparation kit (Illumina)	Trimmomatic v0.39	Shovill v1.1.0	FastQC v0.11.9	Kraken2 v2.0.8	minikraken2 v2_201904	PRJNA983524	N	-	-	-	-	-	-	-	-	-	-	-	-	-	-
B994	Human	Czech Republic	2007	131	F2:A1:B-	NucleoSpin® Tissue kit (Macherey-Nagel)	Nextera® XT Library Preparation kit (Illumina)	Trimmomatic v0.39	Shovill v1.1.0	FastQC v0.11.9	Kraken2 v2.0.8	minikraken2 v2_201904	PRJNA983524	N	-	-	-	-	-	-	-	-	-	-	-	-	-	-
C05701823	Human	Czech Republic	2020	131	F2:A1:B-	NucleoSpin® Tissue kit (Macherey-Nagel)	Nextera® XT Library Preparation kit (Illumina)	Trimmomatic v0.39	Shovill v1.1.0	FastQC v0.11.9	Kraken2 v2.0.8	minikraken2 v2_201904	PRJNA983524	N	-	-	-	-	-	-	-	-	-	-	-	-	-	-
C569815	Human	Czech Republic	2020	131	F-:A-:B-	NucleoSpin® Tissue kit (Macherey-Nagel)	Nextera® XT Library Preparation kit (Illumina)	Trimmomatic v0.39	Shovill v1.1.0	FastQC v0.11.9	Kraken2 v2.0.8	minikraken2 v2_201904	PRJNA983524	N	-	-	-	-	-	-	-	-	-	-	-	-	-	-
CE_5306h	Human	Czech Republic	2013	131	F2:A1:B-	NucleoSpin® Tissue kit (Macherey-Nagel)	Nextera® XT Library Preparation kit (Illumina)	Trimmomatic v0.39	Shovill v1.1.0	FastQC v0.11.9	Kraken2 v2.0.8	minikraken2 v2_201904	PRJNA983524	N	-	-	-	-	-	-	-	-	-	-	-	-	-	-
CE_5311h	Human	Czech Republic	2013	131	K7:A1:B-	NucleoSpin® Tissue kit (Macherey-Nagel)	Nextera® XT Library Preparation kit (Illumina)	Trimmomatic v0.39	Shovill v1.1.0	FastQC v0.11.9	Kraken2 v2.0.8	minikraken2 v2_201904	PRJNA983524	N	-	-	-	-	-	-	-	-	-	-	-	-	-	-
CE_5318h	Human	Czech Republic	2013	131	F2:A1:B-	NucleoSpin® Tissue kit (Macherey-Nagel)	Nextera® XT Library Preparation kit (Illumina)	Trimmomatic v0.39	Shovill v1.1.0	FastQC v0.11.9	Kraken2 v2.0.8	minikraken2 v2_201904	PRJNA983524	N	-	-	-	-	-	-	-	-	-	-	-	-	-	-
CE_5323h	Human	Czech Republic	2013	131	F2:A1:B-	NucleoSpin® Tissue kit (Macherey-Nagel)	Nextera® XT Library Preparation kit (Illumina)	Trimmomatic v0.39	Shovill v1.1.0	FastQC v0.11.9	Kraken2 v2.0.8	minikraken2 v2_201904	PRJNA983524	N	-	-	-	-	-	-	-	-	-	-	-	-	-	-
CE_5324h	Human	Czech Republic	2013	131	F2:A1:B-	NucleoSpin® Tissue kit (Macherey-Nagel)	Nextera® XT Library Preparation kit (Illumina)	Trimmomatic v0.39	Shovill v1.1.0	FastQC v0.11.9	Kraken2 v2.0.8	minikraken2 v2_201904	PRJNA983524	N	-	-	-	-	-	-	-	-	-	-	-	-	-	-
CE_5325h	Human	Czech Republic	2013	131	F2:A1:B-	NucleoSpin® Tissue kit (Macherey-Nagel)	Nextera® XT Library Preparation kit (Illumina)	Trimmomatic v0.39	Shovill v1.1.0	FastQC v0.11.9	Kraken2 v2.0.8	minikraken2 v2_201904	PRJNA983524	N	-	-	-	-	-	-	-	-	-	-	-	-	-	-
CE_5331h	Human	Czech Republic	2013	131	F2:A1:B-	NucleoSpin® Tissue kit (Macherey-Nagel)	Nextera® XT Library Preparation kit (Illumina)	Trimmomatic v0.39	Shovill v1.1.0	FastQC v0.11.9	Kraken2 v2.0.8	minikraken2 v2_201904	PRJNA983524	N	-	-	-	-	-	-	-	-	-	-	-	-	-	-
CE_5335h	Human	Czech Republic	2013	131	F2:A1:B-	NucleoSpin® Tissue kit (Macherey-Nagel)	Nextera® XT Library Preparation kit (Illumina)	Trimmomatic v0.39	Shovill v1.1.0	FastQC v0.11.9	Kraken2 v2.0.8	minikraken2 v2_201904	PRJNA983524	N	-	-	-	-	-	-	-	-	-	-	-	-	-	-
CE_5339h	Human	Czech Republic	2013	131	F2:A1:B-	NucleoSpin® Tissue kit (Macherey-Nagel)	Nextera® XT Library Preparation kit (Illumina)	Trimmomatic v0.39	Shovill v1.1.0	FastQC v0.11.9	Kraken2 v2.0.8	minikraken2 v2_201904	PRJNA983524	N	-	-	-	-	-	-	-	-	-	-	-	-	-	-
CE_5345h_B	Human	Czech Republic	2013	131	F77:A1:B-	NucleoSpin® Tissue kit (Macherey-Nagel)	Nextera® XT Library Preparation kit (Illumina)	Trimmomatic v0.39	Shovill v1.1.0	FastQC v0.11.9	Kraken2 v2.0.8	minikraken2 v2_201904	PRJNA983524	N	-	-	-	-	-	-	-	-	-	-	-	-	-	-
CE_5349h	Human	Czech Republic	2013	131	F2:A1:B-	NucleoSpin® Tissue kit (Macherey-Nagel)	Nextera® XT Library Preparation kit (Illumina)	Trimmomatic v0.39	Shovill v1.1.0	FastQC v0.11.9	Kraken2 v2.0.8	minikraken2 v2_201904	PRJNA983524	N	-	-	-	-	-	-	-	-	-	-	-	-	-	-
CE_5352h	Human	Czech Republic	2013	131	F2:A1:B-	NucleoSpin® Tissue kit (Macherey-Nagel)	Nextera® XT Library Preparation kit (Illumina)	Trimmomatic v0.39	Shovill v1.1.0	FastQC v0.11.9	Kraken2 v2.0.8	minikraken2 v2_201904	PRJNA983524	N	-	-	-	-	-	-	-	-	-	-	-	-	-	-
CE_5555h	Human	Czech Republic	2013	131	F77:A1:B-	NucleoSpin® Tissue kit (Macherey-Nagel)	Nextera® XT Library Preparation kit (Illumina)	Trimmomatic v0.39	Shovill v1.1.0	FastQC v0.11.9	Kraken2 v2.0.8	minikraken2 v2_201904	PRJNA983524	N	-	-	-	-	-	-	-	-	-	-	-	-	-	-
CE_5556h	Human	Czech Republic	2013	131	F2:A1:B-	NucleoSpin® Tissue kit (Macherey-Nagel)	Nextera® XT Library Preparation kit (Illumina)	Trimmomatic v0.39	Shovill v1.1.0	FastQC v0.11.9	Kraken2 v2.0.8	minikraken2 v2_201904	PRJNA983524	N	-	-	-	-	-	-	-	-	-	-	-	-	-	-
CE_5558h	Human	Czech Republic	2013	131	F2:A1:B-	NucleoSpin® Tissue kit (Macherey-Nagel)	Nextera® XT Library Preparation kit (Illumina)	Trimmomatic v0.39	Shovill v1.1.0	FastQC v0.11.9	Kraken2 v2.0.8	minikraken2 v2_201904	PRJNA983524	N	-	-	-	-	-	-	-	-	-	-	-	-	-	-
CE_5559h	Human	Czech Republic	2013	131	F2:A1:B-	NucleoSpin® Tissue kit (Macherey-Nagel)	Nextera® XT Library Preparation kit (Illumina)	Trimmomatic v0.39	Shovill v1.1.0	FastQC v0.11.9	Kraken2 v2.0.8	minikraken2 v2_201904	PRJNA983524	N	-	-	-	-	-	-	-	-	-	-	-	-	-	-
CE_5561h	Human	Czech Republic	2013	131	F-:A1:B-	NucleoSpin® Tissue kit (Macherey-Nagel)	Nextera® XT Library Preparation kit (Illumina)	Trimmomatic v0.39	Shovill v1.1.0	FastQC v0.11.9	Kraken2 v2.0.8	minikraken2 v2_201904	PRJNA983524	N	-	-	-	-	-	-	-	-	-	-	-	-	-	-
CE_5564h	Human	Czech Republic	2013	131	F2:A1:B-	NucleoSpin® Tissue kit (Macherey-Nagel)	Nextera® XT Library Preparation kit (Illumina)	Trimmomatic v0.39	Shovill v1.1.0	FastQC v0.11.9	Kraken2 v2.0.8	minikraken2 v2_201904	PRJNA983524	N	-	-	-	-	-	-	-	-	-	-	-	-	-	-
CE_5567h	Human	Czech Republic	2013	131	F2:A1:B-	NucleoSpin® Tissue kit (Macherey-Nagel)	Nextera® XT Library Preparation kit (Illumina)	Trimmomatic v0.39	Shovill v1.1.0	FastQC v0.11.9	Kraken2 v2.0.8	minikraken2 v2_201904	PRJNA983524	N	-	-	-	-	-	-	-	-	-	-	-	-	-	-
CE_5602h_B	Environment	Czech Republic	2013	131	F2:A1:B-	NucleoSpin® Tissue kit (Macherey-Nagel)	Nextera® XT Library Preparation kit (Illumina)	Trimmomatic v0.39	Shovill v1.1.0	FastQC v0.11.9	Kraken2 v2.0.8	minikraken2 v2_201904	PRJNA983524	N	-	-	-	-	-	-	-	-	-	-	-	-	-	-
CE_6123	Environment	Czech Republic	2014	131	F2:A1:B-	NucleoSpin® Tissue kit (Macherey-Nagel)	Nextera® XT Library Preparation kit (Illumina)	Trimmomatic v0.39	Shovill v1.1.0	FastQC v0.11.9	Kraken2 v2.0.8	minikraken2 v2_201904	PRJNA983524	N	-	-	-	-	-	-	-	-	-	-	-	-	-	-
CE_6253h	Environment	Czech Republic	2013	131	F-:A-:B-	NucleoSpin® Tissue kit (Macherey-Nagel)	Nextera® XT Library Preparation kit (Illumina)	Trimmomatic v0.39	Shovill v1.1.0	FastQC v0.11.9	Kraken2 v2.0.8	minikraken2 v2_201904	PRJNA983524	N	-	-	-	-	-	-	-	-	-	-	-	-	-	-
CE_6255	Environment	Czech Republic	2014	131	F2:A1:B-	NucleoSpin® Tissue kit (Macherey-Nagel)	Nextera® XT Library Preparation kit (Illumina)	Trimmomatic v0.39	Shovill v1.1.0	FastQC v0.11.9	Kraken2 v2.0.8	minikraken2 v2_201904	PRJNA983524	N	-	-	-	-	-	-	-	-	-	-	-	-	-	-
CE_6502h_B	Environment	Czech Republic	2013	131	F2:A1:B-	NucleoSpin® Tissue kit (Macherey-Nagel)	Nextera® XT Library Preparation kit (Illumina)	Trimmomatic v0.39	Shovill v1.1.0	FastQC v0.11.9	Kraken2 v2.0.8	minikraken2 v2_201904	PRJNA983524	N	-	-	-	-	-	-	-	-	-	-	-	-	-	-
CE_6504h	Environment	Czech Republic	2013	131	F2:A1:B-	NucleoSpin® Tissue kit (Macherey-Nagel)	Nextera® XT Library Preparation kit (Illumina)	Trimmomatic v0.39	Shovill v1.1.0	FastQC v0.11.9	Kraken2 v2.0.8	minikraken2 v2_201904	PRJNA983524	N	-	-	-	-	-	-	-	-	-	-	-	-	-	-
CE_6514h	Human	Czech Republic	2014	131	F2:A1:B-	NucleoSpin® Tissue kit (Macherey-Nagel)	Nextera® XT Library Preparation kit (Illumina)	Trimmomatic v0.39	Shovill v1.1.0	FastQC v0.11.9	Kraken2 v2.0.8	minikraken2 v2_201904	PRJNA983524	N	-	-	-	-	-	-	-	-	-	-	-	-	-	-
CE_6515h	Human	Czech Republic	2014	131	F2:A1:B-	NucleoSpin® Tissue kit (Macherey-Nagel)	Nextera® XT Library Preparation kit (Illumina)	Trimmomatic v0.39	Shovill v1.1.0	FastQC v0.11.9	Kraken2 v2.0.8	minikraken2 v2_201904	PRJNA983524	N	-	-	-	-	-	-	-	-	-	-	-	-	-	-
CE_6516h	Human	Czech Republic	2014	131	F2:A1:B-	NucleoSpin® Tissue kit (Macherey-Nagel)	Nextera® XT Library Preparation kit (Illumina)	Trimmomatic v0.39	Shovill v1.1.0	FastQC v0.11.9	Kraken2 v2.0.8	minikraken2 v2_201904	PRJNA983524	N	-	-	-	-	-	-	-	-	-	-	-	-	-	-
CE_6518h	Human	Czech Republic	2014	131	F2/F35:A1:B-	NucleoSpin® Tissue kit (Macherey-Nagel)	Nextera® XT Library Preparation kit (Illumina)	Trimmomatic v0.39	Shovill v1.1.0	FastQC v0.11.9	Kraken2 v2.0.8	minikraken2 v2_201904	PRJNA983524	N	-	-	-	-	-	-	-	-	-	-	-	-	-	-
CE_6521h	Human	Czech Republic	2014	131	F2:A1:B-	NucleoSpin® Tissue kit (Macherey-Nagel)	Nextera® XT Library Preparation kit (Illumina)	Trimmomatic v0.39	Shovill v1.1.0	FastQC v0.11.9	Kraken2 v2.0.8	minikraken2 v2_201904	PRJNA983524	N	-	-	-	-	-	-	-	-	-	-	-	-	-	-
CE_6523h_B	Human	Czech Republic	2014	131	F2:A1:B-	NucleoSpin® Tissue kit (Macherey-Nagel)	Nextera® XT Library Preparation kit (Illumina)	Trimmomatic v0.39	Shovill v1.1.0	FastQC v0.11.9	Kraken2 v2.0.8	minikraken2 v2_201904	PRJNA983524	N	-	-	-	-	-	-	-	-	-	-	-	-	-	-
CE_6528h	Human	Czech Republic	2014	131	F49:A1:B-	NucleoSpin® Tissue kit (Macherey-Nagel)	Nextera® XT Library Preparation kit (Illumina)	Trimmomatic v0.39	Shovill v1.1.0	FastQC v0.11.9	Kraken2 v2.0.8	minikraken2 v2_201904	PRJNA983524	N	-	-	-	-	-	-	-	-	-	-	-	-	-	-
CE_6530h	Human	Czech Republic	2014	131	F2:A1:B-	NucleoSpin® Tissue kit (Macherey-Nagel)	Nextera® XT Library Preparation kit (Illumina)	Trimmomatic v0.39	Shovill v1.1.0	FastQC v0.11.9	Kraken2 v2.0.8	minikraken2 v2_201904	PRJNA983524	N	-	-	-	-	-	-	-	-	-	-	-	-	-	-
CE_6532h	Human	Czech Republic	2014	131	F2/F4:A1:B-	NucleoSpin® Tissue kit (Macherey-Nagel)	Nextera® XT Library Preparation kit (Illumina)	Trimmomatic v0.39	Shovill v1.1.0	FastQC v0.11.9	Kraken2 v2.0.8	minikraken2 v2_201904	PRJNA983524	N	-	-	-	-	-	-	-	-	-	-	-	-	-	-
CE_6533h	Human	Czech Republic	2014	131	F2:A1:B-	NucleoSpin® Tissue kit (Macherey-Nagel)	Nextera® XT Library Preparation kit (Illumina)	Trimmomatic v0.39	Shovill v1.1.0	FastQC v0.11.9	Kraken2 v2.0.8	minikraken2 v2_201904	PRJNA983524	N	-	-	-	-	-	-	-	-	-	-	-	-	-	-
CE_6534h	Human	Czech Republic	2014	131	F2:A1:B-	NucleoSpin® Tissue kit (Macherey-Nagel)	Nextera® XT Library Preparation kit (Illumina)	Trimmomatic v0.39	Shovill v1.1.0	FastQC v0.11.9	Kraken2 v2.0.8	minikraken2 v2_201904	PRJNA983524	N	-	-	-	-	-	-	-	-	-	-	-	-	-	-
CE_6539h	Human	Czech Republic	2014	131	F2:A1:B-	NucleoSpin® Tissue kit (Macherey-Nagel)	Nextera® XT Library Preparation kit (Illumina)	Trimmomatic v0.39	Shovill v1.1.0	FastQC v0.11.9	Kraken2 v2.0.8	minikraken2 v2_201904	PRJNA983524	N	-	-	-	-	-	-	-	-	-	-	-	-	-	-
CE_6542h	Human	Czech Republic	2014	131	F2:A1:B-	NucleoSpin® Tissue kit (Macherey-Nagel)	Nextera® XT Library Preparation kit (Illumina)	Trimmomatic v0.39	Shovill v1.1.0	FastQC v0.11.9	Kraken2 v2.0.8	minikraken2 v2_201904	PRJNA983524	N	-	-	-	-	-	-	-	-	-	-	-	-	-	-
CE_6543h_B	Human	Czech Republic	2014	131	F2:A1:B-	NucleoSpin® Tissue kit (Macherey-Nagel)	Nextera® XT Library Preparation kit (Illumina)	Trimmomatic v0.39	Shovill v1.1.0	FastQC v0.11.9	Kraken2 v2.0.8	minikraken2 v2_201904	PRJNA983524	N	-	-	-	-	-	-	-	-	-	-	-	-	-	-
CE_6563h	Human	Czech Republic	2014	131	K7:A-:B-	NucleoSpin® Tissue kit (Macherey-Nagel)	Nextera® XT Library Preparation kit (Illumina)	Trimmomatic v0.39	Shovill v1.1.0	FastQC v0.11.9	Kraken2 v2.0.8	minikraken2 v2_201904	PRJNA983524	N	-	-	-	-	-	-	-	-	-	-	-	-	-	-
CE_6977h	Human	Czech Republic	2014	131	F2:A1:B-	NucleoSpin® Tissue kit (Macherey-Nagel)	Nextera® XT Library Preparation kit (Illumina)	Trimmomatic v0.39	Shovill v1.1.0	FastQC v0.11.9	Kraken2 v2.0.8	minikraken2 v2_201904	PRJNA983524	N	-	-	-	-	-	-	-	-	-	-	-	-	-	-
CE_6984h_B	Human	Czech Republic	2014	131	F2:A1:B-	NucleoSpin® Tissue kit (Macherey-Nagel)	Nextera® XT Library Preparation kit (Illumina)	Trimmomatic v0.39	Shovill v1.1.0	FastQC v0.11.9	Kraken2 v2.0.8	minikraken2 v2_201904	PRJNA983524	N	-	-	-	-	-	-	-	-	-	-	-	-	-	-
CE_6986h	Human	Czech Republic	2014	131	F77:A1:B-	NucleoSpin® Tissue kit (Macherey-Nagel)	Nextera® XT Library Preparation kit (Illumina)	Trimmomatic v0.39	Shovill v1.1.0	FastQC v0.11.9	Kraken2 v2.0.8	minikraken2 v2_201904	PRJNA983524	N	-	-	-	-	-	-	-	-	-	-	-	-	-	-
CE_6990h	Human	Czech Republic	2014	131	F2:A1:B-	NucleoSpin® Tissue kit (Macherey-Nagel)	Nextera® XT Library Preparation kit (Illumina)	Trimmomatic v0.39	Shovill v1.1.0	FastQC v0.11.9	Kraken2 v2.0.8	minikraken2 v2_201904	PRJNA983524	N	-	-	-	-	-	-	-	-	-	-	-	-	-	-
CE_6991h	Human	Czech Republic	2014	131	F2/F95:A1:B24	NucleoSpin® Tissue kit (Macherey-Nagel)	Nextera® XT Library Preparation kit (Illumina)	Trimmomatic v0.39	Shovill v1.1.0	FastQC v0.11.9	Kraken2 v2.0.8	minikraken2 v2_201904	PRJNA983524	N	-	-	-	-	-	-	-	-	-	-	-	-	-	-
CE_6994h	Human	Czech Republic	2014	131	F2:A1:B-	NucleoSpin® Tissue kit (Macherey-Nagel)	Nextera® XT Library Preparation kit (Illumina)	Trimmomatic v0.39	Shovill v1.1.0	FastQC v0.11.9	Kraken2 v2.0.8	minikraken2 v2_201904	PRJNA983524	N	-	-	-	-	-	-	-	-	-	-	-	-	-	-
CE_6995h_A	Human	Czech Republic	2014	131	F77:A1:B-	NucleoSpin® Tissue kit (Macherey-Nagel)	Nextera® XT Library Preparation kit (Illumina)	Trimmomatic v0.39	Shovill v1.1.0	FastQC v0.11.9	Kraken2 v2.0.8	minikraken2 v2_201904	PRJNA983524	N	-	-	-	-	-	-	-	-	-	-	-	-	-	-
CE_7004h_B	Human	Czech Republic	2014	131	F2:A1:B-	NucleoSpin® Tissue kit (Macherey-Nagel)	Nextera® XT Library Preparation kit (Illumina)	Trimmomatic v0.39	Shovill v1.1.0	FastQC v0.11.9	Kraken2 v2.0.8	minikraken2 v2_201904	PRJNA983524	N	-	-	-	-	-	-	-	-	-	-	-	-	-	-
CE_7005h	Human	Czech Republic	2014	131	F2:A1:B-	NucleoSpin® Tissue kit (Macherey-Nagel)	Nextera® XT Library Preparation kit (Illumina)	Trimmomatic v0.39	Shovill v1.1.0	FastQC v0.11.9	Kraken2 v2.0.8	minikraken2 v2_201904	PRJNA983524	N	-	-	-	-	-	-	-	-	-	-	-	-	-	-
CE_7087	Human	Czech Republic	2014	131	F2/F4:A1:B-	NucleoSpin® Tissue kit (Macherey-Nagel)	Nextera® XT Library Preparation kit (Illumina)	Trimmomatic v0.39	Shovill v1.1.0	FastQC v0.11.9	Kraken2 v2.0.8	minikraken2 v2_201904	PRJNA983524	N	-	-	-	-	-	-	-	-	-	-	-	-	-	-
CE_7088	Human	Czech Republic	2014	131	F2:A1:B-	NucleoSpin® Tissue kit (Macherey-Nagel)	Nextera® XT Library Preparation kit (Illumina)	Trimmomatic v0.39	Shovill v1.1.0	FastQC v0.11.9	Kraken2 v2.0.8	minikraken2 v2_201904	PRJNA983524	N	-	-	-	-	-	-	-	-	-	-	-	-	-	-
CE_7089b	Human	Czech Republic	2014	131	F2/F4:A1:B-	NucleoSpin® Tissue kit (Macherey-Nagel)	Nextera® XT Library Preparation kit (Illumina)	Trimmomatic v0.39	Shovill v1.1.0	FastQC v0.11.9	Kraken2 v2.0.8	minikraken2 v2_201904	PRJNA983524	N	-	-	-	-	-	-	-	-	-	-	-	-	-	-
CE_7096	Human	Czech Republic	2014	131	F77:A1:B-	NucleoSpin® Tissue kit (Macherey-Nagel)	Nextera® XT Library Preparation kit (Illumina)	Trimmomatic v0.39	Shovill v1.1.0	FastQC v0.11.9	Kraken2 v2.0.8	minikraken2 v2_201904	PRJNA983524	N	-	-	-	-	-	-	-	-	-	-	-	-	-	-
CE_7099	Human	Czech Republic	2014	131	F2:A1:B-	NucleoSpin® Tissue kit (Macherey-Nagel)	Nextera® XT Library Preparation kit (Illumina)	Trimmomatic v0.39	Shovill v1.1.0	FastQC v0.11.9	Kraken2 v2.0.8	minikraken2 v2_201904	PRJNA983524	N	-	-	-	-	-	-	-	-	-	-	-	-	-	-
CE_7103b	Human	Czech Republic	2014	131	F2:A1:B-	NucleoSpin® Tissue kit (Macherey-Nagel)	Nextera® XT Library Preparation kit (Illumina)	Trimmomatic v0.39	Shovill v1.1.0	FastQC v0.11.9	Kraken2 v2.0.8	minikraken2 v2_201904	PRJNA983524	N	-	-	-	-	-	-	-	-	-	-	-	-	-	-
CE_7106	Human	Czech Republic	2014	131	F2:A1:B-	NucleoSpin® Tissue kit (Macherey-Nagel)	Nextera® XT Library Preparation kit (Illumina)	Trimmomatic v0.39	Shovill v1.1.0	FastQC v0.11.9	Kraken2 v2.0.8	minikraken2 v2_201904	PRJNA983524	N	-	-	-	-	-	-	-	-	-	-	-	-	-	-
CE_7117	Human	Czech Republic	2014	131	F2:A1:B-	NucleoSpin® Tissue kit (Macherey-Nagel)	Nextera® XT Library Preparation kit (Illumina)	Trimmomatic v0.39	Shovill v1.1.0	FastQC v0.11.9	Kraken2 v2.0.8	minikraken2 v2_201904	PRJNA983524	N	-	-	-	-	-	-	-	-	-	-	-	-	-	-
CE_7120	Human	Czech Republic	2014	131	F2:A1:B-	NucleoSpin® Tissue kit (Macherey-Nagel)	Nextera® XT Library Preparation kit (Illumina)	Trimmomatic v0.39	Shovill v1.1.0	FastQC v0.11.9	Kraken2 v2.0.8	minikraken2 v2_201904	PRJNA983524	N	-	-	-	-	-	-	-	-	-	-	-	-	-	-
CE_7121	Human	Czech Republic	2014	131	F2:A1:B-	NucleoSpin® Tissue kit (Macherey-Nagel)	Nextera® XT Library Preparation kit (Illumina)	Trimmomatic v0.39	Shovill v1.1.0	FastQC v0.11.9	Kraken2 v2.0.8	minikraken2 v2_201904	PRJNA983524	N	-	-	-	-	-	-	-	-	-	-	-	-	-	-
CE_7126	Human	Czech Republic	2014	131	K12:A1:B-	NucleoSpin® Tissue kit (Macherey-Nagel)	Nextera® XT Library Preparation kit (Illumina)	Trimmomatic v0.39	Shovill v1.1.0	FastQC v0.11.9	Kraken2 v2.0.8	minikraken2 v2_201904	PRJNA983524	N	-	-	-	-	-	-	-	-	-	-	-	-	-	-
CE_7127	Human	Czech Republic	2014	131	F2:A1:B-	NucleoSpin® Tissue kit (Macherey-Nagel)	Nextera® XT Library Preparation kit (Illumina)	Trimmomatic v0.39	Shovill v1.1.0	FastQC v0.11.9	Kraken2 v2.0.8	minikraken2 v2_201904	PRJNA983524	N	-	-	-	-	-	-	-	-	-	-	-	-	-	-
CE_7128	Human	Czech Republic	2014	131	F2:A1:B-	NucleoSpin® Tissue kit (Macherey-Nagel)	Nextera® XT Library Preparation kit (Illumina)	Trimmomatic v0.39	Shovill v1.1.0	FastQC v0.11.9	Kraken2 v2.0.8	minikraken2 v2_201904	PRJNA983524	N	-	-	-	-	-	-	-	-	-	-	-	-	-	-
CE_7132	Human	Czech Republic	2014	131	F2:A1:B-	NucleoSpin® Tissue kit (Macherey-Nagel)	Nextera® XT Library Preparation kit (Illumina)	Trimmomatic v0.39	Shovill v1.1.0	FastQC v0.11.9	Kraken2 v2.0.8	minikraken2 v2_201904	PRJNA983524	N	-	-	-	-	-	-	-	-	-	-	-	-	-	-
CE_780h8	Environment	Czech Republic	2012	131	F2:A1:B-	NucleoSpin® Tissue kit (Macherey-Nagel)	Nextera® XT Library Preparation kit (Illumina)	Trimmomatic v0.39	Shovill v1.1.0	FastQC v0.11.9	Kraken2 v2.0.8	minikraken2 v2_201904	PRJNA983524	N	-	-	-	-	-	-	-	-	-	-	-	-	-	-
H401	Wild Animal	Czech Republic	2009	131	F2:A1:B-	NucleoSpin® Tissue kit (Macherey-Nagel)	Nextera® XT Library Preparation kit (Illumina)	Trimmomatic v0.39	Shovill v1.1.0	FastQC v0.11.9	Kraken2 v2.0.8	minikraken2 v2_201904	PRJNA983524	N	-	-	-	-	-	-	-	-	-	-	-	-	-	-
H464	Wild Animal	Czech Republic	2009	131	F31/F36:A4:B1	NucleoSpin® Tissue kit (Macherey-Nagel)	Nextera® XT Library Preparation kit (Illumina)	Trimmomatic v0.39	Shovill v1.1.0	FastQC v0.11.9	Kraken2 v2.0.8	minikraken2 v2_201904	PRJNA983524	N	-	-	-	-	-	-	-	-	-	-	-	-	-	-
H63357	Human	Czech Republic	2021	131	F31/F36:A4:B1	NucleoSpin® Tissue kit (Macherey-Nagel)	Nextera® XT Library Preparation kit (Illumina)	Trimmomatic v0.39	Shovill v1.1.0	FastQC v0.11.9	Kraken2 v2.0.8	minikraken2 v2_201904	PRJNA983524	N	-	-	-	-	-	-	-	-	-	-	-	-	-	-
HP31	Wild Animal	Czech Republic	2010	131	F2:A1:B-	NucleoSpin® Tissue kit (Macherey-Nagel)	Nextera® XT Library Preparation kit (Illumina)	Trimmomatic v0.39	Shovill v1.1.0	FastQC v0.11.9	Kraken2 v2.0.8	minikraken2 v2_201904	PRJNA983524	N	-	-	-	-	-	-	-	-	-	-	-	-	-	-
HP32	Wild Animal	Czech Republic	2010	131	F2:A1:B-	NucleoSpin® Tissue kit (Macherey-Nagel)	Nextera® XT Library Preparation kit (Illumina)	Trimmomatic v0.39	Shovill v1.1.0	FastQC v0.11.9	Kraken2 v2.0.8	minikraken2 v2_201904	PRJNA983524	N	-	-	-	-	-	-	-	-	-	-	-	-	-	-
HP49	Wild Animal	Czech Republic	2010	131	F2:A1:B-	NucleoSpin® Tissue kit (Macherey-Nagel)	Nextera® XT Library Preparation kit (Illumina)	Trimmomatic v0.39	Shovill v1.1.0	FastQC v0.11.9	Kraken2 v2.0.8	minikraken2 v2_201904	PRJNA983524	N	-	-	-	-	-	-	-	-	-	-	-	-	-	-
HP50	Wild Animal	Czech Republic	2010	131	F2:A1:B-	NucleoSpin® Tissue kit (Macherey-Nagel)	Nextera® XT Library Preparation kit (Illumina)	Trimmomatic v0.39	Shovill v1.1.0	FastQC v0.11.9	Kraken2 v2.0.8	minikraken2 v2_201904	PRJNA983524	N	-	-	-	-	-	-	-	-	-	-	-	-	-	-
HP95	Wild Animal	Czech Republic	2010	131	F2:A1:B-	NucleoSpin® Tissue kit (Macherey-Nagel)	Nextera® XT Library Preparation kit (Illumina)	Trimmomatic v0.39	Shovill v1.1.0	FastQC v0.11.9	Kraken2 v2.0.8	minikraken2 v2_201904	PRJNA983524	N	-	-	-	-	-	-	-	-	-	-	-	-	-	-
I07675763_162	Human	Czech Republic	2018	131	F2:A1:B-	NucleoSpin® Tissue kit (Macherey-Nagel)	Nextera® XT Library Preparation kit (Illumina)	Trimmomatic v0.39	Shovill v1.1.0	FastQC v0.11.9	Kraken2 v2.0.8	minikraken2 v2_201904	PRJNA983524	N	-	-	-	-	-	-	-	-	-	-	-	-	-	-
I825476	Human	Czech Republic	2020	131	F1:A1:B20	NucleoSpin® Tissue kit (Macherey-Nagel)	Nextera® XT Library Preparation kit (Illumina)	Trimmomatic v0.39	Shovill v1.1.0	FastQC v0.11.9	Kraken2 v2.0.8	minikraken2 v2_201904	PRJNA983524	N	-	-	-	-	-	-	-	-	-	-	-	-	-	-
I941511	Human	Czech Republic	2021	131	F31/F36:A4:B1	NucleoSpin® Tissue kit (Macherey-Nagel)	Nextera® XT Library Preparation kit (Illumina)	Trimmomatic v0.39	Shovill v1.1.0	FastQC v0.11.9	Kraken2 v2.0.8	minikraken2 v2_201904	PRJNA983524	Y	MinION Mk1B (ONT)	Nanobind CBB kit (PacBio)	SQK-RBK004	FLO-MIN106	Guppy v6.0.1	Porechop v0.2.4	BBduk v38.68	Unicycler v0.4.8	Racon v1.4.20	medaka v1.2.3	Pilon v1.23	Bakta v1.7.0	Geneious Prime 2023.1.2	PQ066905
I942445	Human	Czech Republic	2021	131	F31/F36:A4:B1	NucleoSpin® Tissue kit (Macherey-Nagel)	Nextera® XT Library Preparation kit (Illumina)	Trimmomatic v0.39	Shovill v1.1.0	FastQC v0.11.9	Kraken2 v2.0.8	minikraken2 v2_201904	PRJNA983524	N	-	-	-	-	-	-	-	-	-	-	-	-	-	-
I943655	Human	Czech Republic	2021	131	F31/F36:A4:B1	NucleoSpin® Tissue kit (Macherey-Nagel)	Nextera® XT Library Preparation kit (Illumina)	Trimmomatic v0.39	Shovill v1.1.0	FastQC v0.11.9	Kraken2 v2.0.8	minikraken2 v2_201904	PRJNA983524	N	-	-	-	-	-	-	-	-	-	-	-	-	-	-
KDO10	Human	Czech Republic	2009	131	K7:A-:B-	NucleoSpin® Tissue kit (Macherey-Nagel)	Nextera® XT Library Preparation kit (Illumina)	Trimmomatic v0.39	Shovill v1.1.0	FastQC v0.11.9	Kraken2 v2.0.8	minikraken2 v2_201904	PRJNA983524	N	-	-	-	-	-	-	-	-	-	-	-	-	-	-
M1	Human	Czech Republic	2008	131	F2/F4:A1:B-	NucleoSpin® Tissue kit (Macherey-Nagel)	Nextera® XT Library Preparation kit (Illumina)	Trimmomatic v0.39	Shovill v1.1.0	FastQC v0.11.9	Kraken2 v2.0.8	minikraken2 v2_201904	PRJNA983524	Y	MinION Mk1C (ONT)	NucleoBond HMW DNA kit (Macherey-Nagel)	SQK-RBK114	FLO-MIN114	Guppy v6.5.7	Porechop v0.2.4	BBduk v38.68	Unicycler v0.4.8	Racon v1.4.20	medaka v1.2.3	Pilon v1.23	Bakta v1.7.0	Geneious Prime 2023.1.2	PQ066884, PQ066893
M100	Human	Czech Republic	2008	131	F2:A1:B-	NucleoSpin® Tissue kit (Macherey-Nagel)	Nextera® XT Library Preparation kit (Illumina)	Trimmomatic v0.39	Shovill v1.1.0	FastQC v0.11.9	Kraken2 v2.0.8	minikraken2 v2_201904	PRJNA983524	N	-	-	-	-	-	-	-	-	-	-	-	-	-	-
M101	Human	Czech Republic	2008	131	F2:A1:B-	NucleoSpin® Tissue kit (Macherey-Nagel)	Nextera® XT Library Preparation kit (Illumina)	Trimmomatic v0.39	Shovill v1.1.0	FastQC v0.11.9	Kraken2 v2.0.8	minikraken2 v2_201904	PRJNA983524	N	-	-	-	-	-	-	-	-	-	-	-	-	-	-
M103	Human	Czech Republic	2008	131	F2:A1:B-	NucleoSpin® Tissue kit (Macherey-Nagel)	Nextera® XT Library Preparation kit (Illumina)	Trimmomatic v0.39	Shovill v1.1.0	FastQC v0.11.9	Kraken2 v2.0.8	minikraken2 v2_201904	PRJNA983524	N	-	-	-	-	-	-	-	-	-	-	-	-	-	-
M104	Human	Czech Republic	2008	131	F2:A1:B-	NucleoSpin® Tissue kit (Macherey-Nagel)	Nextera® XT Library Preparation kit (Illumina)	Trimmomatic v0.39	Shovill v1.1.0	FastQC v0.11.9	Kraken2 v2.0.8	minikraken2 v2_201904	PRJNA983524	N	-	-	-	-	-	-	-	-	-	-	-	-	-	-
M105	Human	Czech Republic	2008	131	F2:A1:B-	NucleoSpin® Tissue kit (Macherey-Nagel)	Nextera® XT Library Preparation kit (Illumina)	Trimmomatic v0.39	Shovill v1.1.0	FastQC v0.11.9	Kraken2 v2.0.8	minikraken2 v2_201904	PRJNA983524	N	-	-	-	-	-	-	-	-	-	-	-	-	-	-
M106	Human	Czech Republic	2008	131	F2:A1:B-	NucleoSpin® Tissue kit (Macherey-Nagel)	Nextera® XT Library Preparation kit (Illumina)	Trimmomatic v0.39	Shovill v1.1.0	FastQC v0.11.9	Kraken2 v2.0.8	minikraken2 v2_201904	PRJNA983524	N	-	-	-	-	-	-	-	-	-	-	-	-	-	-
M111	Human	Czech Republic	2009	131	F-:A1:B-	NucleoSpin® Tissue kit (Macherey-Nagel)	Nextera® XT Library Preparation kit (Illumina)	Trimmomatic v0.39	Shovill v1.1.0	FastQC v0.11.9	Kraken2 v2.0.8	minikraken2 v2_201904	PRJNA983524	N	-	-	-	-	-	-	-	-	-	-	-	-	-	-
M112	Human	Czech Republic	2009	131	F2:A1:B-	NucleoSpin® Tissue kit (Macherey-Nagel)	Nextera® XT Library Preparation kit (Illumina)	Trimmomatic v0.39	Shovill v1.1.0	FastQC v0.11.9	Kraken2 v2.0.8	minikraken2 v2_201904	PRJNA983524	N	-	-	-	-	-	-	-	-	-	-	-	-	-	-
M114	Human	Czech Republic	2009	131	F2:A1:B-	NucleoSpin® Tissue kit (Macherey-Nagel)	Nextera® XT Library Preparation kit (Illumina)	Trimmomatic v0.39	Shovill v1.1.0	FastQC v0.11.9	Kraken2 v2.0.8	minikraken2 v2_201904	PRJNA983524	N	-	-	-	-	-	-	-	-	-	-	-	-	-	-
M12	Human	Czech Republic	2008	131	F2:A1:B-	NucleoSpin® Tissue kit (Macherey-Nagel)	Nextera® XT Library Preparation kit (Illumina)	Trimmomatic v0.39	Shovill v1.1.0	FastQC v0.11.9	Kraken2 v2.0.8	minikraken2 v2_201904	PRJNA983524	N	-	-	-	-	-	-	-	-	-	-	-	-	-	-
M120	Human	Czech Republic	2010	131	F2:A1:B-	NucleoSpin® Tissue kit (Macherey-Nagel)	Nextera® XT Library Preparation kit (Illumina)	Trimmomatic v0.39	Shovill v1.1.0	FastQC v0.11.9	Kraken2 v2.0.8	minikraken2 v2_201904	PRJNA983524	N	-	-	-	-	-	-	-	-	-	-	-	-	-	-
M130	Human	Czech Republic	2011	131	F2:A1:B-	NucleoSpin® Tissue kit (Macherey-Nagel)	Nextera® XT Library Preparation kit (Illumina)	Trimmomatic v0.39	Shovill v1.1.0	FastQC v0.11.9	Kraken2 v2.0.8	minikraken2 v2_201904	PRJNA983524	N	-	-	-	-	-	-	-	-	-	-	-	-	-	-
M138	Human	Czech Republic	2011	131	F2:A1:B-	NucleoSpin® Tissue kit (Macherey-Nagel)	Nextera® XT Library Preparation kit (Illumina)	Trimmomatic v0.39	Shovill v1.1.0	FastQC v0.11.9	Kraken2 v2.0.8	minikraken2 v2_201904	PRJNA983524	N	-	-	-	-	-	-	-	-	-	-	-	-	-	-
M144	Human	Czech Republic	2011	131	F2:A1:B-	NucleoSpin® Tissue kit (Macherey-Nagel)	Nextera® XT Library Preparation kit (Illumina)	Trimmomatic v0.39	Shovill v1.1.0	FastQC v0.11.9	Kraken2 v2.0.8	minikraken2 v2_201904	PRJNA983524	N	-	-	-	-	-	-	-	-	-	-	-	-	-	-
M149	Human	Czech Republic	2011	131	F48:A1:B49	NucleoSpin® Tissue kit (Macherey-Nagel)	Nextera® XT Library Preparation kit (Illumina)	Trimmomatic v0.39	Shovill v1.1.0	FastQC v0.11.9	Kraken2 v2.0.8	minikraken2 v2_201904	PRJNA983524	N	-	-	-	-	-	-	-	-	-	-	-	-	-	-
M150	Human	Czech Republic	2011	131	F2:A1:B-	NucleoSpin® Tissue kit (Macherey-Nagel)	Nextera® XT Library Preparation kit (Illumina)	Trimmomatic v0.39	Shovill v1.1.0	FastQC v0.11.9	Kraken2 v2.0.8	minikraken2 v2_201904	PRJNA983524	N	-	-	-	-	-	-	-	-	-	-	-	-	-	-
M155	Human	Czech Republic	2011	131	F2:A1:B-	NucleoSpin® Tissue kit (Macherey-Nagel)	Nextera® XT Library Preparation kit (Illumina)	Trimmomatic v0.39	Shovill v1.1.0	FastQC v0.11.9	Kraken2 v2.0.8	minikraken2 v2_201904	PRJNA983524	N	-	-	-	-	-	-	-	-	-	-	-	-	-	-
M158	Human	Czech Republic	2011	131	F2:A1:B-	NucleoSpin® Tissue kit (Macherey-Nagel)	Nextera® XT Library Preparation kit (Illumina)	Trimmomatic v0.39	Shovill v1.1.0	FastQC v0.11.9	Kraken2 v2.0.8	minikraken2 v2_201904	PRJNA983524	N	-	-	-	-	-	-	-	-	-	-	-	-	-	-
M159	Human	Czech Republic	2011	131	F2:A1:B-	NucleoSpin® Tissue kit (Macherey-Nagel)	Nextera® XT Library Preparation kit (Illumina)	Trimmomatic v0.39	Shovill v1.1.0	FastQC v0.11.9	Kraken2 v2.0.8	minikraken2 v2_201904	PRJNA983524	N	-	-	-	-	-	-	-	-	-	-	-	-	-	-
M171	Human	Czech Republic	2011	131	F2:A1:B-	NucleoSpin® Tissue kit (Macherey-Nagel)	Nextera® XT Library Preparation kit (Illumina)	Trimmomatic v0.39	Shovill v1.1.0	FastQC v0.11.9	Kraken2 v2.0.8	minikraken2 v2_201904	PRJNA983524	N	-	-	-	-	-	-	-	-	-	-	-	-	-	-
M175	Human	Czech Republic	2011	131	F2:A1:B-	NucleoSpin® Tissue kit (Macherey-Nagel)	Nextera® XT Library Preparation kit (Illumina)	Trimmomatic v0.39	Shovill v1.1.0	FastQC v0.11.9	Kraken2 v2.0.8	minikraken2 v2_201904	PRJNA983524	N	-	-	-	-	-	-	-	-	-	-	-	-	-	-
M22	Human	Czech Republic	2009	131	F2:A1:B-	NucleoSpin® Tissue kit (Macherey-Nagel)	Nextera® XT Library Preparation kit (Illumina)	Trimmomatic v0.39	Shovill v1.1.0	FastQC v0.11.9	Kraken2 v2.0.8	minikraken2 v2_201904	PRJNA983524	N	-	-	-	-	-	-	-	-	-	-	-	-	-	-
M24	Human	Czech Republic	2009	131	F2:A1:B-	NucleoSpin® Tissue kit (Macherey-Nagel)	Nextera® XT Library Preparation kit (Illumina)	Trimmomatic v0.39	Shovill v1.1.0	FastQC v0.11.9	Kraken2 v2.0.8	minikraken2 v2_201904	PRJNA983524	N	-	-	-	-	-	-	-	-	-	-	-	-	-	-
M30	Human	Czech Republic	2009	131	F2:A1:B-	NucleoSpin® Tissue kit (Macherey-Nagel)	Nextera® XT Library Preparation kit (Illumina)	Trimmomatic v0.39	Shovill v1.1.0	FastQC v0.11.9	Kraken2 v2.0.8	minikraken2 v2_201904	PRJNA983524	N	-	-	-	-	-	-	-	-	-	-	-	-	-	-
M33	Human	Czech Republic	2009	131	F2:A1:B-	NucleoSpin® Tissue kit (Macherey-Nagel)	Nextera® XT Library Preparation kit (Illumina)	Trimmomatic v0.39	Shovill v1.1.0	FastQC v0.11.9	Kraken2 v2.0.8	minikraken2 v2_201904	PRJNA983524	N	-	-	-	-	-	-	-	-	-	-	-	-	-	-
M35	Human	Czech Republic	2009	131	F2:A1:B-	NucleoSpin® Tissue kit (Macherey-Nagel)	Nextera® XT Library Preparation kit (Illumina)	Trimmomatic v0.39	Shovill v1.1.0	FastQC v0.11.9	Kraken2 v2.0.8	minikraken2 v2_201904	PRJNA983524	N	-	-	-	-	-	-	-	-	-	-	-	-	-	-
M39	Human	Czech Republic	2009	131	F2:A1:B-	NucleoSpin® Tissue kit (Macherey-Nagel)	Nextera® XT Library Preparation kit (Illumina)	Trimmomatic v0.39	Shovill v1.1.0	FastQC v0.11.9	Kraken2 v2.0.8	minikraken2 v2_201904	PRJNA983524	N	-	-	-	-	-	-	-	-	-	-	-	-	-	-
M44	Human	Czech Republic	2010	131	F2:A1:B-	NucleoSpin® Tissue kit (Macherey-Nagel)	Nextera® XT Library Preparation kit (Illumina)	Trimmomatic v0.39	Shovill v1.1.0	FastQC v0.11.9	Kraken2 v2.0.8	minikraken2 v2_201904	PRJNA983524	N	-	-	-	-	-	-	-	-	-	-	-	-	-	-
M45	Human	Czech Republic	2010	131	F2:A1:B-	NucleoSpin® Tissue kit (Macherey-Nagel)	Nextera® XT Library Preparation kit (Illumina)	Trimmomatic v0.39	Shovill v1.1.0	FastQC v0.11.9	Kraken2 v2.0.8	minikraken2 v2_201904	PRJNA983524	N	-	-	-	-	-	-	-	-	-	-	-	-	-	-
M46	Human	Czech Republic	2010	131	F48:A1:B49	NucleoSpin® Tissue kit (Macherey-Nagel)	Nextera® XT Library Preparation kit (Illumina)	Trimmomatic v0.39	Shovill v1.1.0	FastQC v0.11.9	Kraken2 v2.0.8	minikraken2 v2_201904	PRJNA983524	N	-	-	-	-	-	-	-	-	-	-	-	-	-	-
M47	Human	Czech Republic	2010	131	F2:A1:B-	NucleoSpin® Tissue kit (Macherey-Nagel)	Nextera® XT Library Preparation kit (Illumina)	Trimmomatic v0.39	Shovill v1.1.0	FastQC v0.11.9	Kraken2 v2.0.8	minikraken2 v2_201904	PRJNA983524	N	-	-	-	-	-	-	-	-	-	-	-	-	-	-
M5	Human	Czech Republic	2008	131	F2:A1:B-	NucleoSpin® Tissue kit (Macherey-Nagel)	Nextera® XT Library Preparation kit (Illumina)	Trimmomatic v0.39	Shovill v1.1.0	FastQC v0.11.9	Kraken2 v2.0.8	minikraken2 v2_201904	PRJNA983524	N	-	-	-	-	-	-	-	-	-	-	-	-	-	-
M51	Human	Czech Republic	2010	131	F2:A1:B-	NucleoSpin® Tissue kit (Macherey-Nagel)	Nextera® XT Library Preparation kit (Illumina)	Trimmomatic v0.39	Shovill v1.1.0	FastQC v0.11.9	Kraken2 v2.0.8	minikraken2 v2_201904	PRJNA983524	N	-	-	-	-	-	-	-	-	-	-	-	-	-	-
M52	Human	Czech Republic	2010	131	F2:A1:B-	NucleoSpin® Tissue kit (Macherey-Nagel)	Nextera® XT Library Preparation kit (Illumina)	Trimmomatic v0.39	Shovill v1.1.0	FastQC v0.11.9	Kraken2 v2.0.8	minikraken2 v2_201904	PRJNA983524	N	-	-	-	-	-	-	-	-	-	-	-	-	-	-
M58	Human	Czech Republic	2010	131	F2:A1:B-	NucleoSpin® Tissue kit (Macherey-Nagel)	Nextera® XT Library Preparation kit (Illumina)	Trimmomatic v0.39	Shovill v1.1.0	FastQC v0.11.9	Kraken2 v2.0.8	minikraken2 v2_201904	PRJNA983524	N	-	-	-	-	-	-	-	-	-	-	-	-	-	-
M59	Human	Czech Republic	2010	131	F2:A1:B-	NucleoSpin® Tissue kit (Macherey-Nagel)	Nextera® XT Library Preparation kit (Illumina)	Trimmomatic v0.39	Shovill v1.1.0	FastQC v0.11.9	Kraken2 v2.0.8	minikraken2 v2_201904	PRJNA983524	N	-	-	-	-	-	-	-	-	-	-	-	-	-	-
M62	Human	Czech Republic	2010	131	F2:A1:B-	NucleoSpin® Tissue kit (Macherey-Nagel)	Nextera® XT Library Preparation kit (Illumina)	Trimmomatic v0.39	Shovill v1.1.0	FastQC v0.11.9	Kraken2 v2.0.8	minikraken2 v2_201904	PRJNA983524	N	-	-	-	-	-	-	-	-	-	-	-	-	-	-
M66	Human	Czech Republic	2010	131	F2:A1:B-	NucleoSpin® Tissue kit (Macherey-Nagel)	Nextera® XT Library Preparation kit (Illumina)	Trimmomatic v0.39	Shovill v1.1.0	FastQC v0.11.9	Kraken2 v2.0.8	minikraken2 v2_201904	PRJNA983524	N	-	-	-	-	-	-	-	-	-	-	-	-	-	-
M67	Human	Czech Republic	2010	131	F2:A1:B-	NucleoSpin® Tissue kit (Macherey-Nagel)	Nextera® XT Library Preparation kit (Illumina)	Trimmomatic v0.39	Shovill v1.1.0	FastQC v0.11.9	Kraken2 v2.0.8	minikraken2 v2_201904	PRJNA983524	N	-	-	-	-	-	-	-	-	-	-	-	-	-	-
M7	Human	Czech Republic	2008	131	F2:A1:B-	NucleoSpin® Tissue kit (Macherey-Nagel)	Nextera® XT Library Preparation kit (Illumina)	Trimmomatic v0.39	Shovill v1.1.0	FastQC v0.11.9	Kraken2 v2.0.8	minikraken2 v2_201904	PRJNA983524	N	-	-	-	-	-	-	-	-	-	-	-	-	-	-
M70	Human	Czech Republic	2010	131	F2:A1:B-	NucleoSpin® Tissue kit (Macherey-Nagel)	Nextera® XT Library Preparation kit (Illumina)	Trimmomatic v0.39	Shovill v1.1.0	FastQC v0.11.9	Kraken2 v2.0.8	minikraken2 v2_201904	PRJNA983524	N	-	-	-	-	-	-	-	-	-	-	-	-	-	-
M74	Human	Czech Republic	2008	131	F2:A1:B-	NucleoSpin® Tissue kit (Macherey-Nagel)	Nextera® XT Library Preparation kit (Illumina)	Trimmomatic v0.39	Shovill v1.1.0	FastQC v0.11.9	Kraken2 v2.0.8	minikraken2 v2_201904	PRJNA983524	N	-	-	-	-	-	-	-	-	-	-	-	-	-	-
M75	Human	Czech Republic	2009	131	F2:A1:B-	NucleoSpin® Tissue kit (Macherey-Nagel)	Nextera® XT Library Preparation kit (Illumina)	Trimmomatic v0.39	Shovill v1.1.0	FastQC v0.11.9	Kraken2 v2.0.8	minikraken2 v2_201904	PRJNA983524	N	-	-	-	-	-	-	-	-	-	-	-	-	-	-
M76	Human	Czech Republic	2009	131	F2:A1:B-	NucleoSpin® Tissue kit (Macherey-Nagel)	Nextera® XT Library Preparation kit (Illumina)	Trimmomatic v0.39	Shovill v1.1.0	FastQC v0.11.9	Kraken2 v2.0.8	minikraken2 v2_201904	PRJNA983524	N	-	-	-	-	-	-	-	-	-	-	-	-	-	-
M77	Human	Czech Republic	2009	131	F2:A1:B-	NucleoSpin® Tissue kit (Macherey-Nagel)	Nextera® XT Library Preparation kit (Illumina)	Trimmomatic v0.39	Shovill v1.1.0	FastQC v0.11.9	Kraken2 v2.0.8	minikraken2 v2_201904	PRJNA983524	N	-	-	-	-	-	-	-	-	-	-	-	-	-	-
M78	Human	Czech Republic	2009	131	F2:A1:B-	NucleoSpin® Tissue kit (Macherey-Nagel)	Nextera® XT Library Preparation kit (Illumina)	Trimmomatic v0.39	Shovill v1.1.0	FastQC v0.11.9	Kraken2 v2.0.8	minikraken2 v2_201904	PRJNA983524	N	-	-	-	-	-	-	-	-	-	-	-	-	-	-
M79	Human	Czech Republic	2009	131	F2:A1:B-	NucleoSpin® Tissue kit (Macherey-Nagel)	Nextera® XT Library Preparation kit (Illumina)	Trimmomatic v0.39	Shovill v1.1.0	FastQC v0.11.9	Kraken2 v2.0.8	minikraken2 v2_201904	PRJNA983524	N	-	-	-	-	-	-	-	-	-	-	-	-	-	-
M8	Human	Czech Republic	2008	131	F2:A1:B-	NucleoSpin® Tissue kit (Macherey-Nagel)	Nextera® XT Library Preparation kit (Illumina)	Trimmomatic v0.39	Shovill v1.1.0	FastQC v0.11.9	Kraken2 v2.0.8	minikraken2 v2_201904	PRJNA983524	N	-	-	-	-	-	-	-	-	-	-	-	-	-	-
M80	Human	Czech Republic	2010	131	F2:A1:B-	NucleoSpin® Tissue kit (Macherey-Nagel)	Nextera® XT Library Preparation kit (Illumina)	Trimmomatic v0.39	Shovill v1.1.0	FastQC v0.11.9	Kraken2 v2.0.8	minikraken2 v2_201904	PRJNA983524	N	-	-	-	-	-	-	-	-	-	-	-	-	-	-
M81	Human	Czech Republic	2010	131	F2:A1:B-	NucleoSpin® Tissue kit (Macherey-Nagel)	Nextera® XT Library Preparation kit (Illumina)	Trimmomatic v0.39	Shovill v1.1.0	FastQC v0.11.9	Kraken2 v2.0.8	minikraken2 v2_201904	PRJNA983524	N	-	-	-	-	-	-	-	-	-	-	-	-	-	-
M87	Human	Czech Republic	2010	131	F2/F4:A1:B-	NucleoSpin® Tissue kit (Macherey-Nagel)	Nextera® XT Library Preparation kit (Illumina)	Trimmomatic v0.39	Shovill v1.1.0	FastQC v0.11.9	Kraken2 v2.0.8	minikraken2 v2_201904	PRJNA983524	N	-	-	-	-	-	-	-	-	-	-	-	-	-	-
M92	Human	Czech Republic	2008	131	F2:A1:B-	NucleoSpin® Tissue kit (Macherey-Nagel)	Nextera® XT Library Preparation kit (Illumina)	Trimmomatic v0.39	Shovill v1.1.0	FastQC v0.11.9	Kraken2 v2.0.8	minikraken2 v2_201904	PRJNA983524	N	-	-	-	-	-	-	-	-	-	-	-	-	-	-
M96	Human	Czech Republic	2009	131	F2:A1:B-	NucleoSpin® Tissue kit (Macherey-Nagel)	Nextera® XT Library Preparation kit (Illumina)	Trimmomatic v0.39	Shovill v1.1.0	FastQC v0.11.9	Kraken2 v2.0.8	minikraken2 v2_201904	PRJNA983524	N	-	-	-	-	-	-	-	-	-	-	-	-	-	-
N14458	Human	Czech Republic	2021	131	F31/F36:A4:B1	NucleoSpin® Tissue kit (Macherey-Nagel)	Nextera® XT Library Preparation kit (Illumina)	Trimmomatic v0.39	Shovill v1.1.0	FastQC v0.11.9	Kraken2 v2.0.8	minikraken2 v2_201904	PRJNA983524	Y	MinION Mk1B (ONT)	Nanobind CBB kit (PacBio)	SQK-RBK004	FLO-MIN106	Guppy v6.0.1	Porechop v0.2.4	BBduk v38.68	Unicycler v0.4.8	Racon v1.4.20	medaka v1.2.3	Pilon v1.23	Bakta v1.7.0	Geneious Prime 2023.1.2	PQ066906
OM12c	Environment	Czech Republic	2016	131	F2:A1:B-	NucleoSpin® Tissue kit (Macherey-Nagel)	Nextera® XT Library Preparation kit (Illumina)	Trimmomatic v0.39	Shovill v1.1.0	FastQC v0.11.9	Kraken2 v2.0.8	minikraken2 v2_201904	PRJNA595483	N	-	-	-	-	-	-	-	-	-	-	-	-	-	-
OV_CH_129a	Environment	Czech Republic	2008	131	F2:A1:B-	NucleoSpin® Tissue kit (Macherey-Nagel)	Nextera® XT Library Preparation kit (Illumina)	Trimmomatic v0.39	Shovill v1.1.0	FastQC v0.11.9	Kraken2 v2.0.8	minikraken2 v2_201904	PRJNA983524	N	-	-	-	-	-	-	-	-	-	-	-	-	-	-
OV_CH_138	Environment	Czech Republic	2008	131	F2:A1:B-	NucleoSpin® Tissue kit (Macherey-Nagel)	Nextera® XT Library Preparation kit (Illumina)	Trimmomatic v0.39	Shovill v1.1.0	FastQC v0.11.9	Kraken2 v2.0.8	minikraken2 v2_201904	PRJNA983524	N	-	-	-	-	-	-	-	-	-	-	-	-	-	-
OV_CH56	Environment	Czech Republic	2008	131	F2:A1:B-	NucleoSpin® Tissue kit (Macherey-Nagel)	Nextera® XT Library Preparation kit (Illumina)	Trimmomatic v0.39	Shovill v1.1.0	FastQC v0.11.9	Kraken2 v2.0.8	minikraken2 v2_201904	PRJNA983524	N	-	-	-	-	-	-	-	-	-	-	-	-	-	-
OV_CH8a	Environment	Czech Republic	2008	131	F2:A1:B-	NucleoSpin® Tissue kit (Macherey-Nagel)	Nextera® XT Library Preparation kit (Illumina)	Trimmomatic v0.39	Shovill v1.1.0	FastQC v0.11.9	Kraken2 v2.0.8	minikraken2 v2_201904	PRJNA983524	N	-	-	-	-	-	-	-	-	-	-	-	-	-	-
OV10	Environment	Czech Republic	2008	131	F2:A1:B-	NucleoSpin® Tissue kit (Macherey-Nagel)	Nextera® XT Library Preparation kit (Illumina)	Trimmomatic v0.39	Shovill v1.1.0	FastQC v0.11.9	Kraken2 v2.0.8	minikraken2 v2_201904	PRJNA983524	N	-	-	-	-	-	-	-	-	-	-	-	-	-	-
OV19	Environment	Czech Republic	2008	131	F2:A1:B-	NucleoSpin® Tissue kit (Macherey-Nagel)	Nextera® XT Library Preparation kit (Illumina)	Trimmomatic v0.39	Shovill v1.1.0	FastQC v0.11.9	Kraken2 v2.0.8	minikraken2 v2_201904	PRJNA983524	N	-	-	-	-	-	-	-	-	-	-	-	-	-	-
OV2	Environment	Czech Republic	2008	131	F2:A1:B-	NucleoSpin® Tissue kit (Macherey-Nagel)	Nextera® XT Library Preparation kit (Illumina)	Trimmomatic v0.39	Shovill v1.1.0	FastQC v0.11.9	Kraken2 v2.0.8	minikraken2 v2_201904	PRJNA983524	N	-	-	-	-	-	-	-	-	-	-	-	-	-	-
OV22	Environment	Czech Republic	2008	131	F2:A1:B-	NucleoSpin® Tissue kit (Macherey-Nagel)	Nextera® XT Library Preparation kit (Illumina)	Trimmomatic v0.39	Shovill v1.1.0	FastQC v0.11.9	Kraken2 v2.0.8	minikraken2 v2_201904	PRJNA983524	N	-	-	-	-	-	-	-	-	-	-	-	-	-	-
OV24	Environment	Czech Republic	2008	131	F2:A1:B-	NucleoSpin® Tissue kit (Macherey-Nagel)	Nextera® XT Library Preparation kit (Illumina)	Trimmomatic v0.39	Shovill v1.1.0	FastQC v0.11.9	Kraken2 v2.0.8	minikraken2 v2_201904	PRJNA983524	N	-	-	-	-	-	-	-	-	-	-	-	-	-	-
OV29_B_novy	Environment	Czech Republic	2008	131	F2:A1:B-	NucleoSpin® Tissue kit (Macherey-Nagel)	Nextera® XT Library Preparation kit (Illumina)	Trimmomatic v0.39	Shovill v1.1.0	FastQC v0.11.9	Kraken2 v2.0.8	minikraken2 v2_201904	PRJNA983524	N	-	-	-	-	-	-	-	-	-	-	-	-	-	-
OV3	Environment	Czech Republic	2008	131	F2:A1:B-	NucleoSpin® Tissue kit (Macherey-Nagel)	Nextera® XT Library Preparation kit (Illumina)	Trimmomatic v0.39	Shovill v1.1.0	FastQC v0.11.9	Kraken2 v2.0.8	minikraken2 v2_201904	PRJNA983524	N	-	-	-	-	-	-	-	-	-	-	-	-	-	-
OV31	Environment	Czech Republic	2008	131	F2:A1:B-	NucleoSpin® Tissue kit (Macherey-Nagel)	Nextera® XT Library Preparation kit (Illumina)	Trimmomatic v0.39	Shovill v1.1.0	FastQC v0.11.9	Kraken2 v2.0.8	minikraken2 v2_201904	PRJNA983524	N	-	-	-	-	-	-	-	-	-	-	-	-	-	-
OV32	Environment	Czech Republic	2008	131	F31/F36:A4:B1	NucleoSpin® Tissue kit (Macherey-Nagel)	Nextera® XT Library Preparation kit (Illumina)	Trimmomatic v0.39	Shovill v1.1.0	FastQC v0.11.9	Kraken2 v2.0.8	minikraken2 v2_201904	PRJNA983524	N	-	-	-	-	-	-	-	-	-	-	-	-	-	-
OV33_CH_b	Environment	Czech Republic	2008	131	F2:A1:B-	NucleoSpin® Tissue kit (Macherey-Nagel)	Nextera® XT Library Preparation kit (Illumina)	Trimmomatic v0.39	Shovill v1.1.0	FastQC v0.11.9	Kraken2 v2.0.8	minikraken2 v2_201904	PRJNA983524	N	-	-	-	-	-	-	-	-	-	-	-	-	-	-
OV4	Environment	Czech Republic	2008	131	F2:A1:B-	NucleoSpin® Tissue kit (Macherey-Nagel)	Nextera® XT Library Preparation kit (Illumina)	Trimmomatic v0.39	Shovill v1.1.0	FastQC v0.11.9	Kraken2 v2.0.8	minikraken2 v2_201904	PRJNA983524	N	-	-	-	-	-	-	-	-	-	-	-	-	-	-
OV46	Environment	Czech Republic	2008	131	F2:A1:B-	NucleoSpin® Tissue kit (Macherey-Nagel)	Nextera® XT Library Preparation kit (Illumina)	Trimmomatic v0.39	Shovill v1.1.0	FastQC v0.11.9	Kraken2 v2.0.8	minikraken2 v2_201904	PRJNA983524	N	-	-	-	-	-	-	-	-	-	-	-	-	-	-
OV5_CH	Environment	Czech Republic	2008	131	F2:A1:B-	NucleoSpin® Tissue kit (Macherey-Nagel)	Nextera® XT Library Preparation kit (Illumina)	Trimmomatic v0.39	Shovill v1.1.0	FastQC v0.11.9	Kraken2 v2.0.8	minikraken2 v2_201904	PRJNA983524	N	-	-	-	-	-	-	-	-	-	-	-	-	-	-
OV56	Environment	Czech Republic	2008	131	F2:A1:B-	NucleoSpin® Tissue kit (Macherey-Nagel)	Nextera® XT Library Preparation kit (Illumina)	Trimmomatic v0.39	Shovill v1.1.0	FastQC v0.11.9	Kraken2 v2.0.8	minikraken2 v2_201904	PRJNA983524	N	-	-	-	-	-	-	-	-	-	-	-	-	-	-
OV57_CH	Environment	Czech Republic	2008	131	F2:A1:B-	NucleoSpin® Tissue kit (Macherey-Nagel)	Nextera® XT Library Preparation kit (Illumina)	Trimmomatic v0.39	Shovill v1.1.0	FastQC v0.11.9	Kraken2 v2.0.8	minikraken2 v2_201904	PRJNA983524	N	-	-	-	-	-	-	-	-	-	-	-	-	-	-
OV63_CH	Environment	Czech Republic	2008	131	F2:A1:B-	NucleoSpin® Tissue kit (Macherey-Nagel)	Nextera® XT Library Preparation kit (Illumina)	Trimmomatic v0.39	Shovill v1.1.0	FastQC v0.11.9	Kraken2 v2.0.8	minikraken2 v2_201904	PRJNA983524	N	-	-	-	-	-	-	-	-	-	-	-	-	-	-
OV68	Environment	Czech Republic	2008	131	F2:A1:B-	NucleoSpin® Tissue kit (Macherey-Nagel)	Nextera® XT Library Preparation kit (Illumina)	Trimmomatic v0.39	Shovill v1.1.0	FastQC v0.11.9	Kraken2 v2.0.8	minikraken2 v2_201904	PRJNA983524	N	-	-	-	-	-	-	-	-	-	-	-	-	-	-
OV70	Environment	Czech Republic	2008	131	F2:A1:B-	NucleoSpin® Tissue kit (Macherey-Nagel)	Nextera® XT Library Preparation kit (Illumina)	Trimmomatic v0.39	Shovill v1.1.0	FastQC v0.11.9	Kraken2 v2.0.8	minikraken2 v2_201904	PRJNA983524	N	-	-	-	-	-	-	-	-	-	-	-	-	-	-
OV8	Environment	Czech Republic	2008	131	F2:A1:B-	NucleoSpin® Tissue kit (Macherey-Nagel)	Nextera® XT Library Preparation kit (Illumina)	Trimmomatic v0.39	Shovill v1.1.0	FastQC v0.11.9	Kraken2 v2.0.8	minikraken2 v2_201904	PRJNA983524	N	-	-	-	-	-	-	-	-	-	-	-	-	-	-
OV9	Environment	Czech Republic	2008	131	F-:A1:B-	NucleoSpin® Tissue kit (Macherey-Nagel)	Nextera® XT Library Preparation kit (Illumina)	Trimmomatic v0.39	Shovill v1.1.0	FastQC v0.11.9	Kraken2 v2.0.8	minikraken2 v2_201904	PRJNA983524	N	-	-	-	-	-	-	-	-	-	-	-	-	-	-
OV95	Environment	Czech Republic	2008	131	F2:A1:B-	NucleoSpin® Tissue kit (Macherey-Nagel)	Nextera® XT Library Preparation kit (Illumina)	Trimmomatic v0.39	Shovill v1.1.0	FastQC v0.11.9	Kraken2 v2.0.8	minikraken2 v2_201904	PRJNA983524	N	-	-	-	-	-	-	-	-	-	-	-	-	-	-
S1530_h3	Environment	Czech Republic	2012	131	F2:A1:B-	NucleoSpin® Tissue kit (Macherey-Nagel)	Nextera® XT Library Preparation kit (Illumina)	Trimmomatic v0.39	Shovill v1.1.0	FastQC v0.11.9	Kraken2 v2.0.8	minikraken2 v2_201904	PRJNA983524	N	-	-	-	-	-	-	-	-	-	-	-	-	-	-
S1530_h8	Environment	Czech Republic	2012	131	F2:A1:B-	NucleoSpin® Tissue kit (Macherey-Nagel)	Nextera® XT Library Preparation kit (Illumina)	Trimmomatic v0.39	Shovill v1.1.0	FastQC v0.11.9	Kraken2 v2.0.8	minikraken2 v2_201904	PRJNA983524	N	-	-	-	-	-	-	-	-	-	-	-	-	-	-
S1744_e2	Environment	Czech Republic	2012	131	F2:A1:B-	NucleoSpin® Tissue kit (Macherey-Nagel)	Nextera® XT Library Preparation kit (Illumina)	Trimmomatic v0.39	Shovill v1.1.0	FastQC v0.11.9	Kraken2 v2.0.8	minikraken2 v2_201904	PRJNA983524	N	-	-	-	-	-	-	-	-	-	-	-	-	-	-
S1744_e7	Environment	Czech Republic	2012	131	F2:A1:B-	NucleoSpin® Tissue kit (Macherey-Nagel)	Nextera® XT Library Preparation kit (Illumina)	Trimmomatic v0.39	Shovill v1.1.0	FastQC v0.11.9	Kraken2 v2.0.8	minikraken2 v2_201904	PRJNA983524	N	-	-	-	-	-	-	-	-	-	-	-	-	-	-
S1744_e9	Environment	Czech Republic	2012	131	F2:A1:B-	NucleoSpin® Tissue kit (Macherey-Nagel)	Nextera® XT Library Preparation kit (Illumina)	Trimmomatic v0.39	Shovill v1.1.0	FastQC v0.11.9	Kraken2 v2.0.8	minikraken2 v2_201904	PRJNA983524	N	-	-	-	-	-	-	-	-	-	-	-	-	-	-
S1HUAe1mer	Human	Czech Republic	2020	131	F36:A4:B1	NucleoSpin® Tissue kit (Macherey-Nagel)	Nextera® XT Library Preparation kit (Illumina)	Trimmomatic v0.39	Shovill v1.1.0	FastQC v0.11.9	Kraken2 v2.0.8	minikraken2 v2_201904	PRJNA983524	N	-	-	-	-	-	-	-	-	-	-	-	-	-	-
S1HUAe2mer	Human	Czech Republic	2020	131	F36:A4:B-	NucleoSpin® Tissue kit (Macherey-Nagel)	Nextera® XT Library Preparation kit (Illumina)	Trimmomatic v0.39	Shovill v1.1.0	FastQC v0.11.9	Kraken2 v2.0.8	minikraken2 v2_201904	PRJNA983524	N	-	-	-	-	-	-	-	-	-	-	-	-	-	-
S1HUAe3mer	Human	Czech Republic	2020	131	F36:A4:B1	NucleoSpin® Tissue kit (Macherey-Nagel)	Nextera® XT Library Preparation kit (Illumina)	Trimmomatic v0.39	Shovill v1.1.0	FastQC v0.11.9	Kraken2 v2.0.8	minikraken2 v2_201904	PRJNA983524	N	-	-	-	-	-	-	-	-	-	-	-	-	-	-
S1HUAe4mer	Human	Czech Republic	2020	131	F36:A4:B1	NucleoSpin® Tissue kit (Macherey-Nagel)	Nextera® XT Library Preparation kit (Illumina)	Trimmomatic v0.39	Shovill v1.1.0	FastQC v0.11.9	Kraken2 v2.0.8	minikraken2 v2_201904	PRJNA983524	N	-	-	-	-	-	-	-	-	-	-	-	-	-	-
S1HUAe5mer	Human	Czech Republic	2020	131	F31/F36:A4:B1	NucleoSpin® Tissue kit (Macherey-Nagel)	Nextera® XT Library Preparation kit (Illumina)	Trimmomatic v0.39	Shovill v1.1.0	FastQC v0.11.9	Kraken2 v2.0.8	minikraken2 v2_201904	PRJNA983524	N	-	-	-	-	-	-	-	-	-	-	-	-	-	-
S1HUBe10cef	Human	Czech Republic	2020	131	F31/F36:A4:B1	NucleoSpin® Tissue kit (Macherey-Nagel)	Nextera® XT Library Preparation kit (Illumina)	Trimmomatic v0.39	Shovill v1.1.0	FastQC v0.11.9	Kraken2 v2.0.8	minikraken2 v2_201904	PRJNA983524	Y	MinION Mk1C (ONT)	Nanobind CBB kit (PacBio)	SQK-RBK114	FLO-MIN114	Guppy v6.5.7	Porechop v0.2.4	BBduk v38.68	Unicycler v0.4.8	Racon v1.4.20	medaka v1.2.3	Pilon v1.23	Bakta v1.7.0	Geneious Prime 2023.1.2	PQ066878, PQ066888
S1HUBe2cef	Human	Czech Republic	2020	131	F31/F36:A4:B1	NucleoSpin® Tissue kit (Macherey-Nagel)	Nextera® XT Library Preparation kit (Illumina)	Trimmomatic v0.39	Shovill v1.1.0	FastQC v0.11.9	Kraken2 v2.0.8	minikraken2 v2_201904	PRJNA983524	N	-	-	-	-	-	-	-	-	-	-	-	-	-	-
S1HUBe4cef	Human	Czech Republic	2020	131	F31/F36:A4:B1	NucleoSpin® Tissue kit (Macherey-Nagel)	Nextera® XT Library Preparation kit (Illumina)	Trimmomatic v0.39	Shovill v1.1.0	FastQC v0.11.9	Kraken2 v2.0.8	minikraken2 v2_201904	PRJNA983524	Y	MinION Mk1B (ONT)	GenFind V3 (Beckman Coulter)	SQK-RBK004	FLO-MIN106	Guppy v6.0.1	Porechop v0.2.4	BBduk v38.68	Unicycler v0.4.8	Racon v1.4.20	medaka v1.2.3	Pilon v1.23	Bakta v1.7.0	Geneious Prime 2023.1.2	PQ066913
S1HUBe5cef	Human	Czech Republic	2020	131	F2:A1:B-	NucleoSpin® Tissue kit (Macherey-Nagel)	Nextera® XT Library Preparation kit (Illumina)	Trimmomatic v0.39	Shovill v1.1.0	FastQC v0.11.9	Kraken2 v2.0.8	minikraken2 v2_201904	PRJNA983524	N	-	-	-	-	-	-	-	-	-	-	-	-	-	-
S1HUBe7cef	Human	Czech Republic	2020	131	F31/F36:A4:B1	NucleoSpin® Tissue kit (Macherey-Nagel)	Nextera® XT Library Preparation kit (Illumina)	Trimmomatic v0.39	Shovill v1.1.0	FastQC v0.11.9	Kraken2 v2.0.8	minikraken2 v2_201904	PRJNA983524	N	-	-	-	-	-	-	-	-	-	-	-	-	-	-
S1HUBe9cef	Human	Czech Republic	2020	131	F22/F36:A1:B20	NucleoSpin® Tissue kit (Macherey-Nagel)	Nextera® XT Library Preparation kit (Illumina)	Trimmomatic v0.39	Shovill v1.1.0	FastQC v0.11.9	Kraken2 v2.0.8	minikraken2 v2_201904	PRJNA983524	N	-	-	-	-	-	-	-	-	-	-	-	-	-	-
S1RDAe8cef	Environment	Czech Republic	2020	131	F-:A-:B-	NucleoSpin® Tissue kit (Macherey-Nagel)	Nextera® XT Library Preparation kit (Illumina)	Trimmomatic v0.39	Shovill v1.1.0	FastQC v0.11.9	Kraken2 v2.0.8	minikraken2 v2_201904	PRJNA983524	N	-	-	-	-	-	-	-	-	-	-	-	-	-	-
S1RUAe3cef	Environment	Czech Republic	2020	131	F-:A1:B-	NucleoSpin® Tissue kit (Macherey-Nagel)	Nextera® XT Library Preparation kit (Illumina)	Trimmomatic v0.39	Shovill v1.1.0	FastQC v0.11.9	Kraken2 v2.0.8	minikraken2 v2_201904	PRJNA983524	N	-	-	-	-	-	-	-	-	-	-	-	-	-	-
S1SIAe12cef	Environment	Czech Republic	2020	131	F36:A4:B1	NucleoSpin® Tissue kit (Macherey-Nagel)	Nextera® XT Library Preparation kit (Illumina)	Trimmomatic v0.39	Shovill v1.1.0	FastQC v0.11.9	Kraken2 v2.0.8	minikraken2 v2_201904	PRJNA983524	Y	MinION Mk1C (ONT)	GenFind V3 (Beckman Coulter)	SQK-RBK114	FLO-MIN114	Guppy v6.5.7	Porechop v0.2.4	BBduk v38.68	Unicycler v0.4.8	Racon v1.4.20	medaka v1.2.3	Pilon v1.23	Bakta v1.7.0	Geneious Prime 2023.1.2	PQ066907
S1SIBe13cef	Environment	Czech Republic	2020	131	F31/F36:A4:B1	NucleoSpin® Tissue kit (Macherey-Nagel)	Nextera® XT Library Preparation kit (Illumina)	Trimmomatic v0.39	Shovill v1.1.0	FastQC v0.11.9	Kraken2 v2.0.8	minikraken2 v2_201904	PRJNA983524	Y	MinION Mk1B (ONT)	Nanobind CBB kit (PacBio)	SQK-RBK004	FLO-MIN106	Guppy v6.0.1	Porechop v0.2.4	BBduk v38.68	Unicycler v0.4.8	Racon v1.4.20	medaka v1.2.3	Pilon v1.23	Bakta v1.7.0	Geneious Prime 2023.1.2	PQ066909
S1SOBe22cef	Environment	Czech Republic	2020	131	F1:A2:B20	NucleoSpin® Tissue kit (Macherey-Nagel)	Nextera® XT Library Preparation kit (Illumina)	Trimmomatic v0.39	Shovill v1.1.0	FastQC v0.11.9	Kraken2 v2.0.8	minikraken2 v2_201904	PRJNA983524	N	-	-	-	-	-	-	-	-	-	-	-	-	-	-
S2158_e10	Environment	Czech Republic	2012	131	F2:A1:B-	NucleoSpin® Tissue kit (Macherey-Nagel)	Nextera® XT Library Preparation kit (Illumina)	Trimmomatic v0.39	Shovill v1.1.0	FastQC v0.11.9	Kraken2 v2.0.8	minikraken2 v2_201904	PRJNA983524	N	-	-	-	-	-	-	-	-	-	-	-	-	-	-
S2210_e6	Environment	Czech Republic	2012	131	F2:A1:B-	NucleoSpin® Tissue kit (Macherey-Nagel)	Nextera® XT Library Preparation kit (Illumina)	Trimmomatic v0.39	Shovill v1.1.0	FastQC v0.11.9	Kraken2 v2.0.8	minikraken2 v2_201904	PRJNA983524	N	-	-	-	-	-	-	-	-	-	-	-	-	-	-
S279_e10	Environment	Czech Republic	2012	131	F2:A1:B-	NucleoSpin® Tissue kit (Macherey-Nagel)	Nextera® XT Library Preparation kit (Illumina)	Trimmomatic v0.39	Shovill v1.1.0	FastQC v0.11.9	Kraken2 v2.0.8	minikraken2 v2_201904	PRJNA983524	N	-	-	-	-	-	-	-	-	-	-	-	-	-	-
S279_e2	Environment	Czech Republic	2012	131	F2:A1:B-	NucleoSpin® Tissue kit (Macherey-Nagel)	Nextera® XT Library Preparation kit (Illumina)	Trimmomatic v0.39	Shovill v1.1.0	FastQC v0.11.9	Kraken2 v2.0.8	minikraken2 v2_201904	PRJNA983524	N	-	-	-	-	-	-	-	-	-	-	-	-	-	-
S30e	Wild Animal	Czech Republic	2005	131	F2:A1:B-	NucleoSpin® Tissue kit (Macherey-Nagel)	Nextera® XT Library Preparation kit (Illumina)	Trimmomatic v0.39	Shovill v1.1.0	FastQC v0.11.9	Kraken2 v2.0.8	minikraken2 v2_201904	PRJNA983524	N	-	-	-	-	-	-	-	-	-	-	-	-	-	-
S5323	Human	Czech Republic	2013	131	F2:A1:B-	NucleoSpin® Tissue kit (Macherey-Nagel)	Nextera® XT Library Preparation kit (Illumina)	Trimmomatic v0.39	Shovill v1.1.0	FastQC v0.11.9	Kraken2 v2.0.8	minikraken2 v2_201904	PRJNA983524	N	-	-	-	-	-	-	-	-	-	-	-	-	-	-
S5556	Human	Czech Republic	2013	131	F2:A1:B-	NucleoSpin® Tissue kit (Macherey-Nagel)	Nextera® XT Library Preparation kit (Illumina)	Trimmomatic v0.39	Shovill v1.1.0	FastQC v0.11.9	Kraken2 v2.0.8	minikraken2 v2_201904	PRJNA983524	N	-	-	-	-	-	-	-	-	-	-	-	-	-	-
S5570	Human	Czech Republic	2013	131	F-:A1:B-	NucleoSpin® Tissue kit (Macherey-Nagel)	Nextera® XT Library Preparation kit (Illumina)	Trimmomatic v0.39	Shovill v1.1.0	FastQC v0.11.9	Kraken2 v2.0.8	minikraken2 v2_201904	PRJNA983524	N	-	-	-	-	-	-	-	-	-	-	-	-	-	-
S6255_3	Environment	Czech Republic	2014	131	F2:A1:B-	NucleoSpin® Tissue kit (Macherey-Nagel)	Nextera® XT Library Preparation kit (Illumina)	Trimmomatic v0.39	Shovill v1.1.0	FastQC v0.11.9	Kraken2 v2.0.8	minikraken2 v2_201904	PRJNA983524	N	-	-	-	-	-	-	-	-	-	-	-	-	-	-
S7195	Human	Czech Republic	2014	131	F2:A1:B-	NucleoSpin® Tissue kit (Macherey-Nagel)	Nextera® XT Library Preparation kit (Illumina)	Trimmomatic v0.39	Shovill v1.1.0	FastQC v0.11.9	Kraken2 v2.0.8	minikraken2 v2_201904	PRJNA983524	N	-	-	-	-	-	-	-	-	-	-	-	-	-	-
S7196B	Human	Czech Republic	2014	131	F2:A1:B-	NucleoSpin® Tissue kit (Macherey-Nagel)	Nextera® XT Library Preparation kit (Illumina)	Trimmomatic v0.39	Shovill v1.1.0	FastQC v0.11.9	Kraken2 v2.0.8	minikraken2 v2_201904	PRJNA983524	N	-	-	-	-	-	-	-	-	-	-	-	-	-	-
S7198	Human	Czech Republic	2014	131	F2:A1:B-	NucleoSpin® Tissue kit (Macherey-Nagel)	Nextera® XT Library Preparation kit (Illumina)	Trimmomatic v0.39	Shovill v1.1.0	FastQC v0.11.9	Kraken2 v2.0.8	minikraken2 v2_201904	PRJNA983524	N	-	-	-	-	-	-	-	-	-	-	-	-	-	-
S7200	Human	Czech Republic	2014	131	F2:A1:B-	NucleoSpin® Tissue kit (Macherey-Nagel)	Nextera® XT Library Preparation kit (Illumina)	Trimmomatic v0.39	Shovill v1.1.0	FastQC v0.11.9	Kraken2 v2.0.8	minikraken2 v2_201904	PRJNA983524	N	-	-	-	-	-	-	-	-	-	-	-	-	-	-
S7201	Human	Czech Republic	2014	131	F2:A6:B-	NucleoSpin® Tissue kit (Macherey-Nagel)	Nextera® XT Library Preparation kit (Illumina)	Trimmomatic v0.39	Shovill v1.1.0	FastQC v0.11.9	Kraken2 v2.0.8	minikraken2 v2_201904	PRJNA983524	N	-	-	-	-	-	-	-	-	-	-	-	-	-	-
S7209	Human	Czech Republic	2014	131	F2/F4:A1:B-	NucleoSpin® Tissue kit (Macherey-Nagel)	Nextera® XT Library Preparation kit (Illumina)	Trimmomatic v0.39	Shovill v1.1.0	FastQC v0.11.9	Kraken2 v2.0.8	minikraken2 v2_201904	PRJNA983524	N	-	-	-	-	-	-	-	-	-	-	-	-	-	-
S7211	Human	Czech Republic	2014	131	F2:A1:B-	NucleoSpin® Tissue kit (Macherey-Nagel)	Nextera® XT Library Preparation kit (Illumina)	Trimmomatic v0.39	Shovill v1.1.0	FastQC v0.11.9	Kraken2 v2.0.8	minikraken2 v2_201904	PRJNA983524	N	-	-	-	-	-	-	-	-	-	-	-	-	-	-
S7215	Human	Czech Republic	2014	131	F-:A-:B-	NucleoSpin® Tissue kit (Macherey-Nagel)	Nextera® XT Library Preparation kit (Illumina)	Trimmomatic v0.39	Shovill v1.1.0	FastQC v0.11.9	Kraken2 v2.0.8	minikraken2 v2_201904	PRJNA983524	N	-	-	-	-	-	-	-	-	-	-	-	-	-	-
S7226	Human	Czech Republic	2014	131	F2:A1:B-	NucleoSpin® Tissue kit (Macherey-Nagel)	Nextera® XT Library Preparation kit (Illumina)	Trimmomatic v0.39	Shovill v1.1.0	FastQC v0.11.9	Kraken2 v2.0.8	minikraken2 v2_201904	PRJNA983524	N	-	-	-	-	-	-	-	-	-	-	-	-	-	-
S7228	Human	Czech Republic	2014	131	F2:A1:B-	NucleoSpin® Tissue kit (Macherey-Nagel)	Nextera® XT Library Preparation kit (Illumina)	Trimmomatic v0.39	Shovill v1.1.0	FastQC v0.11.9	Kraken2 v2.0.8	minikraken2 v2_201904	PRJNA983524	N	-	-	-	-	-	-	-	-	-	-	-	-	-	-
S7232	Human	Czech Republic	2014	131	F36:A4:B1	NucleoSpin® Tissue kit (Macherey-Nagel)	Nextera® XT Library Preparation kit (Illumina)	Trimmomatic v0.39	Shovill v1.1.0	FastQC v0.11.9	Kraken2 v2.0.8	minikraken2 v2_201904	PRJNA983524	Y	MinION Mk1B (ONT)	GenFind V3 (Beckman Coulter)	SQK-RBK004	FLO-MIN106	Guppy v6.0.1	Porechop v0.2.4	BBduk v38.68	Unicycler v0.4.8	Racon v1.4.20	medaka v1.2.3	Pilon v1.23	Bakta v1.7.0	Geneious Prime 2023.1.2	PQ066912
S7236	Human	Czech Republic	2015	131	F2:A1:B-	NucleoSpin® Tissue kit (Macherey-Nagel)	Nextera® XT Library Preparation kit (Illumina)	Trimmomatic v0.39	Shovill v1.1.0	FastQC v0.11.9	Kraken2 v2.0.8	minikraken2 v2_201904	PRJNA983524	N	-	-	-	-	-	-	-	-	-	-	-	-	-	-
S7254	Human	Czech Republic	2015	131	F2:A1:B-	NucleoSpin® Tissue kit (Macherey-Nagel)	Nextera® XT Library Preparation kit (Illumina)	Trimmomatic v0.39	Shovill v1.1.0	FastQC v0.11.9	Kraken2 v2.0.8	minikraken2 v2_201904	PRJNA983524	N	-	-	-	-	-	-	-	-	-	-	-	-	-	-
S782_e1	Environment	Czech Republic	2012	131	F2:A1:B-	NucleoSpin® Tissue kit (Macherey-Nagel)	Nextera® XT Library Preparation kit (Illumina)	Trimmomatic v0.39	Shovill v1.1.0	FastQC v0.11.9	Kraken2 v2.0.8	minikraken2 v2_201904	PRJNA983524	N	-	-	-	-	-	-	-	-	-	-	-	-	-	-
SH27c	Environment	Czech Republic	2016	131	F-:A1:B-	NucleoSpin® Tissue kit (Macherey-Nagel)	Nextera® XT Library Preparation kit (Illumina)	Trimmomatic v0.39	Shovill v1.1.0	FastQC v0.11.9	Kraken2 v2.0.8	minikraken2 v2_201904	PRJNA595483	N	-	-	-	-	-	-	-	-	-	-	-	-	-	-
SH8c	Environment	Czech Republic	2016	131	F2:A1:B-	NucleoSpin® Tissue kit (Macherey-Nagel)	Nextera® XT Library Preparation kit (Illumina)	Trimmomatic v0.39	Shovill v1.1.0	FastQC v0.11.9	Kraken2 v2.0.8	minikraken2 v2_201904	PRJNA595483	N	-	-	-	-	-	-	-	-	-	-	-	-	-	-

## Sheet: Non-ST131_E.coli_in_house
Data ID	Source	Country	Year	ST	pMLST	Quality check	Contamination check	BioProject (short-reads)	BioProject ID	Long-read sequencing (Y/N)	Long-read sequencing platform	DNA isolation kit	Library preparation kit	Flowcell type	Basecalling software	Demultiplexing software	Quality trimming	Long-read polishing software	Long-read polishing software	Short-read polishing software no. 2	Annotation software	Manual annotation correction	Accession number (plasmids)
B0011851_A	Human	Czech Republic	2011	3563	F-:A1:B-	Quast v5.0.2	Kraken2 v2.0.8	PRJNA1150776	B0011851_A	N	-	-	-	-	-	-	-	-	-	-	-	-	-
B0019983	Human	Czech Republic	2013	3563	F2:A1:B-	Quast v5.0.2	Kraken2 v2.0.8	PRJNA1150776	B0019983	N	-	-	-	-	-	-	-	-	-	-	-	-	-
B0019984_a	Human	Czech Republic	2013	3563	F2:A1:B-	Quast v5.0.2	Kraken2 v2.0.8	PRJNA1150776	B0019984_a	N	-	-	-	-	-	-	-	-	-	-	-	-	-
B0019984_b	Human	Czech Republic	2013	3563	F2:A1:B-	Quast v5.0.2	Kraken2 v2.0.8	PRJNA1150776	B0019984_b	N	-	-	-	-	-	-	-	-	-	-	-	-	-
B0021998_b	Human	Czech Republic	2013	38	F-:A-:B-	Quast v5.0.2	Kraken2 v2.0.8	PRJNA1150776	B0021998_b	N	-	-	-	-	-	-	-	-	-	-	-	-	-
B0034407_a	Human	Czech Republic	2016	-	F1:A2:B20	Quast v5.0.2	Kraken2 v2.0.8	PRJNA1150776	B0034407_a	N	-	-	-	-	-	-	-	-	-	-	-	-	-
BP22m	Environment	Czech Republic	2016	607	F-:A-:B-	Quast v5.0.2	Kraken2 v2.0.8	PRJNA943108	BP22m	N	-	-	-	-	-	-	-	-	-	-	-	-	-
DR_104cef	Wild Animal	Germany	2018	2144	F16:A-:B-	Quast v5.0.2	Kraken2 v2.0.8	PRJNA1141252	DR 104-CEF	N	-	-	-	-	-	-	-	-	-	-	-	-	-
DR_104cip	Wild Animal	Germany	2018	937	F64:A-:B27	Quast v5.0.2	Kraken2 v2.0.8	PRJNA1150776	DR_104cip	N	-	-	-	-	-	-	-	-	-	-	-	-	-
DR_106cef	Wild Animal	Germany	2018	847	F-:A-:B-	Quast v5.0.2	Kraken2 v2.0.8	PRJNA1141252	DR 106-CEF	N	-	-	-	-	-	-	-	-	-	-	-	-	-
DR_106cip	Wild Animal	Germany	2018	5122	F52:A-:B54	Quast v5.0.2	Kraken2 v2.0.8	PRJNA1150776	DR_106cip	N	-	-	-	-	-	-	-	-	-	-	-	-	-
DR_107cip	Wild Animal	Germany	2018	2144	F56:A17:B20	Quast v5.0.2	Kraken2 v2.0.8	PRJNA1141252	DR 107-CIP	N	-	-	-	-	-	-	-	-	-	-	-	-	-
DR_108cip	Wild Animal	Germany	2018	2144	F56:A17:B20	Quast v5.0.2	Kraken2 v2.0.8	PRJNA1141252	DR 108-CIP	N	-	-	-	-	-	-	-	-	-	-	-	-	-
DR_109cef	Wild Animal	Germany	2018	56	C4:A-:B1	Quast v5.0.2	Kraken2 v2.0.8	PRJNA1141252	DR 109-CEF	N	-	-	-	-	-	-	-	-	-	-	-	-	-
DR_10cef	Wild Animal	Germany	2018	95	F24:A-:B1	Quast v5.0.2	Kraken2 v2.0.8	PRJNA1141252	DR 10-CEF	N	-	-	-	-	-	-	-	-	-	-	-	-	-
DR_110cip	Wild Animal	Germany	2018	2144	F56:A17:B20	Quast v5.0.2	Kraken2 v2.0.8	PRJNA1141252	DR 110-CIP	N	-	-	-	-	-	-	-	-	-	-	-	-	-
DR_111cip	Wild Animal	Germany	2018	5909	F-:A-:B-	Quast v5.0.2	Kraken2 v2.0.8	PRJNA1141252	DR 111-CIP	N	-	-	-	-	-	-	-	-	-	-	-	-	-
DR_113cip	Wild Animal	Germany	2018	4577	F-:A-:B-	Quast v5.0.2	Kraken2 v2.0.8	PRJNA1141252	DR 113-CIP	N	-	-	-	-	-	-	-	-	-	-	-	-	-
DR_114cip	Wild Animal	Germany	2018	101	F40:A-:B-	Quast v5.0.2	Kraken2 v2.0.8	PRJNA1141252	DR 114-CIP	N	-	-	-	-	-	-	-	-	-	-	-	-	-
DR_120cef	Wild Animal	Germany	2018	-	F-:A-:B-	Quast v5.0.2	Kraken2 v2.0.8	PRJNA1141252	DR 120-CEF	N	-	-	-	-	-	-	-	-	-	-	-	-	-
DR_122cip	Wild Animal	Germany	2018	1276	F-:A-:B-	Quast v5.0.2	Kraken2 v2.0.8	PRJNA1141252	DR 122-CIP	N	-	-	-	-	-	-	-	-	-	-	-	-	-
DR_127cip	Wild Animal	Germany	2018	7187	F-:A-:B-	Quast v5.0.2	Kraken2 v2.0.8	PRJNA1141252	DR 127-CIP	N	-	-	-	-	-	-	-	-	-	-	-	-	-
DR_135cef	Wild Animal	Germany	2018	5122	F52:A-:B54	Quast v5.0.2	Kraken2 v2.0.8	PRJNA1141252	DR 135-CEF	N	-	-	-	-	-	-	-	-	-	-	-	-	-
DR_160cef	Wild Animal	Russia	2018	847	F16:A-:B1	Quast v5.0.2	Kraken2 v2.0.8	PRJNA702622	DR160-CEF	N	-	-	-	-	-	-	-	-	-	-	-	-	-
DR_161cef	Wild Animal	Russia	2018	12666	F-:A-:B-	Quast v5.0.2	Kraken2 v2.0.8	PRJNA702622	DR161-CEF	N	-	-	-	-	-	-	-	-	-	-	-	-	-
DR_162cef	Wild Animal	Russia	2018	354	F-:A-:B-	Quast v5.0.2	Kraken2 v2.0.8	PRJNA702622	DR162-CEF	N	-	-	-	-	-	-	-	-	-	-	-	-	-
DR_164_Acip	Wild Animal	Russia	2018	9699	F-:A-:B-	Quast v5.0.2	Kraken2 v2.0.8	PRJNA702622	DR164A-CIP	N	-	-	-	-	-	-	-	-	-	-	-	-	-
DR_164_Bcip	Wild Animal	Russia	2018	9699	F-:A-:B-	Quast v5.0.2	Kraken2 v2.0.8	PRJNA1150776	DR_164_Bcip	N	-	-	-	-	-	-	-	-	-	-	-	-	-
DR_164cef	Wild Animal	Russia	2018	162	C4:A-:B6	Quast v5.0.2	Kraken2 v2.0.8	PRJNA702622	DR164-CEF	N	-	-	-	-	-	-	-	-	-	-	-	-	-
DR_165cef	Wild Animal	Russia	2018	624	F2:A-:B1	Quast v5.0.2	Kraken2 v2.0.8	PRJNA702622	DR165-CEF	N	-	-	-	-	-	-	-	-	-	-	-	-	-
DR_165cip	Wild Animal	Russia	2018	522	F-:A-:B-	Quast v5.0.2	Kraken2 v2.0.8	PRJNA702622	DR165-CIP	N	-	-	-	-	-	-	-	-	-	-	-	-	-
DR_167cef	Wild Animal	Russia	2018	162	C4:A-:B6	Quast v5.0.2	Kraken2 v2.0.8	PRJNA702622	DR167-CEF	N	-	-	-	-	-	-	-	-	-	-	-	-	-
DR_168cef	Wild Animal	Russia	2018	2223	F-:A-:B-	Quast v5.0.2	Kraken2 v2.0.8	PRJNA702622	DR168-CEF	N	-	-	-	-	-	-	-	-	-	-	-	-	-
DR_168cip	Wild Animal	Russia	2018	226	F-:A-:B-	Quast v5.0.2	Kraken2 v2.0.8	PRJNA702622	DR168-CIP	N	-	-	-	-	-	-	-	-	-	-	-	-	-
DR_170cef	Wild Animal	Russia	2018	115	F45:A-:B-	Quast v5.0.2	Kraken2 v2.0.8	PRJNA702622	DR170-CEF	N	-	-	-	-	-	-	-	-	-	-	-	-	-
DR_171cef	Wild Animal	Russia	2018	1011	F34:A-:B53	Quast v5.0.2	Kraken2 v2.0.8	PRJNA702622	DR171-CEF	N	-	-	-	-	-	-	-	-	-	-	-	-	-
DR_173cef	Wild Animal	Russia	2018	162	C4:A-:B1	Quast v5.0.2	Kraken2 v2.0.8	PRJNA702622	DR173-CEF	N	-	-	-	-	-	-	-	-	-	-	-	-	-
DR_173cip	Wild Animal	Russia	2018	162	C4:A-:B1	Quast v5.0.2	Kraken2 v2.0.8	PRJNA1150776	DR_173cip	N	-	-	-	-	-	-	-	-	-	-	-	-	-
DR_175cef	Wild Animal	Russia	2018	219	F2:A-:B1	Quast v5.0.2	Kraken2 v2.0.8	PRJNA702622	DR175-CEF	N	-	-	-	-	-	-	-	-	-	-	-	-	-
DR_175cip	Wild Animal	Russia	2018	219	F2:A-:B1	Quast v5.0.2	Kraken2 v2.0.8	PRJNA1150776	DR_175cip	N	-	-	-	-	-	-	-	-	-	-	-	-	-
DR_176cip	Wild Animal	Ukraine	2018	10	F-:A-:B-	Quast v5.0.2	Kraken2 v2.0.8	PRJNA1141252	DR 176-CIP	N	-	-	-	-	-	-	-	-	-	-	-	-	-
DR_177cef	Wild Animal	Ukraine	2018	58	F-:A-:B-	Quast v5.0.2	Kraken2 v2.0.8	PRJNA1141252	DR 177-CEF	N	-	-	-	-	-	-	-	-	-	-	-	-	-
DR_177cip	Wild Animal	Ukraine	2018	10	F-:A-:B-	Quast v5.0.2	Kraken2 v2.0.8	PRJNA1141252	DR 177-CIP	N	-	-	-	-	-	-	-	-	-	-	-	-	-
DR_178cef	Wild Animal	Ukraine	2018	1415	F-:A-:B-	Quast v5.0.2	Kraken2 v2.0.8	PRJNA1141252	DR 178-CEF	N	-	-	-	-	-	-	-	-	-	-	-	-	-
DR_17cip	Wild Animal	Czech Republic	2018	-	F-:A8:B-	Quast v5.0.2	Kraken2 v2.0.8	PRJNA1141252	DR 17-CIP	N	-	-	-	-	-	-	-	-	-	-	-	-	-
DR_180_Acef	Wild Animal	Czech Republic	2018	-	C4:A-:B1	Quast v5.0.2	Kraken2 v2.0.8	PRJNA1141252	DR 180A-CEF	N	-	-	-	-	-	-	-	-	-	-	-	-	-
DR_183cef	Wild Animal	Czech Republic	2018	162	C4:A-:B6	Quast v5.0.2	Kraken2 v2.0.8	PRJNA1141252	DR 183-CEF	N	-	-	-	-	-	-	-	-	-	-	-	-	-
DR_19cip	Wild Animal	Czech Republic	2018	115	F64:A-:B27	Quast v5.0.2	Kraken2 v2.0.8	PRJNA937289	DR_19cip	N	-	-	-	-	-	-	-	-	-	-	-	-	-
DR_22cip	Wild Animal	Czech Republic	2018	2025	C4:A5:B1	Quast v5.0.2	Kraken2 v2.0.8	PRJNA1141252	DR 22-CIP	N	-	-	-	-	-	-	-	-	-	-	-	-	-
DR_24cip	Wild Animal	Czech Republic	2018	5931	F-:A-:B-	Quast v5.0.2	Kraken2 v2.0.8	PRJNA1141252	DR 24-CIP	N	-	-	-	-	-	-	-	-	-	-	-	-	-
DR_25cip	Wild Animal	Czech Republic	2018	1158	F64:A-:B27	Quast v5.0.2	Kraken2 v2.0.8	PRJNA1141252	DR 25-CIP	N	-	-	-	-	-	-	-	-	-	-	-	-	-
DR_41cip	Wild Animal	Czech Republic	2018	162	C4:A-:B1	Quast v5.0.2	Kraken2 v2.0.8	PRJNA1150776	DR_41cip	N	-	-	-	-	-	-	-	-	-	-	-	-	-
DR_57cip	Wild Animal	Czech Republic	2018	10	F-:A-:B77	Quast v5.0.2	Kraken2 v2.0.8	PRJNA1141252	DR 57-CIP	N	-	-	-	-	-	-	-	-	-	-	-	-	-
DR_75cip	Wild Animal	Czech Republic	2018	115	F64:A-:B27	Quast v5.0.2	Kraken2 v2.0.8	PRJNA937289	DR_75cip	N	-	-	-	-	-	-	-	-	-	-	-	-	-
DR_77cip	Wild Animal	Czech Republic	2018	115	F64:A-:B27	Quast v5.0.2	Kraken2 v2.0.8	PRJNA937289	DR_77cip	N	-	-	-	-	-	-	-	-	-	-	-	-	-
DR_78cip	Wild Animal	Czech Republic	2018	115	F64:A-:B27	Quast v5.0.2	Kraken2 v2.0.8	PRJNA937289	DR_78cip	N	-	-	-	-	-	-	-	-	-	-	-	-	-
DR_79cip	Wild Animal	Czech Republic	2018	1049	F24:A-:B1	Quast v5.0.2	Kraken2 v2.0.8	PRJNA1141252	DR 79-CIP	N	-	-	-	-	-	-	-	-	-	-	-	-	-
DR_85cip	Wild Animal	Czech Republic	2018	1594	F-:A-:B27	Quast v5.0.2	Kraken2 v2.0.8	PRJNA1141252	DR 85-CIP	N	-	-	-	-	-	-	-	-	-	-	-	-	-
DR_87cef	Wild Animal	Czech Republic	2018	58	C4:A-:B-	Quast v5.0.2	Kraken2 v2.0.8	PRJNA1141252	DR 87-CEF	N	-	-	-	-	-	-	-	-	-	-	-	-	-
DR_88cip	Wild Animal	Czech Republic	2018	155	F24:A-:B1	Quast v5.0.2	Kraken2 v2.0.8	PRJNA1141252	DR 88-CIP	N	-	-	-	-	-	-	-	-	-	-	-	-	-
DR_89cef	Wild Animal	Czech Republic	2018	58	C4:A-:B-	Quast v5.0.2	Kraken2 v2.0.8	PRJNA1141252	DR 89-CEF	N	-	-	-	-	-	-	-	-	-	-	-	-	-
DR_89cip	Wild Animal	Czech Republic	2018	58	C4:A5:B1	Quast v5.0.2	Kraken2 v2.0.8	PRJNA1141252	DR 89-CIP	N	-	-	-	-	-	-	-	-	-	-	-	-	-
DR_98ceg	Wild Animal	Czech Republic	2018	224	F24:A-:B1	Quast v5.0.2	Kraken2 v2.0.8	PRJNA1141252	DR 98-CEF	N	-	-	-	-	-	-	-	-	-	-	-	-	-
DR_99cef	Wild Animal	Czech Republic	2018	224	F24:A-:B1	Quast v5.0.2	Kraken2 v2.0.8	PRJNA1141252	DR 99-CEF	N	-	-	-	-	-	-	-	-	-	-	-	-	-
HPJ132_a	Wild Animal	Poland	2010	-	F2:A-:B1	Quast v5.0.2	Kraken2 v2.0.8	PRJNA1150776	HPJ132_a	N	-	-	-	-	-	-	-	-	-	-	-	-	-
MO18m__7	Environment	Czech Republic	2016	1972	F-:A-:B-	Quast v5.0.2	Kraken2 v2.0.8	PRJNA943108	MO18m7	N	-	-	-	-	-	-	-	-	-	-	-	-	-
MO20m	Environment	Czech Republic	2016	1972	Y3:A-:B-	Quast v5.0.2	Kraken2 v2.0.8	PRJNA943108	MO20m	N	-	-	-	-	-	-	-	-	-	-	-	-	-
MO24mA	Environment	Czech Republic	2016	635	F100:A-:B-	Quast v5.0.2	Kraken2 v2.0.8	PRJNA943108	MO24mA	N	-	-	-	-	-	-	-	-	-	-	-	-	-
MO26mA	Environment	Czech Republic	2016	635	F100:A-:B-	Quast v5.0.2	Kraken2 v2.0.8	PRJNA943108	MO26mA	N	-	-	-	-	-	-	-	-	-	-	-	-	-
MO2m	Environment	Czech Republic	2016	10	F-:A-:B-	Quast v5.0.2	Kraken2 v2.0.8	PRJNA943108	MO2m	N	-	-	-	-	-	-	-	-	-	-	-	-	-
MO3mA	Environment	Czech Republic	2016	1972	Y3:A-:B-	Quast v5.0.2	Kraken2 v2.0.8	PRJNA943108	MO3mA	N	-	-	-	-	-	-	-	-	-	-	-	-	-
MO5m__2_B_velk	Environment	Czech Republic	2016	399	F-:A-:B-	Quast v5.0.2	Kraken2 v2.0.8	PRJNA1150776	MO5m (2) B velka	N	-	-	-	-	-	-	-	-	-	-	-	-	-
MP13m	Environment	Czech Republic	2016	1972	Y3:A-:B-	Quast v5.0.2	Kraken2 v2.0.8	PRJNA943108	MP13m	N	-	-	-	-	-	-	-	-	-	-	-	-	-
MP18m	Environment	Czech Republic	2016	607	F-:A-:B-	Quast v5.0.2	Kraken2 v2.0.8	PRJNA943108	MP18m	N	-	-	-	-	-	-	-	-	-	-	-	-	-
MP25mA	Environment	Czech Republic	2016	635	F100:A-:B-	Quast v5.0.2	Kraken2 v2.0.8	PRJNA943108	MP25mA	N	-	-	-	-	-	-	-	-	-	-	-	-	-
MP40mB	Environment	Czech Republic	2016	1972	Y3:A-:B-	Quast v5.0.2	Kraken2 v2.0.8	PRJNA943108	MP40mB	N	-	-	-	-	-	-	-	-	-	-	-	-	-
MP7mB	Environment	Czech Republic	2016	1972	Y3:A-:B-	Quast v5.0.2	Kraken2 v2.0.8	PRJNA943108	MP7mB	N	-	-	-	-	-	-	-	-	-	-	-	-	-
MP9m	Environment	Czech Republic	2016	399	F-:A-:B-	Quast v5.0.2	Kraken2 v2.0.8	PRJNA943108	MP9m	N	-	-	-	-	-	-	-	-	-	-	-	-	-
RM_10	Wild Animal	Czech Republic	2018	11893	F34:A-:B-	Quast v5.0.2	Kraken2 v2.0.8	PRJNA1025840	RM10e	N	-	-	-	-	-	-	-	-	-	-	-	-	-
RM_11	Wild Animal	Czech Republic	2018	744	C4:A5:B1	Quast v5.0.2	Kraken2 v2.0.8	PRJNA1025840	RM11e	N	-	-	-	-	-	-	-	-	-	-	-	-	-
RM_13	Wild Animal	Czech Republic	2018	12346	F-:A-:B-	Quast v5.0.2	Kraken2 v2.0.8	PRJNA1150776	RM_13	N	-	-	-	-	-	-	-	-	-	-	-	-	-
RM_14	Wild Animal	Czech Republic	2018	155	F30:A-:B52	Quast v5.0.2	Kraken2 v2.0.8	PRJNA1025840	RM14e	N	-	-	-	-	-	-	-	-	-	-	-	-	-
RM_15	Wild Animal	Czech Republic	2018	12343	F-:A-:B-	Quast v5.0.2	Kraken2 v2.0.8	PRJNA1150776	RM_15	N	-	-	-	-	-	-	-	-	-	-	-	-	-
RM_16_B	Wild Animal	Czech Republic	2018	549	F-:A-:B-	Quast v5.0.2	Kraken2 v2.0.8	PRJNA1025840	RM16e	N	-	-	-	-	-	-	-	-	-	-	-	-	-
RM_17	Wild Animal	Czech Republic	2018	11893	F34:A-:B-	Quast v5.0.2	Kraken2 v2.0.8	PRJNA1025840	RM17e	N	-	-	-	-	-	-	-	-	-	-	-	-	-
RM_18	Wild Animal	Czech Republic	2018	949	F-:A-:B-	Quast v5.0.2	Kraken2 v2.0.8	PRJNA1025840	RM18e	N	-	-	-	-	-	-	-	-	-	-	-	-	-
RM_19	Wild Animal	Czech Republic	2018	11893	F34:A-:B-	Quast v5.0.2	Kraken2 v2.0.8	PRJNA1025840	RM19e	N	-	-	-	-	-	-	-	-	-	-	-	-	-
RM_1	Wild Animal	Czech Republic	2018	-	F18:A-:B62	Quast v5.0.2	Kraken2 v2.0.8	PRJNA1025840	RM1e	N	-	-	-	-	-	-	-	-	-	-	-	-	-
RM_20	Wild Animal	Czech Republic	2018	11893	F34:A-:B-	Quast v5.0.2	Kraken2 v2.0.8	PRJNA1025840	RM20e	N	-	-	-	-	-	-	-	-	-	-	-	-	-
RM_21	Wild Animal	Czech Republic	2018	11893	F34:A-:B-	Quast v5.0.2	Kraken2 v2.0.8	PRJNA1025840	RM21e	N	-	-	-	-	-	-	-	-	-	-	-	-	-
RM_22	Wild Animal	Czech Republic	2018	11893	F34:A-:B-	Quast v5.0.2	Kraken2 v2.0.8	PRJNA1025840	RM22e	N	-	-	-	-	-	-	-	-	-	-	-	-	-
RM_23	Wild Animal	Czech Republic	2018	11893	F34:A-:B-	Quast v5.0.2	Kraken2 v2.0.8	PRJNA1025840	RM23e	N	-	-	-	-	-	-	-	-	-	-	-	-	-
RM_25	Wild Animal	Czech Republic	2018	11893	F34:A-:B-	Quast v5.0.2	Kraken2 v2.0.8	PRJNA1025840	RM25e	N	-	-	-	-	-	-	-	-	-	-	-	-	-
RM_26	Wild Animal	Czech Republic	2018	11893	F34:A-:B-	Quast v5.0.2	Kraken2 v2.0.8	PRJNA1025840	RM26e	N	-	-	-	-	-	-	-	-	-	-	-	-	-
RM_27	Wild Animal	Czech Republic	2018	12348	F72:A-:B-	Quast v5.0.2	Kraken2 v2.0.8	PRJNA1025840	RM27e	N	-	-	-	-	-	-	-	-	-	-	-	-	-
RM_28	Wild Animal	Czech Republic	2018	11893	F34:A-:B-	Quast v5.0.2	Kraken2 v2.0.8	PRJNA1025840	RM28e	N	-	-	-	-	-	-	-	-	-	-	-	-	-
RM_29_A	Wild Animal	Czech Republic	2018	2325	F2:A-:B-	Quast v5.0.2	Kraken2 v2.0.8	PRJNA1025840	RM29e	N	-	-	-	-	-	-	-	-	-	-	-	-	-
RM_2	Wild Animal	Czech Republic	2018	11893	F34:A-:B-	Quast v5.0.2	Kraken2 v2.0.8	PRJNA1025840	RM2e	N	-	-	-	-	-	-	-	-	-	-	-	-	-
RM_30	Wild Animal	Czech Republic	2018	11893	F34:A-:B-	Quast v5.0.2	Kraken2 v2.0.8	PRJNA1025840	RM30e	N	-	-	-	-	-	-	-	-	-	-	-	-	-
RM_31	Wild Animal	Czech Republic	2018	11893	F34:A-:B-	Quast v5.0.2	Kraken2 v2.0.8	PRJNA1025840	RM31e	N	-	-	-	-	-	-	-	-	-	-	-	-	-
RM_32	Wild Animal	Czech Republic	2018	9699	F-:A-:B-	Quast v5.0.2	Kraken2 v2.0.8	PRJNA1025840	RM32e	N	-	-	-	-	-	-	-	-	-	-	-	-	-
RM_33	Wild Animal	Czech Republic	2018	11893	F34:A-:B-	Quast v5.0.2	Kraken2 v2.0.8	PRJNA1025840	RM33e	N	-	-	-	-	-	-	-	-	-	-	-	-	-
RM_35	Wild Animal	Czech Republic	2018	11893	F34:A-:B-	Quast v5.0.2	Kraken2 v2.0.8	PRJNA1025840	RM35e	N	-	-	-	-	-	-	-	-	-	-	-	-	-
RM_36	Wild Animal	Czech Republic	2018	23	F24:A-:B1	Quast v5.0.2	Kraken2 v2.0.8	PRJNA1025840	RM36e	N	-	-	-	-	-	-	-	-	-	-	-	-	-
RM_37	Wild Animal	Czech Republic	2018	11893	F34:A-:B-	Quast v5.0.2	Kraken2 v2.0.8	PRJNA1025840	RM37e	N	-	-	-	-	-	-	-	-	-	-	-	-	-
RM_38	Wild Animal	Czech Republic	2018	23	F24:A-:B1	Quast v5.0.2	Kraken2 v2.0.8	PRJNA1025840	RM38e	N	-	-	-	-	-	-	-	-	-	-	-	-	-
RM_39	Wild Animal	Czech Republic	2018	11893	F34:A-:B-	Quast v5.0.2	Kraken2 v2.0.8	PRJNA1025840	RM39e	N	-	-	-	-	-	-	-	-	-	-	-	-	-
RM_3	Wild Animal	Czech Republic	2018	12343	F-:A-:B-	Quast v5.0.2	Kraken2 v2.0.8	PRJNA1150776	RM_3	N	-	-	-	-	-	-	-	-	-	-	-	-	-
RM_40	Wild Animal	Czech Republic	2018	11893	F34:A-:B-	Quast v5.0.2	Kraken2 v2.0.8	PRJNA1025840	RM40e	N	-	-	-	-	-	-	-	-	-	-	-	-	-
RM_41	Wild Animal	Czech Republic	2018	11893	F34:A-:B-	Quast v5.0.2	Kraken2 v2.0.8	PRJNA1025840	RM41e	N	-	-	-	-	-	-	-	-	-	-	-	-	-
RM_42	Wild Animal	Czech Republic	2018	11893	F34:A-:B-	Quast v5.0.2	Kraken2 v2.0.8	PRJNA1025840	RM42e	N	-	-	-	-	-	-	-	-	-	-	-	-	-
RM_44	Wild Animal	Czech Republic	2018	11893	F34:A-:B-	Quast v5.0.2	Kraken2 v2.0.8	PRJNA1025840	RM44e	N	-	-	-	-	-	-	-	-	-	-	-	-	-
RM_45	Wild Animal	Czech Republic	2018	457	C4:A-:B1	Quast v5.0.2	Kraken2 v2.0.8	PRJNA1025840	RM45e	N	-	-	-	-	-	-	-	-	-	-	-	-	-
RM_47	Wild Animal	Czech Republic	2018	11893	F34:A-:B-	Quast v5.0.2	Kraken2 v2.0.8	PRJNA1025840	RM47e	N	-	-	-	-	-	-	-	-	-	-	-	-	-
RM_48	Wild Animal	Czech Republic	2018	11893	F34:A-:B-	Quast v5.0.2	Kraken2 v2.0.8	PRJNA1025840	RM48e	N	-	-	-	-	-	-	-	-	-	-	-	-	-
RM_49	Wild Animal	Czech Republic	2018	12348	F72:A-:B-	Quast v5.0.2	Kraken2 v2.0.8	PRJNA1025840	RM49e	N	-	-	-	-	-	-	-	-	-	-	-	-	-
RM_4	Wild Animal	Czech Republic	2018	2325	F2:A-:B-	Quast v5.0.2	Kraken2 v2.0.8	PRJNA1025840	RM4e	N	-	-	-	-	-	-	-	-	-	-	-	-	-
RM_50	Wild Animal	Czech Republic	2018	11893	F34:A-:B-	Quast v5.0.2	Kraken2 v2.0.8	PRJNA1025840	RM50e	N	-	-	-	-	-	-	-	-	-	-	-	-	-
RM_52	Wild Animal	Czech Republic	2018	12346	F-:A-:B-	Quast v5.0.2	Kraken2 v2.0.8	PRJNA1150776	RM_52	N	-	-	-	-	-	-	-	-	-	-	-	-	-
RM_53_A	Wild Animal	Czech Republic	2018	2325	F34:A-:B-	Quast v5.0.2	Kraken2 v2.0.8	PRJNA1025840	RM53e	N	-	-	-	-	-	-	-	-	-	-	-	-	-
RM_53_B	Wild Animal	Czech Republic	2018	2325	F34:A-:B-	Quast v5.0.2	Kraken2 v2.0.8	PRJNA1025840	RM53e	N	-	-	-	-	-	-	-	-	-	-	-	-	-
RM_54	Wild Animal	Czech Republic	2018	23	F24:A-:B1	Quast v5.0.2	Kraken2 v2.0.8	PRJNA1025840	RM54e	N	-	-	-	-	-	-	-	-	-	-	-	-	-
RM_56	Wild Animal	Czech Republic	2018	11893	F34:A-:B-	Quast v5.0.2	Kraken2 v2.0.8	PRJNA1025840	RM56e	N	-	-	-	-	-	-	-	-	-	-	-	-	-
RM_58	Wild Animal	Czech Republic	2018	11893	F34:A-:B-	Quast v5.0.2	Kraken2 v2.0.8	PRJNA1025840	RM58e	N	-	-	-	-	-	-	-	-	-	-	-	-	-
RM_59	Wild Animal	Czech Republic	2018	11893	F34:A-:B-	Quast v5.0.2	Kraken2 v2.0.8	PRJNA1025840	RM59e	N	-	-	-	-	-	-	-	-	-	-	-	-	-
RM_5	Wild Animal	Czech Republic	2018	155	F30:A-:B52	Quast v5.0.2	Kraken2 v2.0.8	PRJNA1025840	RM5e	N	-	-	-	-	-	-	-	-	-	-	-	-	-
RM_60	Wild Animal	Czech Republic	2018	11893	F34:A-:B-	Quast v5.0.2	Kraken2 v2.0.8	PRJNA1025840	RM60e	N	-	-	-	-	-	-	-	-	-	-	-	-	-
RM_61_A	Wild Animal	Czech Republic	2018	-	F-:A-:B-	Quast v5.0.2	Kraken2 v2.0.8	PRJNA1025840	RM61e	N	-	-	-	-	-	-	-	-	-	-	-	-	-
RM_61_B	Wild Animal	Czech Republic	2018	-	F-:A-:B-	Quast v5.0.2	Kraken2 v2.0.8	PRJNA1025840	RM61e	N	-	-	-	-	-	-	-	-	-	-	-	-	-
RM_62	Wild Animal	Czech Republic	2018	457	C4:A-:B1	Quast v5.0.2	Kraken2 v2.0.8	PRJNA1025840	RM62e	N	-	-	-	-	-	-	-	-	-	-	-	-	-
RM_63	Wild Animal	Czech Republic	2018	394	F1:A-:B33	Quast v5.0.2	Kraken2 v2.0.8	PRJNA1025840	RM63e	N	-	-	-	-	-	-	-	-	-	-	-	-	-
RM_64	Wild Animal	Czech Republic	2018	11893	F34:A-:B-	Quast v5.0.2	Kraken2 v2.0.8	PRJNA1025840	RM64e	N	-	-	-	-	-	-	-	-	-	-	-	-	-
RM_65_A	Wild Animal	Czech Republic	2018	2325	F2:A-:B-	Quast v5.0.2	Kraken2 v2.0.8	PRJNA1025840	RM65e	N	-	-	-	-	-	-	-	-	-	-	-	-	-
RM_65_B	Wild Animal	Czech Republic	2018	2325	F2:A-:B-	Quast v5.0.2	Kraken2 v2.0.8	PRJNA1025840	RM65e	N	-	-	-	-	-	-	-	-	-	-	-	-	-
RM_66	Wild Animal	Czech Republic	2018	11893	F34:A-:B-	Quast v5.0.2	Kraken2 v2.0.8	PRJNA1025840	RM66e	N	-	-	-	-	-	-	-	-	-	-	-	-	-
RM_68	Wild Animal	Czech Republic	2018	11893	F34:A-:B-	Quast v5.0.2	Kraken2 v2.0.8	PRJNA1025840	RM68e	N	-	-	-	-	-	-	-	-	-	-	-	-	-
RM_69	Wild Animal	Czech Republic	2018	11893	F34:A-:B-	Quast v5.0.2	Kraken2 v2.0.8	PRJNA1025840	RM69e	N	-	-	-	-	-	-	-	-	-	-	-	-	-
RM_6	Wild Animal	Czech Republic	2018	12345	F-:A-:B-	Quast v5.0.2	Kraken2 v2.0.8	PRJNA1150776	RM_6	N	-	-	-	-	-	-	-	-	-	-	-	-	-
RM_70	Wild Animal	Czech Republic	2018	11893	F34:A-:B-	Quast v5.0.2	Kraken2 v2.0.8	PRJNA1025840	RM70e	N	-	-	-	-	-	-	-	-	-	-	-	-	-
RM_71	Wild Animal	Czech Republic	2018	11893	F34:A-:B-	Quast v5.0.2	Kraken2 v2.0.8	PRJNA1025840	RM71e	N	-	-	-	-	-	-	-	-	-	-	-	-	-
RM_72	Wild Animal	Czech Republic	2018	11893	F34:A-:B-	Quast v5.0.2	Kraken2 v2.0.8	PRJNA1025840	RM72e	N	-	-	-	-	-	-	-	-	-	-	-	-	-
RM_8	Wild Animal	Czech Republic	2018	11893	F34:A-:B-	Quast v5.0.2	Kraken2 v2.0.8	PRJNA1025840	RM8e	N	-	-	-	-	-	-	-	-	-	-	-	-	-
RM_CIP_14	Wild Animal	Czech Republic	2018	533	C4:A-:B6	Quast v5.0.2	Kraken2 v2.0.8	PRJNA1025840	RM14h	N	-	-	-	-	-	-	-	-	-	-	-	-	-
RM_CIP_15	Wild Animal	Czech Republic	2018	155	F4:A-:B1	Quast v5.0.2	Kraken2 v2.0.8	PRJNA1025840	RM15h	N	-	-	-	-	-	-	-	-	-	-	-	-	-
RM_CIP_16	Wild Animal	Czech Republic	2018	117	C4:A-:B1	Quast v5.0.2	Kraken2 v2.0.8	PRJNA1025840	RM16h	N	-	-	-	-	-	-	-	-	-	-	-	-	-
RM_CIP_17	Wild Animal	Czech Republic	2018	155	C4:A-:B27	Quast v5.0.2	Kraken2 v2.0.8	PRJNA1025840	RM17h	N	-	-	-	-	-	-	-	-	-	-	-	-	-
RM_CIP_18	Wild Animal	Czech Republic	2018	1421	F-:A-:B-	Quast v5.0.2	Kraken2 v2.0.8	PRJNA1025840	RM18h	N	-	-	-	-	-	-	-	-	-	-	-	-	-
RM_CIP_20	Wild Animal	Czech Republic	2018	88	F24:A-:B1	Quast v5.0.2	Kraken2 v2.0.8	PRJNA1025840	RM20h	N	-	-	-	-	-	-	-	-	-	-	-	-	-
RM_CIP_25	Wild Animal	Czech Republic	2018	1406	F-:A-:B-	Quast v5.0.2	Kraken2 v2.0.8	PRJNA1025840	RM25h	N	-	-	-	-	-	-	-	-	-	-	-	-	-
RM_CIP_30	Wild Animal	Czech Republic	2018	744	C4:A5:B1	Quast v5.0.2	Kraken2 v2.0.8	PRJNA1025840	RM30h	N	-	-	-	-	-	-	-	-	-	-	-	-	-
RM_CIP_32	Wild Animal	Czech Republic	2018	162	F104:A-:B1	Quast v5.0.2	Kraken2 v2.0.8	PRJNA1025840	RM32h	N	-	-	-	-	-	-	-	-	-	-	-	-	-
RM_CIP_34	Wild Animal	Czech Republic	2018	58	F2:A-:B1	Quast v5.0.2	Kraken2 v2.0.8	PRJNA1025840	RM34h	N	-	-	-	-	-	-	-	-	-	-	-	-	-
RM_CIP_35	Wild Animal	Czech Republic	2018	162	C4:A-:B1	Quast v5.0.2	Kraken2 v2.0.8	PRJNA1025840	RM35h	N	-	-	-	-	-	-	-	-	-	-	-	-	-
RM_CIP_36	Wild Animal	Czech Republic	2018	117	F24:A-:B1	Quast v5.0.2	Kraken2 v2.0.8	PRJNA1025840	RM36h	N	-	-	-	-	-	-	-	-	-	-	-	-	-
RM_CIP_37	Wild Animal	Czech Republic	2018	155	C4:A-:B1	Quast v5.0.2	Kraken2 v2.0.8	PRJNA1025840	RM37h	N	-	-	-	-	-	-	-	-	-	-	-	-	-
RM_CIP_38	Wild Animal	Czech Republic	2018	58	F2:A-:B1	Quast v5.0.2	Kraken2 v2.0.8	PRJNA1025840	RM38h	N	-	-	-	-	-	-	-	-	-	-	-	-	-
RM_CIP_40	Wild Animal	Czech Republic	2018	1167	F56:A-:B40	Quast v5.0.2	Kraken2 v2.0.8	PRJNA1025840	RM40h	N	-	-	-	-	-	-	-	-	-	-	-	-	-
RM_CIP_41	Wild Animal	Czech Republic	2018	117	C4:A-:B1	Quast v5.0.2	Kraken2 v2.0.8	PRJNA1025840	RM41h	N	-	-	-	-	-	-	-	-	-	-	-	-	-
RM_CIP_43	Wild Animal	Czech Republic	2018	2701	F16:A-:B-	Quast v5.0.2	Kraken2 v2.0.8	PRJNA1025840	RM43h	N	-	-	-	-	-	-	-	-	-	-	-	-	-
RM_CIP_45	Wild Animal	Czech Republic	2018	457	C4:A-:B1	Quast v5.0.2	Kraken2 v2.0.8	PRJNA1025840	RM45h	N	-	-	-	-	-	-	-	-	-	-	-	-	-
RM_CIP_46	Wild Animal	Czech Republic	2018	10938	F-:A-:B-	Quast v5.0.2	Kraken2 v2.0.8	PRJNA1025840	RM46h	N	-	-	-	-	-	-	-	-	-	-	-	-	-
RM_CIP_47	Wild Animal	Czech Republic	2018	93	F2/F18:A-:B1	Quast v5.0.2	Kraken2 v2.0.8	PRJNA1025840	RM47h	N	-	-	-	-	-	-	-	-	-	-	-	-	-
RM_CIP_48	Wild Animal	Czech Republic	2018	1158	F64:A-:B27	Quast v5.0.2	Kraken2 v2.0.8	PRJNA1025840	RM48h	N	-	-	-	-	-	-	-	-	-	-	-	-	-
RM_CIP_50	Wild Animal	Czech Republic	2018	1125	F-:A-:B-	Quast v5.0.2	Kraken2 v2.0.8	PRJNA1025840	RM50h	N	-	-	-	-	-	-	-	-	-	-	-	-	-
RM_CIP_51	Wild Animal	Czech Republic	2018	86	F16:A-:B1	Quast v5.0.2	Kraken2 v2.0.8	PRJNA1025840	RM51h	N	-	-	-	-	-	-	-	-	-	-	-	-	-
RM_CIP_52	Wild Animal	Czech Republic	2018	155	C4:A-:B27	Quast v5.0.2	Kraken2 v2.0.8	PRJNA1025840	RM52h	N	-	-	-	-	-	-	-	-	-	-	-	-	-
RM_CIP_53	Wild Animal	Czech Republic	2018	162	C4:A-:B1	Quast v5.0.2	Kraken2 v2.0.8	PRJNA1025840	RM53h	N	-	-	-	-	-	-	-	-	-	-	-	-	-
RM_CIP_54	Wild Animal	Czech Republic	2018	359	C4:A6:B1	Quast v5.0.2	Kraken2 v2.0.8	PRJNA937289	RM_CIP_54	N	-	-	-	-	-	-	-	-	-	-	-	-	-
RM_CIP_55	Wild Animal	Czech Republic	2018	2701	F16:A-:B-	Quast v5.0.2	Kraken2 v2.0.8	PRJNA1025840	RM55h	N	-	-	-	-	-	-	-	-	-	-	-	-	-
RM_CIP_56	Wild Animal	Czech Republic	2018	162	C4:A-:B1	Quast v5.0.2	Kraken2 v2.0.8	PRJNA1025840	RM56h	N	-	-	-	-	-	-	-	-	-	-	-	-	-
RM_CIP_58	Wild Animal	Czech Republic	2018	68	F-:A-:B-	Quast v5.0.2	Kraken2 v2.0.8	PRJNA1025840	RM58h	N	-	-	-	-	-	-	-	-	-	-	-	-	-
RM_CIP_59	Wild Animal	Czech Republic	2018	2161	F24:A-:B1	Quast v5.0.2	Kraken2 v2.0.8	PRJNA1025840	RM59h	N	-	-	-	-	-	-	-	-	-	-	-	-	-
RM_CIP_5	Wild Animal	Czech Republic	2018	155	F30:A-:B52	Quast v5.0.2	Kraken2 v2.0.8	PRJNA1025840	RM5h	N	-	-	-	-	-	-	-	-	-	-	-	-	-
RM_CIP_60	Wild Animal	Czech Republic	2018	68	F-:A-:B-	Quast v5.0.2	Kraken2 v2.0.8	PRJNA1025840	RM60h	N	-	-	-	-	-	-	-	-	-	-	-	-	-
RM_CIP_61	Wild Animal	Czech Republic	2018	1158	F64:A-:B27	Quast v5.0.2	Kraken2 v2.0.8	PRJNA1025840	RM61h	N	-	-	-	-	-	-	-	-	-	-	-	-	-
RM_CIP_62	Wild Animal	Czech Republic	2018	457	C4:A-:B1	Quast v5.0.2	Kraken2 v2.0.8	PRJNA1025840	RM62h	N	-	-	-	-	-	-	-	-	-	-	-	-	-
RM_CIP_63	Wild Animal	Czech Republic	2018	648	F40:A-:B1	Quast v5.0.2	Kraken2 v2.0.8	PRJNA1025840	RM63h	N	-	-	-	-	-	-	-	-	-	-	-	-	-
RM_CIP_64	Wild Animal	Czech Republic	2018	5956	F-:A-:B-	Quast v5.0.2	Kraken2 v2.0.8	PRJNA1025840	RM64h	N	-	-	-	-	-	-	-	-	-	-	-	-	-
RM_CIP_65	Wild Animal	Czech Republic	2018	58	F2:A-:B1	Quast v5.0.2	Kraken2 v2.0.8	PRJNA1025840	RM65h	N	-	-	-	-	-	-	-	-	-	-	-	-	-
RM_CIP_66	Wild Animal	Czech Republic	2018	744	C4:A5:B1	Quast v5.0.2	Kraken2 v2.0.8	PRJNA1025840	RM66h	N	-	-	-	-	-	-	-	-	-	-	-	-	-
RM_CIP_67	Wild Animal	Czech Republic	2018	117	F24:A-:B1	Quast v5.0.2	Kraken2 v2.0.8	PRJNA1025840	RM67h	N	-	-	-	-	-	-	-	-	-	-	-	-	-
RM_CIP_71	Wild Animal	Czech Republic	2018	345	F-:A-:B-	Quast v5.0.2	Kraken2 v2.0.8	PRJNA1025840	RM71h	N	-	-	-	-	-	-	-	-	-	-	-	-	-
S1057_e8	Environment	Czech Republic	2012	-	F2:A-:B1	Quast v5.0.2	Kraken2 v2.0.8	PRJNA1150776	S1057_e8	N	-	-	-	-	-	-	-	-	-	-	-	-	-
CE_6526h_1	Human	Czech Republic	2014	224	F40:A-:B-	Quast v5.0.2	Kraken2 v2.0.8	PRJNA1150776	CE_6526h_1	N	-	-	-	-	-	-	-	-	-	-	-	-	-
CE_6526h_2	Human	Czech Republic	2014	224	F40:A-:B-	Quast v5.0.2	Kraken2 v2.0.8	PRJNA1150776	CE_6526h_2	N	-	-	-	-	-	-	-	-	-	-	-	-	-
DR_188_CEF	Wild Animal	Czech Republic	2019	540	F10:A-:B-	Quast v5.0.2	Kraken2 v2.0.8	PRJNA1141252	DR 188-CEF	N	-	-	-	-	-	-	-	-	-	-	-	-	-
DR_189_CEF	Wild Animal	Czech Republic	2019	540	F10:A-:B-	Quast v5.0.2	Kraken2 v2.0.8	PRJNA1141252	DR 189-CEF	N	-	-	-	-	-	-	-	-	-	-	-	-	-
DR_193_CIP	Wild Animal	Czech Republic	2019	9010	F-:A-:B-	Quast v5.0.2	Kraken2 v2.0.8	PRJNA1150776	DR_193_CIP	N	-	-	-	-	-	-	-	-	-	-	-	-	-
DR_196a_CIP	Wild Animal	Czech Republic	2019	351	F2:A-:B1	Quast v5.0.2	Kraken2 v2.0.8	PRJNA1150776	DR_196a_CIP	N	-	-	-	-	-	-	-	-	-	-	-	-	-
DR_196_CEF	Wild Animal	Czech Republic	2019	351	F2:A-:B1	Quast v5.0.2	Kraken2 v2.0.8	PRJNA1141252	DR 196-CEF	N	-	-	-	-	-	-	-	-	-	-	-	-	-
DR_197a_CIP	Wild Animal	Czech Republic	2019	-	F-:A-:B-	Quast v5.0.2	Kraken2 v2.0.8	PRJNA1141252	DR 197a-CIP	N	-	-	-	-	-	-	-	-	-	-	-	-	-
DR_197_CEF	Wild Animal	Czech Republic	2019	351	F2:A-:B1	Quast v5.0.2	Kraken2 v2.0.8	PRJNA1141252	DR 197-CEF	N	-	-	-	-	-	-	-	-	-	-	-	-	-
DR_198a_CIP	Wild Animal	Czech Republic	2019	-	F-:A-:B-	Quast v5.0.2	Kraken2 v2.0.8	PRJNA1141252	DR 198a-CIP	N	-	-	-	-	-	-	-	-	-	-	-	-	-
DR_203_CIP	Wild Animal	Czech Republic	2019	1582	F24:A-:B1	Quast v5.0.2	Kraken2 v2.0.8	PRJNA1141252	DR 203-CIP	N	-	-	-	-	-	-	-	-	-	-	-	-	-
DR_212_CIP	Wild Animal	Czech Republic	2019	88	C4:A-:B1	Quast v5.0.2	Kraken2 v2.0.8	PRJNA1141252	DR 212-CIP	N	-	-	-	-	-	-	-	-	-	-	-	-	-
DR_213_CEF	Wild Animal	Czech Republic	2019	2015	F2:A-:B-	Quast v5.0.2	Kraken2 v2.0.8	PRJNA1141252	DR 213-CEF	N	-	-	-	-	-	-	-	-	-	-	-	-	-
DR_218_CIP	Wild Animal	Czech Republic	2019	10	F-:A-:B-	Quast v5.0.2	Kraken2 v2.0.8	PRJNA1150776	DR_218cip	N	-	-	-	-	-	-	-	-	-	-	-	-	-
DR_233a_CEF	Wild Animal	Czech Republic	2019	349	F2/F101:A-:B-	Quast v5.0.2	Kraken2 v2.0.8	PRJNA1141252	DR 233a-CEF	N	-	-	-	-	-	-	-	-	-	-	-	-	-
DR_233a_CIP	Wild Animal	Czech Republic	2019	349	F2/F101:A-:B-	Quast v5.0.2	Kraken2 v2.0.8	PRJNA1150776	DR_233a_CIP	N	-	-	-	-	-	-	-	-	-	-	-	-	-
DR_233b_CEF	Wild Animal	Czech Republic	2019	349	F2/F101:A-:B-	Quast v5.0.2	Kraken2 v2.0.8	PRJNA1150776	DR_233b_CEF	N	-	-	-	-	-	-	-	-	-	-	-	-	-
DR_242a_CIP	Wild Animal	Czech Republic	2019	1737	F20:A15:B1	Quast v5.0.2	Kraken2 v2.0.8	PRJNA1150776	DR_242a_CIP	N	-	-	-	-	-	-	-	-	-	-	-	-	-
DR_242b_CIP	Wild Animal	Czech Republic	2019	1737	F20:A15:B1	Quast v5.0.2	Kraken2 v2.0.8	PRJNA1141252	DR 242b-CIP	N	-	-	-	-	-	-	-	-	-	-	-	-	-
DR_249a_CIP	Wild Animal	Czech Republic	2019	1158	F64:A-:B27	Quast v5.0.2	Kraken2 v2.0.8	PRJNA1150776	DR_249a_CIP	N	-	-	-	-	-	-	-	-	-	-	-	-	-
DR_259b_CEF	Wild Animal	Czech Republic	2019	-	F-:A-:B-	Quast v5.0.2	Kraken2 v2.0.8	PRJNA1141252	DR 259B-CEF	N	-	-	-	-	-	-	-	-	-	-	-	-	-
DR_259c_CEF	Wild Animal	Czech Republic	2019	-	F-:A-:B-	Quast v5.0.2	Kraken2 v2.0.8	PRJNA1150776	DR_259ccef	N	-	-	-	-	-	-	-	-	-	-	-	-	-
DR_260a_CEF	Wild Animal	Czech Republic	2019	1727	F-:A-:B-	Quast v5.0.2	Kraken2 v2.0.8	PRJNA1141252	DR 260a-CEF	N	-	-	-	-	-	-	-	-	-	-	-	-	-
DR_264_CIP	Wild Animal	Czech Republic	2019	10	F29:A-:B-	Quast v5.0.2	Kraken2 v2.0.8	PRJNA1141252	DR 264-CIP	N	-	-	-	-	-	-	-	-	-	-	-	-	-
DR_282c_CIP	Wild Animal	Czech Republic	2019	10	F24:A-:B6	Quast v5.0.2	Kraken2 v2.0.8	PRJNA1141252	DR 282c-CIP	N	-	-	-	-	-	-	-	-	-	-	-	-	-
DR_286b1_CIP	Wild Animal	Czech Republic	2019	746	C4:A-:B1	Quast v5.0.2	Kraken2 v2.0.8	PRJNA1141252	DR 286b1-CIP	N	-	-	-	-	-	-	-	-	-	-	-	-	-
DR_293_CEF	Wild Animal	Germany	2019	1276	F4:A-:B1	Quast v5.0.2	Kraken2 v2.0.8	PRJNA1141252	DR 293-CEF	N	-	-	-	-	-	-	-	-	-	-	-	-	-
DR_295a_CIP	Wild Animal	Germany	2019	101	C4:A-:B6	Quast v5.0.2	Kraken2 v2.0.8	PRJNA1141252	DR 295a-CIP	N	-	-	-	-	-	-	-	-	-	-	-	-	-
DR_296_CIP	Wild Animal	Germany	2019	93	F-:A-:B-	Quast v5.0.2	Kraken2 v2.0.8	PRJNA1150776	DR_296_CIP	N	-	-	-	-	-	-	-	-	-	-	-	-	-
DR_297_CEF	Wild Animal	Germany	2019	154	F72:A-:B-	Quast v5.0.2	Kraken2 v2.0.8	PRJNA1141252	DR 297-CEF	N	-	-	-	-	-	-	-	-	-	-	-	-	-
DR_299_CIP	Wild Animal	Germany	2019	1286	F-:A-:B-	Quast v5.0.2	Kraken2 v2.0.8	PRJNA1141252	DR 299-CIP	N	-	-	-	-	-	-	-	-	-	-	-	-	-
DR_300a_CIP	Wild Animal	Germany	2019	43	F2:A-:B1	Quast v5.0.2	Kraken2 v2.0.8	PRJNA1141252	DR 300a-CIP	N	-	-	-	-	-	-	-	-	-	-	-	-	-
DR_302_CEF	Wild Animal	Germany	2019	46	F46:A-:B42	Quast v5.0.2	Kraken2 v2.0.8	PRJNA1141252	DR 302-CEF	N	-	-	-	-	-	-	-	-	-	-	-	-	-
DR_302_CIP	Wild Animal	Germany	2019	2705	F-:A-:B-	Quast v5.0.2	Kraken2 v2.0.8	PRJNA1141252	DR 302-CIP	N	-	-	-	-	-	-	-	-	-	-	-	-	-
DR_310_CIP	Wild Animal	Germany	2019	58	C4:A-:B1	Quast v5.0.2	Kraken2 v2.0.8	PRJNA1150776	DR_310_CIP	N	-	-	-	-	-	-	-	-	-	-	-	-	-
DR_313_CIP	Wild Animal	Germany	2019	746	F-:A-:B-	Quast v5.0.2	Kraken2 v2.0.8	PRJNA1150776	DR_313_CIP	N	-	-	-	-	-	-	-	-	-	-	-	-	-
DR_318a_CEF	Wild Animal	Ukraine	2019	69	F2:A-:B-	Quast v5.0.2	Kraken2 v2.0.8	PRJNA1141252	DR 318a-CEF	N	-	-	-	-	-	-	-	-	-	-	-	-	-
DR_318b2_CEF	Wild Animal	Ukraine	2019	93	F40:A-:B-	Quast v5.0.2	Kraken2 v2.0.8	PRJNA1141252	DR 318b2-CEF	N	-	-	-	-	-	-	-	-	-	-	-	-	-
DR_318b_CIP	Wild Animal	Ukraine	2019	101	F4:A-:B-	Quast v5.0.2	Kraken2 v2.0.8	PRJNA1141252	DR 318b-CIP	N	-	-	-	-	-	-	-	-	-	-	-	-	-
DR_319a_CEF	Wild Animal	Ukraine	2019	1178	F16:A-:B-	Quast v5.0.2	Kraken2 v2.0.8	PRJNA1141252	DR 319a-CEF	N	-	-	-	-	-	-	-	-	-	-	-	-	-
DR_319b_CEF	Wild Animal	Ukraine	2019	10	F-:A-:B-	Quast v5.0.2	Kraken2 v2.0.8	PRJNA1141252	DR 319b-CEF	N	-	-	-	-	-	-	-	-	-	-	-	-	-
DR_330_CIP	Wild Animal	Czech Republic	2019	770	F-:A-:B27	Quast v5.0.2	Kraken2 v2.0.8	PRJNA1141252	DR 330-CIP	N	-	-	-	-	-	-	-	-	-	-	-	-	-
DR_334_CEF	Wild Animal	Austria	2019	7085	F24:A-:B40	Quast v5.0.2	Kraken2 v2.0.8	PRJNA1141252	DR 334-CEF	N	-	-	-	-	-	-	-	-	-	-	-	-	-
DR_335a_CEF	Wild Animal	Austria	2019	7085	F24:A-:B40	Quast v5.0.2	Kraken2 v2.0.8	PRJNA1141252	DR 335a-CEF	N	-	-	-	-	-	-	-	-	-	-	-	-	-
DR_335b_CEF	Wild Animal	Austria	2019	7085	F24:A-:B40	Quast v5.0.2	Kraken2 v2.0.8	PRJNA1150776	DR_335bcef	N	-	-	-	-	-	-	-	-	-	-	-	-	-
DR_339a_CIP	Wild Animal	Russia	2019	10301	F2/F98:A-:B-	Quast v5.0.2	Kraken2 v2.0.8	PRJNA702622	DR339a-CIP	N	-	-	-	-	-	-	-	-	-	-	-	-	-
DR_345_CEF	Wild Animal	Russia	2019	4035	F74:A-:B23	Quast v5.0.2	Kraken2 v2.0.8	PRJNA702622	DR345-CEF	N	-	-	-	-	-	-	-	-	-	-	-	-	-
DR_348a_CIP	Wild Animal	Russia	2019	746	F-:A-:B-	Quast v5.0.2	Kraken2 v2.0.8	PRJNA1150776	DR_348a_CIP	N	-	-	-	-	-	-	-	-	-	-	-	-	-
DR_348_CEF	Wild Animal	Russia	2019	746	F-:A-:B-	Quast v5.0.2	Kraken2 v2.0.8	PRJNA702622	DR348-CEF	N	-	-	-	-	-	-	-	-	-	-	-	-	-
DR_349_CEF	Wild Animal	Russia	2019	23	F-:A-:B-	Quast v5.0.2	Kraken2 v2.0.8	PRJNA702622	DR349-CEF	N	-	-	-	-	-	-	-	-	-	-	-	-	-
DR_350_CEF	Wild Animal	Russia	2019	10	F-:A-:B-	Quast v5.0.2	Kraken2 v2.0.8	PRJNA702622	DR350-CEF	N	-	-	-	-	-	-	-	-	-	-	-	-	-
DR_353_CEF	Wild Animal	Russia	2019	1722	F82:A-:B-	Quast v5.0.2	Kraken2 v2.0.8	PRJNA702622	DR353-CEF	N	-	-	-	-	-	-	-	-	-	-	-	-	-
DR_353_CIP	Wild Animal	Russia	2019	1722	F82:A-:B-	Quast v5.0.2	Kraken2 v2.0.8	PRJNA1150776	DR_353_CIP	N	-	-	-	-	-	-	-	-	-	-	-	-	-
DR_356_CEF	Wild Animal	Russia	2019	93	F34:A-:B27	Quast v5.0.2	Kraken2 v2.0.8	PRJNA1150776	DR_356_CEF	N	-	-	-	-	-	-	-	-	-	-	-	-	-
DR_357_CEF	Wild Animal	Russia	2019	12671	F1:A2:B20	Quast v5.0.2	Kraken2 v2.0.8	PRJNA702622	DR357-CEF	N	-	-	-	-	-	-	-	-	-	-	-	-	-
DR_362_CEF	Wild Animal	Russia	2019	1158	F64:A-:B27	Quast v5.0.2	Kraken2 v2.0.8	PRJNA702622	DR362-CEF	N	-	-	-	-	-	-	-	-	-	-	-	-	-
DR_368_CEF	Wild Animal	Russia	2019	212	F-:A-:B29	Quast v5.0.2	Kraken2 v2.0.8	PRJNA702622	DR368-CEF	N	-	-	-	-	-	-	-	-	-	-	-	-	-
DR_368_CIP	Wild Animal	Russia	2019	38	F24:A-:B1	Quast v5.0.2	Kraken2 v2.0.8	PRJNA702622	DR368-CIP	N	-	-	-	-	-	-	-	-	-	-	-	-	-
DR_370_CEF	Wild Animal	Russia	2019	1431	F2/F43:A-:B1	Quast v5.0.2	Kraken2 v2.0.8	PRJNA702622	DR370-CEF	N	-	-	-	-	-	-	-	-	-	-	-	-	-
DR_373_CEF	Wild Animal	Russia	2019	23	F-:A-:B-	Quast v5.0.2	Kraken2 v2.0.8	PRJNA702622	DR373-CEF	N	-	-	-	-	-	-	-	-	-	-	-	-	-
DR_40_CIP	Wild Animal	Czech Republic	2018	212	F-:A-:B-	Quast v5.0.2	Kraken2 v2.0.8	PRJNA1150776	DR_40cip	N	-	-	-	-	-	-	-	-	-	-	-	-	-
RM_67_CEF	Wild Animal	Czech Republic	2018	11893	F34:A-:B-	Quast v5.0.2	Kraken2 v2.0.8	PRJNA1025840	RM67e	N	-	-	-	-	-	-	-	-	-	-	-	-	-
RM_CIP72	Wild Animal	Czech Republic	2019	155	C4:A5:B1	Quast v5.0.2	Kraken2 v2.0.8	PRJNA1025840	RM72h	N	-	-	-	-	-	-	-	-	-	-	-	-	-
s_10_R245_CIP	Wild Animal	Greece	2019	1844	C4:A-:B1	Quast v5.0.2	Kraken2 v2.0.8	PRJNA1150776	10. R245 CIP	N	-	-	-	-	-	-	-	-	-	-	-	-	-
s_11_R246_CIP	Wild Animal	Greece	2019	1844	C4:A-:B1	Quast v5.0.2	Kraken2 v2.0.8	PRJNA1150776	11. R246 CIP	N	-	-	-	-	-	-	-	-	-	-	-	-	-
s_14_R247_CIP	Wild Animal	Greece	2019	1844	C4:A-:B1	Quast v5.0.2	Kraken2 v2.0.8	PRJNA1150776	14. R247 CIP	N	-	-	-	-	-	-	-	-	-	-	-	-	-
s_17_R248_CIP	Wild Animal	Greece	2019	1844	C4:A-:B1	Quast v5.0.2	Kraken2 v2.0.8	PRJNA1150776	17. R248 CIP	N	-	-	-	-	-	-	-	-	-	-	-	-	-
s_18_R248_B_CIP	Wild Animal	Greece	2019	1844	C4:A-:B1	Quast v5.0.2	Kraken2 v2.0.8	PRJNA1150776	18. R248 B CIP	N	-	-	-	-	-	-	-	-	-	-	-	-	-
s_18_R273_B_CIP	Wild Animal	Greece	2019	1844	C4:A-:B1	Quast v5.0.2	Kraken2 v2.0.8	PRJNA1150776	18. R273 B CIP	N	-	-	-	-	-	-	-	-	-	-	-	-	-
s_19_R272_A_CIP	Wild Animal	Greece	2019	-	C4:A-:B1	Quast v5.0.2	Kraken2 v2.0.8	PRJNA1150776	19. R272 A CIP	N	-	-	-	-	-	-	-	-	-	-	-	-	-
s_20_R249_CIP	Wild Animal	Greece	2019	1844	C4:A-:B1	Quast v5.0.2	Kraken2 v2.0.8	PRJNA1150776	20. R249 CIP	N	-	-	-	-	-	-	-	-	-	-	-	-	-
s_21_R272_B_CIP	Wild Animal	Greece	2019	-	C4:A-:B1	Quast v5.0.2	Kraken2 v2.0.8	PRJNA1150776	21. R272 B CIP	N	-	-	-	-	-	-	-	-	-	-	-	-	-
s_22_R250_CIP	Wild Animal	Greece	2019	1844	C4:A-:B1	Quast v5.0.2	Kraken2 v2.0.8	PRJNA1150776	22. R250 CIP	N	-	-	-	-	-	-	-	-	-	-	-	-	-
s_22_R_267_B_CIP	Wild Animal	Greece	2019	93	F40/F64:A-:B27	Quast v5.0.2	Kraken2 v2.0.8	PRJNA1150776	22. R 267 B CIP	N	-	-	-	-	-	-	-	-	-	-	-	-	-
s_23_R265_CIP	Wild Animal	Greece	2019	93	F64:A-:B27	Quast v5.0.2	Kraken2 v2.0.8	PRJNA1150776	23. R265 CIP	N	-	-	-	-	-	-	-	-	-	-	-	-	-
s_24_59_60_CIP	Wild Animal	Greece	2019	140	C4:A-:B1	Quast v5.0.2	Kraken2 v2.0.8	PRJNA1150776	24 59/60 CIP	N	-	-	-	-	-	-	-	-	-	-	-	-	-
s_25_53_54_CIP	Wild Animal	Greece	2019	1844	C4:A-:B1	Quast v5.0.2	Kraken2 v2.0.8	PRJNA1150776	25. 53/54 CIP	N	-	-	-	-	-	-	-	-	-	-	-	-	-
s_27_R251_CIP	Wild Animal	Greece	2019	648	C4:A-:B1	Quast v5.0.2	Kraken2 v2.0.8	PRJNA1150776	27. R251 CIP	N	-	-	-	-	-	-	-	-	-	-	-	-	-
s_27_R263_A_CIP	Wild Animal	Greece	2019	155	F34:A-:B-	Quast v5.0.2	Kraken2 v2.0.8	PRJNA1150776	27. R263 A CIP	N	-	-	-	-	-	-	-	-	-	-	-	-	-
s_28_R252_A_CIP	Wild Animal	Greece	2019	648	C4:A-:B1	Quast v5.0.2	Kraken2 v2.0.8	PRJNA1150776	28. R252 A CIP	N	-	-	-	-	-	-	-	-	-	-	-	-	-
s_29_R274_a_CIP	Wild Animal	Greece	2019	5229	F46:A-:B20	Quast v5.0.2	Kraken2 v2.0.8	PRJNA1150776	29. R274 a CIP	N	-	-	-	-	-	-	-	-	-	-	-	-	-
s_30_R274_b_CIP	Wild Animal	Greece	2019	140	C4:A-:B1	Quast v5.0.2	Kraken2 v2.0.8	PRJNA1150776	30. R274 b CIP	N	-	-	-	-	-	-	-	-	-	-	-	-	-
s_31_R273_CIP	Wild Animal	Greece	2019	1844	C4:A-:B1	Quast v5.0.2	Kraken2 v2.0.8	PRJNA1150776	31. R273 CIP	N	-	-	-	-	-	-	-	-	-	-	-	-	-
s_32_R253_CIP	Wild Animal	Greece	2019	6027	F36:A6:B1	Quast v5.0.2	Kraken2 v2.0.8	PRJNA1150776	32. R253 CIP	N	-	-	-	-	-	-	-	-	-	-	-	-	-
s_33_R254_CIP	Wild Animal	Greece	2019	140	F43:A-:B1	Quast v5.0.2	Kraken2 v2.0.8	PRJNA1150776	33. R254 CIP	N	-	-	-	-	-	-	-	-	-	-	-	-	-
s_37_R256_CIP	Wild Animal	Greece	2019	1844	C4:A-:B1	Quast v5.0.2	Kraken2 v2.0.8	PRJNA1150776	37. R256 CIP	N	-	-	-	-	-	-	-	-	-	-	-	-	-
s_5535h7	Environment	Czech Republic	2014	533	F1:A1:B1	Quast v5.0.2	Kraken2 v2.0.8	PRJNA1150776	5535h7	N	-	-	-	-	-	-	-	-	-	-	-	-	-
s_6_R243_CIP	Wild Animal	Greece	2019	-	F64:A-:B27	Quast v5.0.2	Kraken2 v2.0.8	PRJNA1150776	6. R243 CIP	N	-	-	-	-	-	-	-	-	-	-	-	-	-
s_7_57_58_B_CEF	Wild Animal	Greece	2019	973	F2/F67:A6:B1	Quast v5.0.2	Kraken2 v2.0.8	PRJNA1150776	7. 57/58 B CEF	N	-	-	-	-	-	-	-	-	-	-	-	-	-
s_8_R244_CIP	Wild Animal	Greece	2019	-	F-:A-:B-	Quast v5.0.2	Kraken2 v2.0.8	PRJNA1150776	8. R244 CIP	N	-	-	-	-	-	-	-	-	-	-	-	-	-
100_MM	Food Animal	Czech Republic	2019	10	F2/F46:A-:B20	Quast v5.0.2	Kraken2 v2.0.8	PRJNA1197128	100	N	-	-	-	-	-	-	-	-	-	-	-	-	-
101	Food Animal	Czech Republic	2019	993	F-:A-:B1	Quast v5.0.2	Kraken2 v2.0.8	PRJNA937289	101	N	-	-	-	-	-	-	-	-	-	-	-	-	-
102_MM	Food Animal	Czech Republic	2019	10	F2/F46:A-:B20	Quast v5.0.2	Kraken2 v2.0.8	PRJNA1197128	102	N	-	-	-	-	-	-	-	-	-	-	-	-	-
103_MM	Food Animal	Czech Republic	2019	10	F2/F46:A-:B20	Quast v5.0.2	Kraken2 v2.0.8	PRJNA1197128	103	N	-	-	-	-	-	-	-	-	-	-	-	-	-
105	Food Animal	Czech Republic	2019	224	F-:A8:B-	Quast v5.0.2	Kraken2 v2.0.8	PRJNA937289	105	N	-	-	-	-	-	-	-	-	-	-	-	-	-
108_MM	Food Animal	Czech Republic	2019	48	F40/F67:A-:B38	Quast v5.0.2	Kraken2 v2.0.8	PRJNA1197128	108	N	-	-	-	-	-	-	-	-	-	-	-	-	-
1095	Environment	Czech Republic	2012	115	F64:A-:B27	Quast v5.0.2	Kraken2 v2.0.8	PRJNA1150776	1095	N	-	-	-	-	-	-	-	-	-	-	-	-	-
10.CAM44-2_ESCO-fergusoni	Human	Czech Republic	2020	-	F-:A-:B-	Quast v5.0.2	Kraken2 v2.0.8	PRJNA844552	CAM44-2	N	-	-	-	-	-	-	-	-	-	-	-	-	-
110_MM	Food Animal	Czech Republic	2019	29	F-:A-:B-	Quast v5.0.2	Kraken2 v2.0.8	PRJNA1197128	110	N	-	-	-	-	-	-	-	-	-	-	-	-	-
1112h	Environment	Czech Republic	2012	117	F-:A-:B-	Quast v5.0.2	Kraken2 v2.0.8	PRJNA937289	1112h	N	-	-	-	-	-	-	-	-	-	-	-	-	-
111_MM	Food Animal	Czech Republic	2019	10	F2/F46:A-:B20	Quast v5.0.2	Kraken2 v2.0.8	PRJNA1197128	111	N	-	-	-	-	-	-	-	-	-	-	-	-	-
112_MM	Food Animal	Czech Republic	2019	29	F-:A-:B-	Quast v5.0.2	Kraken2 v2.0.8	PRJNA1197128	112	N	-	-	-	-	-	-	-	-	-	-	-	-	-
1144e	Wild Animal	Czech Republic	2012	57	C4:A-:B1	Quast v5.0.2	Kraken2 v2.0.8	PRJNA937289	1144e	N	-	-	-	-	-	-	-	-	-	-	-	-	-
114_MM	Food Animal	Czech Republic	2019	29	F-:A-:B-	Quast v5.0.2	Kraken2 v2.0.8	PRJNA1197128	114	N	-	-	-	-	-	-	-	-	-	-	-	-	-
116_MM	Food Animal	Czech Republic	2019	657	F-:A-:B-	Quast v5.0.2	Kraken2 v2.0.8	PRJNA1197128	116	N	-	-	-	-	-	-	-	-	-	-	-	-	-
118DI	Wild Animal	Czech Republic	2008	993	F-:A-:B-	Quast v5.0.2	Kraken2 v2.0.8	PRJNA937289	118DI	N	-	-	-	-	-	-	-	-	-	-	-	-	-
119_MM	Food Animal	Czech Republic	2019	29	F-:A-:B-	Quast v5.0.2	Kraken2 v2.0.8	PRJNA1197128	119	N	-	-	-	-	-	-	-	-	-	-	-	-	-
12.S285-2_ESCO	Human	Czech Republic	2020	1102	F56:A6:B-	Quast v5.0.2	Kraken2 v2.0.8	PRJNA844552	S285-2	N	-	-	-	-	-	-	-	-	-	-	-	-	-
136_MM	Food Animal	Czech Republic	2019	11224	F-:A-:B11	Quast v5.0.2	Kraken2 v2.0.8	PRJNA1197128	136	N	-	-	-	-	-	-	-	-	-	-	-	-	-
1425e	Wild Animal	Czech Republic	2012	993	F24:A-:B50	Quast v5.0.2	Kraken2 v2.0.8	PRJNA937289	1425e	N	-	-	-	-	-	-	-	-	-	-	-	-	-
1444h	Wild Animal	Czech Republic	2012	12144	F-:A-:B-	Quast v5.0.2	Kraken2 v2.0.8	PRJNA937289	1444h	N	-	-	-	-	-	-	-	-	-	-	-	-	-
144DI	Wild Animal	Czech Republic	2008	10	F-:A-:B-	Quast v5.0.2	Kraken2 v2.0.8	PRJNA937289	144DI	N	-	-	-	-	-	-	-	-	-	-	-	-	-
148_MM	Food Animal	Czech Republic	2019	12830	F-:A-:B20	Quast v5.0.2	Kraken2 v2.0.8	PRJNA1197128	148	N	-	-	-	-	-	-	-	-	-	-	-	-	-
1492h	Food Animal	Paraguay	2012	10	F95:A-:B1	Quast v5.0.2	Kraken2 v2.0.8	PRJNA937289	1492h	N	-	-	-	-	-	-	-	-	-	-	-	-	-
14.CAM49-1_ESCO	Human	Czech Republic	2020	-	F-:A-:B-	Quast v5.0.2	Kraken2 v2.0.8	PRJNA844552	CAM49-1	N	-	-	-	-	-	-	-	-	-	-	-	-	-
1501h	Food Animal	Paraguay	2012	57	C4:A-:B1	Quast v5.0.2	Kraken2 v2.0.8	PRJNA937289	1501h	N	-	-	-	-	-	-	-	-	-	-	-	-	-
150_MM	Food Animal	Czech Republic	2019	10	F-:A-:B-	Quast v5.0.2	Kraken2 v2.0.8	PRJNA1197128	150	N	-	-	-	-	-	-	-	-	-	-	-	-	-
152K-B_Kac.	Food Animal	Czech Republic	2008	224	F-:A8:B-	Quast v5.0.2	Kraken2 v2.0.8	PRJNA937289	152_K-B_Kac	N	-	-	-	-	-	-	-	-	-	-	-	-	-
152_MM	Food Animal	Czech Republic	2019	685	F-:A-:B-	Quast v5.0.2	Kraken2 v2.0.8	PRJNA1197128	152	N	-	-	-	-	-	-	-	-	-	-	-	-	-
156_MM	Food Animal	Czech Republic	2019	685	F-:A-:B-	Quast v5.0.2	Kraken2 v2.0.8	PRJNA1197128	156	N	-	-	-	-	-	-	-	-	-	-	-	-	-
15.S306-1_ESCO	Human	Czech Republic	2020	117	F24:A-:B1	Quast v5.0.2	Kraken2 v2.0.8	PRJNA844552	S306-1	N	-	-	-	-	-	-	-	-	-	-	-	-	-
161_MM	Food Animal	Czech Republic	2019	2325	F-:A-:B-	Quast v5.0.2	Kraken2 v2.0.8	PRJNA1197128	161	N	-	-	-	-	-	-	-	-	-	-	-	-	-
162_MM	Food Animal	Czech Republic	2019	685	F-:A-:B-	Quast v5.0.2	Kraken2 v2.0.8	PRJNA1197128	162	N	-	-	-	-	-	-	-	-	-	-	-	-	-
16.S306-2_ESCO	Human	Czech Republic	2020	48	F24:A-:B1	Quast v5.0.2	Kraken2 v2.0.8	PRJNA844552	S306-2	N	-	-	-	-	-	-	-	-	-	-	-	-	-
172_MM	Food Animal	Czech Republic	2019	10	F2/F46:A-:B20	Quast v5.0.2	Kraken2 v2.0.8	PRJNA1197128	172	N	-	-	-	-	-	-	-	-	-	-	-	-	-
174_MM	Food Animal	Czech Republic	2019	10	F2/F46:A-:B20	Quast v5.0.2	Kraken2 v2.0.8	PRJNA1197128	174	N	-	-	-	-	-	-	-	-	-	-	-	-	-
175_MM	Food Animal	Czech Republic	2019	1433	F2:A-:B-	Quast v5.0.2	Kraken2 v2.0.8	PRJNA1197128	175	N	-	-	-	-	-	-	-	-	-	-	-	-	-
176_MM	Food Animal	Czech Republic	2019	10	F2/F46:A-:B20	Quast v5.0.2	Kraken2 v2.0.8	PRJNA1197128	176	N	-	-	-	-	-	-	-	-	-	-	-	-	-
177_MM	Food Animal	Czech Republic	2019	10	F2/F46:A-:B20	Quast v5.0.2	Kraken2 v2.0.8	PRJNA1197128	177	N	-	-	-	-	-	-	-	-	-	-	-	-	-
17.S306-3_ESCO	Human	Czech Republic	2020	48	F24:A-:B1	Quast v5.0.2	Kraken2 v2.0.8	PRJNA844552	S306-3	N	-	-	-	-	-	-	-	-	-	-	-	-	-
181_MM	Food Animal	Czech Republic	2019	10	F2/F46:A-:B20	Quast v5.0.2	Kraken2 v2.0.8	PRJNA1197128	181	N	-	-	-	-	-	-	-	-	-	-	-	-	-
182_MM	Food Animal	Czech Republic	2019	746	F2:A-:B-	Quast v5.0.2	Kraken2 v2.0.8	PRJNA1197128	182	N	-	-	-	-	-	-	-	-	-	-	-	-	-
185_MM	Food Animal	Czech Republic	2019	947	F-:A-:B-	Quast v5.0.2	Kraken2 v2.0.8	PRJNA1197128	185	N	-	-	-	-	-	-	-	-	-	-	-	-	-
186_MM	Food Animal	Czech Republic	2019	10	F2/F46:A-:B20	Quast v5.0.2	Kraken2 v2.0.8	PRJNA1197128	186	N	-	-	-	-	-	-	-	-	-	-	-	-	-
187_MM	Food Animal	Czech Republic	2019	746	F2:A-:B-	Quast v5.0.2	Kraken2 v2.0.8	PRJNA1197128	187	N	-	-	-	-	-	-	-	-	-	-	-	-	-
188_MM	Food Animal	Czech Republic	2019	34	F-:A1:B1	Quast v5.0.2	Kraken2 v2.0.8	PRJNA1197128	188	N	-	-	-	-	-	-	-	-	-	-	-	-	-
189_MM	Food Animal	Czech Republic	2019	10	F2:A-:B-	Quast v5.0.2	Kraken2 v2.0.8	PRJNA1197128	189	N	-	-	-	-	-	-	-	-	-	-	-	-	-
18.VA158-10_PRMI	Human	Czech Republic	2020	1431	F24/F55:A-:B6	Quast v5.0.2	Kraken2 v2.0.8	PRJNA844552	VA158-10	N	-	-	-	-	-	-	-	-	-	-	-	-	-
190_MM	Food Animal	Czech Republic	2019	10	F2/F46:A-:B20	Quast v5.0.2	Kraken2 v2.0.8	PRJNA1197128	190	N	-	-	-	-	-	-	-	-	-	-	-	-	-
193_MM	Food Animal	Czech Republic	2019	117	F16:A6:B42	Quast v5.0.2	Kraken2 v2.0.8	PRJNA1197128	193	N	-	-	-	-	-	-	-	-	-	-	-	-	-
22.VE267-1_ESCO	Human	Czech Republic	2020	57	F64:A-:B27	Quast v5.0.2	Kraken2 v2.0.8	PRJNA844552	VE267-1	N	-	-	-	-	-	-	-	-	-	-	-	-	-
237_MM	Food Animal	Czech Republic	2019	88	F2:A-:B1	Quast v5.0.2	Kraken2 v2.0.8	PRJNA1197128	237	N	-	-	-	-	-	-	-	-	-	-	-	-	-
238_MM	Food Animal	Czech Republic	2019	88	F2:A-:B1	Quast v5.0.2	Kraken2 v2.0.8	PRJNA1197128	238	N	-	-	-	-	-	-	-	-	-	-	-	-	-
253_MM	Food Animal	Czech Republic	2019	88	F2:A-:B1	Quast v5.0.2	Kraken2 v2.0.8	PRJNA1197128	253	N	-	-	-	-	-	-	-	-	-	-	-	-	-
255_MM	Food Animal	Czech Republic	2019	88	F2:A-:B1	Quast v5.0.2	Kraken2 v2.0.8	PRJNA1197128	255	N	-	-	-	-	-	-	-	-	-	-	-	-	-
2.S288-1_ESCO	Human	Czech Republic	2020	12350	F-:A-:B-	Quast v5.0.2	Kraken2 v2.0.8	PRJNA844552	S288-1	N	-	-	-	-	-	-	-	-	-	-	-	-	-
319_MM	Food Animal	Czech Republic	2019	10	F-:A-:B53	Quast v5.0.2	Kraken2 v2.0.8	PRJNA1197128	319	N	-	-	-	-	-	-	-	-	-	-	-	-	-
337_MM	Food Animal	Czech Republic	2019	10	F-:A-:B53	Quast v5.0.2	Kraken2 v2.0.8	PRJNA1197128	337	N	-	-	-	-	-	-	-	-	-	-	-	-	-
3636h	Wild Animal	Slovakia	2013	93	F-:A1:B1	Quast v5.0.2	Kraken2 v2.0.8	PRJNA937289	3636h	N	-	-	-	-	-	-	-	-	-	-	-	-	-
3743e	Wild Animal	Slovakia	2013	69	F-:A-:B-	Quast v5.0.2	Kraken2 v2.0.8	PRJNA937289	3743e	N	-	-	-	-	-	-	-	-	-	-	-	-	-
400h	Wild Animal	Czech Republic	2012	88	F-:A-:B1	Quast v5.0.2	Kraken2 v2.0.8	PRJNA937289	400h	N	-	-	-	-	-	-	-	-	-	-	-	-	-
425CF	Companion Animal	Czech Republic	2010	746	F-:A-:B-	Quast v5.0.2	Kraken2 v2.0.8	PRJNA937289	425_CF	N	-	-	-	-	-	-	-	-	-	-	-	-	-
461cip	Companion Animal	Czech Republic	2010	3858	F-:A-:B-	Quast v5.0.2	Kraken2 v2.0.8	PRJNA937289	461cip	N	-	-	-	-	-	-	-	-	-	-	-	-	-
468cp	Companion Animal	Czech Republic	2010	1800	F-:A-:B1	Quast v5.0.2	Kraken2 v2.0.8	PRJNA937289	468_cp	N	-	-	-	-	-	-	-	-	-	-	-	-	-
4861h1	Human	Czech Republic	2013	10	F24:A-:B1	Quast v5.0.2	Kraken2 v2.0.8	PRJNA937289	4861h1	N	-	-	-	-	-	-	-	-	-	-	-	-	-
49_MM	Food Animal	Czech Republic	2019	69	F-:A-:B-	Quast v5.0.2	Kraken2 v2.0.8	PRJNA1197128	49	N	-	-	-	-	-	-	-	-	-	-	-	-	-
5359h6	Environment	Czech Republic	2013	156	F-:A-:B-	Quast v5.0.2	Kraken2 v2.0.8	PRJNA937289	5359h6	N	-	-	-	-	-	-	-	-	-	-	-	-	-
53_MM	Food Animal	Czech Republic	2019	1202	F2:A8:B-	Quast v5.0.2	Kraken2 v2.0.8	PRJNA1197128	53	N	-	-	-	-	-	-	-	-	-	-	-	-	-
54_MM	Food Animal	Czech Republic	2019	58	F74:A-:B-	Quast v5.0.2	Kraken2 v2.0.8	PRJNA1197128	54	N	-	-	-	-	-	-	-	-	-	-	-	-	-
55K-B_Kac.	Food Animal	Czech Republic	2008	3858	F-:A8:B-	Quast v5.0.2	Kraken2 v2.0.8	PRJNA937289	55_K-B_Kac	N	-	-	-	-	-	-	-	-	-	-	-	-	-
55_MM	Food Animal	Czech Republic	2019	1202	F2:A8:B-	Quast v5.0.2	Kraken2 v2.0.8	PRJNA1197128	55	N	-	-	-	-	-	-	-	-	-	-	-	-	-
56_MM	Food Animal	Czech Republic	2019	5635	F2:A-:B-	Quast v5.0.2	Kraken2 v2.0.8	PRJNA1197128	56	N	-	-	-	-	-	-	-	-	-	-	-	-	-
58	Food Animal	Czech Republic	2008	993	F-:A-:B1	Quast v5.0.2	Kraken2 v2.0.8	PRJNA937289	58	N	-	-	-	-	-	-	-	-	-	-	-	-	-
5.CAM44-1_ESCO	Human	Czech Republic	2020	795	F4:A-:B15	Quast v5.0.2	Kraken2 v2.0.8	PRJNA844552	CAM44-1	N	-	-	-	-	-	-	-	-	-	-	-	-	-
60	Food Animal	Czech Republic	2008	993	F-:A-:B1	Quast v5.0.2	Kraken2 v2.0.8	PRJNA937289	60	N	-	-	-	-	-	-	-	-	-	-	-	-	-
60_MM	Food Animal	Czech Republic	2019	69	F-:A-:B-	Quast v5.0.2	Kraken2 v2.0.8	PRJNA1197128	60	N	-	-	-	-	-	-	-	-	-	-	-	-	-
62_MM	Food Animal	Czech Republic	2019	69	F-:A-:B-	Quast v5.0.2	Kraken2 v2.0.8	PRJNA1197128	62	N	-	-	-	-	-	-	-	-	-	-	-	-	-
63743_ESBL_rana-eq_7-08	Companion Animal	Czech Republic	2008	224	F24:A8:B1	Quast v5.0.2	Kraken2 v2.0.8	PRJNA937289	63743_ESBL_rana_eq	N	-	-	-	-	-	-	-	-	-	-	-	-	-
64_MM	Food Animal	Czech Republic	2019	69	F-:A-:B-	Quast v5.0.2	Kraken2 v2.0.8	PRJNA1197128	64	N	-	-	-	-	-	-	-	-	-	-	-	-	-
660cp	Companion Animal	Czech Republic	2010	5628	F-:A6:B1	Quast v5.0.2	Kraken2 v2.0.8	PRJNA937289	660_cp	N	-	-	-	-	-	-	-	-	-	-	-	-	-
66_MM	Food Animal	Czech Republic	2019	69	F-:A-:B-	Quast v5.0.2	Kraken2 v2.0.8	PRJNA1197128	66	N	-	-	-	-	-	-	-	-	-	-	-	-	-
67_MM	Food Animal	Czech Republic	2019	69	F-:A-:B-	Quast v5.0.2	Kraken2 v2.0.8	PRJNA1197128	67	N	-	-	-	-	-	-	-	-	-	-	-	-	-
69228	Food Animal	Czech Republic	2008	1800	F-:A-:B1	Quast v5.0.2	Kraken2 v2.0.8	PRJNA937289	69228	N	-	-	-	-	-	-	-	-	-	-	-	-	-
695h	Food Animal	Czech Republic	2012	7470	F64:A-:B27	Quast v5.0.2	Kraken2 v2.0.8	PRJNA937289	695h	N	-	-	-	-	-	-	-	-	-	-	-	-	-
70_MM	Food Animal	Czech Republic	2019	69	F-:A-:B-	Quast v5.0.2	Kraken2 v2.0.8	PRJNA1197128	70	N	-	-	-	-	-	-	-	-	-	-	-	-	-
71_MM	Food Animal	Czech Republic	2019	10	F-:A-:B53	Quast v5.0.2	Kraken2 v2.0.8	PRJNA1197128	71	N	-	-	-	-	-	-	-	-	-	-	-	-	-
7231-2	Food Animal	Czech Republic	2014	10	F43:A-:B-	Quast v5.0.2	Kraken2 v2.0.8	PRJNA937289	7231_2	N	-	-	-	-	-	-	-	-	-	-	-	-	-
72DI	Wild Animal	Czech Republic	2008	10	F-:A-:B-	Quast v5.0.2	Kraken2 v2.0.8	PRJNA937289	72DI	N	-	-	-	-	-	-	-	-	-	-	-	-	-
7320h	Wild Animal	Czech Republic	2012	354	F-:A-:B-	Quast v5.0.2	Kraken2 v2.0.8	PRJNA937289	7320h	N	-	-	-	-	-	-	-	-	-	-	-	-	-
73_MM	Food Animal	Czech Republic	2019	56	F2:A-:B-	Quast v5.0.2	Kraken2 v2.0.8	PRJNA1197128	73	N	-	-	-	-	-	-	-	-	-	-	-	-	-
74_MM	Food Animal	Czech Republic	2019	2325	F-:A-:B-	Quast v5.0.2	Kraken2 v2.0.8	PRJNA1197128	74	N	-	-	-	-	-	-	-	-	-	-	-	-	-
75427_ESBL_ecv_kun_3-11	Companion Animal	Czech Republic	2011	641	F-:A8:B1	Quast v5.0.2	Kraken2 v2.0.8	PRJNA937289	75427ESBL_ecv_kun_3	N	-	-	-	-	-	-	-	-	-	-	-	-	-
76_MM	Food Animal	Czech Republic	2019	155	F2:A-:B-	Quast v5.0.2	Kraken2 v2.0.8	PRJNA1197128	76	N	-	-	-	-	-	-	-	-	-	-	-	-	-
77_MM	Food Animal	Czech Republic	2019	21	F2:A-:B11	Quast v5.0.2	Kraken2 v2.0.8	PRJNA1197128	77	N	-	-	-	-	-	-	-	-	-	-	-	-	-
78_MM	Food Animal	Czech Republic	2019	21	F2:A-:B11	Quast v5.0.2	Kraken2 v2.0.8	PRJNA1197128	78	N	-	-	-	-	-	-	-	-	-	-	-	-	-
7964B-COL	Food Animal	Czech Republic	2018	1166	F86:A19:B23/B56	Quast v5.0.2	Kraken2 v2.0.8	PRJNA937289	7964B-COL	N	-	-	-	-	-	-	-	-	-	-	-	-	-
79_MM	Food Animal	Czech Republic	2019	34	F-:A1:B1	Quast v5.0.2	Kraken2 v2.0.8	PRJNA1197128	79	N	-	-	-	-	-	-	-	-	-	-	-	-	-
7.CAM47-3_E.ferg	Human	Czech Republic	2020	unknown	F16:A-:B-	Quast v5.0.2	Kraken2 v2.0.8	PRJNA844552	CAM47-3	N	-	-	-	-	-	-	-	-	-	-	-	-	-
83_MM	Food Animal	Czech Republic	2019	unknown	F99:A-:B-	Quast v5.0.2	Kraken2 v2.0.8	PRJNA1197128	83	N	-	-	-	-	-	-	-	-	-	-	-	-	-
84_MM	Food Animal	Czech Republic	2019	56	C4:A-:B1	Quast v5.0.2	Kraken2 v2.0.8	PRJNA1197128	84	N	-	-	-	-	-	-	-	-	-	-	-	-	-
85_MM	Food Animal	Czech Republic	2019	56	C4:A-:B1	Quast v5.0.2	Kraken2 v2.0.8	PRJNA1197128	85	N	-	-	-	-	-	-	-	-	-	-	-	-	-
86_MM	Food Animal	Czech Republic	2019	2325	F-:A-:B-	Quast v5.0.2	Kraken2 v2.0.8	PRJNA1197128	86	N	-	-	-	-	-	-	-	-	-	-	-	-	-
88_MM	Food Animal	Czech Republic	2019	56	C4:A-:B1	Quast v5.0.2	Kraken2 v2.0.8	PRJNA1197128	88	N	-	-	-	-	-	-	-	-	-	-	-	-	-
8.CAM47-2_ESCO	Human	Czech Republic	2020	23	F10/F24:A-:B1	Quast v5.0.2	Kraken2 v2.0.8	PRJNA844552	CAM47-2	N	-	-	-	-	-	-	-	-	-	-	-	-	-
94_MM	Food Animal	Czech Republic	2019	10	F-:A-:B53	Quast v5.0.2	Kraken2 v2.0.8	PRJNA1197128	94	N	-	-	-	-	-	-	-	-	-	-	-	-	-
96L_S-P	Wild Animal	Poland	2009	6171	F2:A-:B1	Quast v5.0.2	Kraken2 v2.0.8	PRJNA937289	96_L_S-P	N	-	-	-	-	-	-	-	-	-	-	-	-	-
9kun_Ec_2-08	Companion Animal	Czech Republic	2008	641	F-:A8:B-	Quast v5.0.2	Kraken2 v2.0.8	PRJNA937289	9_kun_Ec_2-08	N	-	-	-	-	-	-	-	-	-	-	-	-	-
B0003234	Human	Czech Republic	2009	354	F76:A1:B1	Quast v5.0.2	Kraken2 v2.0.8	PRJNA937289	B0003234	N	-	-	-	-	-	-	-	-	-	-	-	-	-
B0009222	Human	Czech Republic	2011	5628	F77:A1:B1	Quast v5.0.2	Kraken2 v2.0.8	PRJNA937289	B0009222	N	-	-	-	-	-	-	-	-	-	-	-	-	-
B0017981	Human	Czech Republic	2012	48	F36:A6:B1	Quast v5.0.2	Kraken2 v2.0.8	PRJNA937289	B0017981	N	-	-	-	-	-	-	-	-	-	-	-	-	-
B0034186	Human	Czech Republic	2016	88	F-:A6:B1	Quast v5.0.2	Kraken2 v2.0.8	PRJNA937289	B0034186	N	-	-	-	-	-	-	-	-	-	-	-	-	-
B0034358	Human	Czech Republic	2016	648	F2:A-:B1	Quast v5.0.2	Kraken2 v2.0.8	PRJNA937289	B0034358	N	-	-	-	-	-	-	-	-	-	-	-	-	-
B1238	Human	Czech Republic	2008	57	C4:A-:B1	Quast v5.0.2	Kraken2 v2.0.8	PRJNA937289	B1238_2	N	-	-	-	-	-	-	-	-	-	-	-	-	-
B1257	Human	Czech Republic	2008	73	F-:A-:B-	Quast v5.0.2	Kraken2 v2.0.8	PRJNA937289	B1257	N	-	-	-	-	-	-	-	-	-	-	-	-	-
B1312	Human	Czech Republic	2008	5420	F-:A1:B1	Quast v5.0.2	Kraken2 v2.0.8	PRJNA937289	B1312	N	-	-	-	-	-	-	-	-	-	-	-	-	-
B1649	Human	Czech Republic	2009	1800	F-:A-:B1	Quast v5.0.2	Kraken2 v2.0.8	PRJNA937289	B1649	N	-	-	-	-	-	-	-	-	-	-	-	-	-
B1664	Human	Czech Republic	2009	1800	F-:A-:B1	Quast v5.0.2	Kraken2 v2.0.8	PRJNA1150776	B1664	N	-	-	-	-	-	-	-	-	-	-	-	-	-
B439	Human	Czech Republic	2007	93	F-:A6:B1	Quast v5.0.2	Kraken2 v2.0.8	PRJNA937289	B439	N	-	-	-	-	-	-	-	-	-	-	-	-	-
B600	Human	Czech Republic	2008	88	F-:A-:B1	Quast v5.0.2	Kraken2 v2.0.8	PRJNA937289	B600	N	-	-	-	-	-	-	-	-	-	-	-	-	-
B-J101	Food Animal	Czech Republic	2008	117	F40:A-:B1	Quast v5.0.2	Kraken2 v2.0.8	PRJNA937289	B-J_101	N	-	-	-	-	-	-	-	-	-	-	-	-	-
B-J43	Food Animal	Czech Republic	2008	1671	F-:A8:B-	Quast v5.0.2	Kraken2 v2.0.8	PRJNA937289	B-J_43	N	-	-	-	-	-	-	-	-	-	-	-	-	-
B-J94	Food Animal	Czech Republic	2008	115	F64:A-:B27	Quast v5.0.2	Kraken2 v2.0.8	PRJNA937289	B-J_94	N	-	-	-	-	-	-	-	-	-	-	-	-	-
B-P104	Food Animal	Czech Republic	2008	12673	F-:A-:B-	Quast v5.0.2	Kraken2 v2.0.8	PRJNA937289	B-P_104	N	-	-	-	-	-	-	-	-	-	-	-	-	-
B-P26_1	Food Animal	Czech Republic	2008	155	F43:A-:B1	Quast v5.0.2	Kraken2 v2.0.8	PRJNA937289	B-P_26_1	N	-	-	-	-	-	-	-	-	-	-	-	-	-
B-P8	Food Animal	Czech Republic	2008	93	F-:A1:B1	Quast v5.0.2	Kraken2 v2.0.8	PRJNA937289	B-P_8	N	-	-	-	-	-	-	-	-	-	-	-	-	-
B-P99	Food Animal	Czech Republic	2008	10	F-:A-:B-	Quast v5.0.2	Kraken2 v2.0.8	PRJNA937289	B-P_99	N	-	-	-	-	-	-	-	-	-	-	-	-	-
C353	Companion Animal	Kenya	2010	unknown	F-:A-:B-	Quast v5.0.2	Kraken2 v2.0.8	PRJNA937289	C353	N	-	-	-	-	-	-	-	-	-	-	-	-	-
CE_2529	Wild Animal	Czech Republic	2013	10	F-:A-:B-	Quast v5.0.2	Kraken2 v2.0.8	PRJNA937289	CE_2529	N	-	-	-	-	-	-	-	-	-	-	-	-	-
CE_2629h	Wild Animal	Czech Republic	2013	3642	F-:A-:B-	Quast v5.0.2	Kraken2 v2.0.8	PRJNA937289	CE_2629h	N	-	-	-	-	-	-	-	-	-	-	-	-	-
CE_2999	Wild Animal	Czech Republic	2013	10	F-:A-:B-	Quast v5.0.2	Kraken2 v2.0.8	PRJNA937289	CE_2999	N	-	-	-	-	-	-	-	-	-	-	-	-	-
CE_3016	Wild Animal	Czech Republic	2013	10	F-:A-:B-	Quast v5.0.2	Kraken2 v2.0.8	PRJNA937289	CE_3016	N	-	-	-	-	-	-	-	-	-	-	-	-	-
CE_3022	Wild Animal	Czech Republic	2013	746	F-:A-:B-	Quast v5.0.2	Kraken2 v2.0.8	PRJNA937289	CE_3022	N	-	-	-	-	-	-	-	-	-	-	-	-	-
CE_3029	Wild Animal	Czech Republic	2013	57	F-:A-:B-	Quast v5.0.2	Kraken2 v2.0.8	PRJNA937289	CE_3029	N	-	-	-	-	-	-	-	-	-	-	-	-	-
CE_3030	Wild Animal	Czech Republic	2013	57	F-:A-:B-	Quast v5.0.2	Kraken2 v2.0.8	PRJNA937289	CE_3030	N	-	-	-	-	-	-	-	-	-	-	-	-	-
CE_3033	Wild Animal	Czech Republic	2013	10	F-:A-:B-	Quast v5.0.2	Kraken2 v2.0.8	PRJNA937289	CE_3033	N	-	-	-	-	-	-	-	-	-	-	-	-	-
CE_3044	Wild Animal	Czech Republic	2013	746	F-:A-:B-	Quast v5.0.2	Kraken2 v2.0.8	PRJNA937289	CE_3044	N	-	-	-	-	-	-	-	-	-	-	-	-	-
CE_3046	Wild Animal	Czech Republic	2013	57	F-:A-:B-	Quast v5.0.2	Kraken2 v2.0.8	PRJNA937289	CE_3046	N	-	-	-	-	-	-	-	-	-	-	-	-	-
CE_3905_1	Wild Animal	USA	2013	88	F-:A-:B1	Quast v5.0.2	Kraken2 v2.0.8	PRJNA937289	CE_3905_1	N	-	-	-	-	-	-	-	-	-	-	-	-	-
CE_5107h	Food Animal	Czech Republic	2013	350	F64:A-:B27	Quast v5.0.2	Kraken2 v2.0.8	PRJNA937289	CE_5107h_2	N	-	-	-	-	-	-	-	-	-	-	-	-	-
CE_5258h	Wild Animal	Czech Republic	2013	8158	F-:A-:B-	Quast v5.0.2	Kraken2 v2.0.8	PRJNA937289	CE_5258h	N	-	-	-	-	-	-	-	-	-	-	-	-	-
CE_5485	Wild Animal	Czech Republic	2013	10	F-:A-:B-	Quast v5.0.2	Kraken2 v2.0.8	PRJNA937289	CE_5485	N	-	-	-	-	-	-	-	-	-	-	-	-	-
CE_6434h	Food Animal	Czech Republic	2014	350	F64:A-:B27	Quast v5.0.2	Kraken2 v2.0.8	PRJNA937289	CE_6434h	N	-	-	-	-	-	-	-	-	-	-	-	-	-
CIP_97	Wild Animal	Czech Republic	2018	10	F-:A-:B-	Quast v5.0.2	Kraken2 v2.0.8	PRJNA937289	CIP_97	N	-	-	-	-	-	-	-	-	-	-	-	-	-
CIP98	Wild Animal	Czech Republic	2018	10	F-:A-:B-	Quast v5.0.2	Kraken2 v2.0.8	PRJNA937289	CIP_98_2	N	-	-	-	-	-	-	-	-	-	-	-	-	-
DR123_CIP	Wild Animal	Germany	2018	770	F64/F76:A-:B27	Quast v5.0.2	Kraken2 v2.0.8	PRJNA937289	DR_123_CIP	N	-	-	-	-	-	-	-	-	-	-	-	-	-
DR_195cip	Wild Animal	Czech Republic	2019	155	F2:A-:B-	Quast v5.0.2	Kraken2 v2.0.8	PRJNA1150776	DR_195cip	N	-	-	-	-	-	-	-	-	-	-	-	-	-
DR201-CIP	Wild Animal	Czech Republic	2019	162	C4:A-:B1	Quast v5.0.2	Kraken2 v2.0.8	PRJNA1150776	DR201-CIP	N	-	-	-	-	-	-	-	-	-	-	-	-	-
DR202a-CIP	Wild Animal	Czech Republic	2019	162	C4:A-:B1	Quast v5.0.2	Kraken2 v2.0.8	PRJNA1150776	DR202a-CIP	N	-	-	-	-	-	-	-	-	-	-	-	-	-
DR_207cip	Wild Animal	Czech Republic	2019	5897	F2/F24:A-:B1	Quast v5.0.2	Kraken2 v2.0.8	PRJNA1141252	DR 207-CIP	N	-	-	-	-	-	-	-	-	-	-	-	-	-
DR216-CIP	Wild Animal	Czech Republic	2019	162	C4:A-:B1	Quast v5.0.2	Kraken2 v2.0.8	PRJNA1150776	DR216-CIP	N	-	-	-	-	-	-	-	-	-	-	-	-	-
DR_238acip	Wild Animal	Czech Republic	2019	1485	C4:A5:B1	Quast v5.0.2	Kraken2 v2.0.8	PRJNA1141252	DR 238-CIP	N	-	-	-	-	-	-	-	-	-	-	-	-	-
DR254b-CIP	Wild Animal	Czech Republic	2019	10	F-:A18:B-	Quast v5.0.2	Kraken2 v2.0.8	PRJNA1141252	DR 254b-CIP	N	-	-	-	-	-	-	-	-	-	-	-	-	-
DR255b-CIP	Wild Animal	Czech Republic	2019	162	C4:A-:B1	Quast v5.0.2	Kraken2 v2.0.8	PRJNA1150776	DR255b-CIP	N	-	-	-	-	-	-	-	-	-	-	-	-	-
DR_259B-CEF	Wild Animal	Czech Republic	2019	-	F-:A-:B-	Quast v5.0.2	Kraken2 v2.0.8	PRJNA1141252	DR 259B-CEF	N	-	-	-	-	-	-	-	-	-	-	-	-	-
DR261-CIP	Wild Animal	Czech Republic	2019	162	C4:A-:B1	Quast v5.0.2	Kraken2 v2.0.8	PRJNA1150776	DR261-CIP	N	-	-	-	-	-	-	-	-	-	-	-	-	-
DR271-CIP	Wild Animal	Czech Republic	2019	1158	F64:A-:B27	Quast v5.0.2	Kraken2 v2.0.8	PRJNA1150776	DR271-CIP	N	-	-	-	-	-	-	-	-	-	-	-	-	-
DR333a-cip	Wild Animal	Austria	2019	1421	F24:A-:B40	Quast v5.0.2	Kraken2 v2.0.8	PRJNA1141252	DR 333a-CIP	N	-	-	-	-	-	-	-	-	-	-	-	-	-
DR337CIP	Wild Animal	Ukraine	2019	-	C4:A-:B1	Quast v5.0.2	Kraken2 v2.0.8	PRJNA1150776	DR337CIP	N	-	-	-	-	-	-	-	-	-	-	-	-	-
DR343-CIP	Wild Animal	Russia	2019	162	C4:A-:B1	Quast v5.0.2	Kraken2 v2.0.8	PRJNA702622	DR343-CIP	N	-	-	-	-	-	-	-	-	-	-	-	-	-
DR_344cip	Wild Animal	Russia	2019	12670	F-:A-:B-	Quast v5.0.2	Kraken2 v2.0.8	PRJNA702622	DR344-CIP	N	-	-	-	-	-	-	-	-	-	-	-	-	-
DR_351CEF	Wild Animal	Russia	2019	162	F33:A-:B-	Quast v5.0.2	Kraken2 v2.0.8	PRJNA702622	DR351-CEF	N	-	-	-	-	-	-	-	-	-	-	-	-	-
DR_370cip	Wild Animal	Russia	2019	5869	F24:A-:B1	Quast v5.0.2	Kraken2 v2.0.8	PRJNA702622	DR370-CIP	N	-	-	-	-	-	-	-	-	-	-	-	-	-
DR81CIP	Wild Animal	Czech Republic	2018	57	F-:A-:B1	Quast v5.0.2	Kraken2 v2.0.8	PRJNA1150776	DR81CIP	N	-	-	-	-	-	-	-	-	-	-	-	-	-
DR92_CIP	Wild Animal	Czech Republic	2018	7072	F64:A-:B27	Quast v5.0.2	Kraken2 v2.0.8	PRJNA1150776	DR92_CIP	N	-	-	-	-	-	-	-	-	-	-	-	-	-
GVB_10h	Wild Animal	Czech Republic	2019	744	F-:A-:B-	Quast v5.0.2	Kraken2 v2.0.8	PRJNA1025840	GVB10h	N	-	-	-	-	-	-	-	-	-	-	-	-	-
GVB_11e	Wild Animal	Czech Republic	2019	12346	F-:A-:B-	Quast v5.0.2	Kraken2 v2.0.8	PRJNA1028173	GVB11e	N	-	-	-	-	-	-	-	-	-	-	-	-	-
GVB_13e	Wild Animal	Czech Republic	2019	12346	F-:A-:B-	Quast v5.0.2	Kraken2 v2.0.8	PRJNA1028173	GVB13e	N	-	-	-	-	-	-	-	-	-	-	-	-	-
GVB_16e	Wild Animal	Czech Republic	2019	12346	F-:A-:B-	Quast v5.0.2	Kraken2 v2.0.8	PRJNA1028173	GVB16e	N	-	-	-	-	-	-	-	-	-	-	-	-	-
GVB_16h	Wild Animal	Czech Republic	2019	350	F64:A-:B27	Quast v5.0.2	Kraken2 v2.0.8	PRJNA1025840	GVB16h	N	-	-	-	-	-	-	-	-	-	-	-	-	-
GVB_18h	Wild Animal	Czech Republic	2019	93	F64:A-:B27	Quast v5.0.2	Kraken2 v2.0.8	PRJNA1025840	GVB18h	N	-	-	-	-	-	-	-	-	-	-	-	-	-
GVB_21h	Wild Animal	Czech Republic	2019	43	F24:A-:B1	Quast v5.0.2	Kraken2 v2.0.8	PRJNA1025840	GVB21h	N	-	-	-	-	-	-	-	-	-	-	-	-	-
GVB_22hB	Wild Animal	Czech Republic	2019	46	F24:A-:B1	Quast v5.0.2	Kraken2 v2.0.8	PRJNA1025840	GVB22hB	N	-	-	-	-	-	-	-	-	-	-	-	-	-
GVB_23h	Wild Animal	Czech Republic	2019	93	F64:A-:B27	Quast v5.0.2	Kraken2 v2.0.8	PRJNA1025840	GVB23h	N	-	-	-	-	-	-	-	-	-	-	-	-	-
GVB_28e	Wild Animal	Czech Republic	2019	12347	F2:A-:B-	Quast v5.0.2	Kraken2 v2.0.8	PRJNA1028173	GVB28e	N	-	-	-	-	-	-	-	-	-	-	-	-	-
GVB_28h	Wild Animal	Czech Republic	2019	117	C4:A-:B1	Quast v5.0.2	Kraken2 v2.0.8	PRJNA1025840	GVB28h	N	-	-	-	-	-	-	-	-	-	-	-	-	-
GVB_2h	Wild Animal	Czech Republic	2019	155	C4:A5:B1	Quast v5.0.2	Kraken2 v2.0.8	PRJNA1025840	GVB2h	N	-	-	-	-	-	-	-	-	-	-	-	-	-
GVB_31e	Wild Animal	Czech Republic	2019	12347	F2:A-:B-	Quast v5.0.2	Kraken2 v2.0.8	PRJNA1028173	GVB31e	N	-	-	-	-	-	-	-	-	-	-	-	-	-
GVB_34h	Wild Animal	Czech Republic	2019	351	F2:A-:B1	Quast v5.0.2	Kraken2 v2.0.8	PRJNA1025840	GVB34h	N	-	-	-	-	-	-	-	-	-	-	-	-	-
GVB_39h	Wild Animal	Czech Republic	2019	10	F24:A-:B1	Quast v5.0.2	Kraken2 v2.0.8	PRJNA1025840	GVB39h	N	-	-	-	-	-	-	-	-	-	-	-	-	-
GVB_3e	Wild Animal	Czech Republic	2019	12346	F-:A-:B-	Quast v5.0.2	Kraken2 v2.0.8	PRJNA1028173	GVB3e	N	-	-	-	-	-	-	-	-	-	-	-	-	-
GVB_43h	Wild Animal	Czech Republic	2019	351	F2:A-:B1	Quast v5.0.2	Kraken2 v2.0.8	PRJNA1025840	GVB43h	N	-	-	-	-	-	-	-	-	-	-	-	-	-
GVB_45e	Wild Animal	Czech Republic	2019	1143	F95:A-:B-	Quast v5.0.2	Kraken2 v2.0.8	PRJNA1025840	GVB45e	N	-	-	-	-	-	-	-	-	-	-	-	-	-
GVB_5h	Wild Animal	Czech Republic	2019	1674	F16:A-:B-	Quast v5.0.2	Kraken2 v2.0.8	PRJNA1025840	GVB5h	N	-	-	-	-	-	-	-	-	-	-	-	-	-
GVB_8h	Wild Animal	Czech Republic	2019	351	F2:A-:B1	Quast v5.0.2	Kraken2 v2.0.8	PRJNA1025840	GVB8h	N	-	-	-	-	-	-	-	-	-	-	-	-	-
GVB_9e	Wild Animal	Czech Republic	2019	540	F72:A-:B-	Quast v5.0.2	Kraken2 v2.0.8	PRJNA1025840	GVB9e	N	-	-	-	-	-	-	-	-	-	-	-	-	-
H181	Wild Animal	Czech Republic	2005	1161	F-:A-:B-	Quast v5.0.2	Kraken2 v2.0.8	PRJNA1150776	H181	N	-	-	-	-	-	-	-	-	-	-	-	-	-
HG81_DDST-	Wild Animal	Poland	2010	57	C4:A-:B1	Quast v5.0.2	Kraken2 v2.0.8	PRJNA937289	HG_81_DDST-_2	N	-	-	-	-	-	-	-	-	-	-	-	-	-
HP104	Wild Animal	Czech Republic	2011	93	F-:A1:B1	Quast v5.0.2	Kraken2 v2.0.8	PRJNA937289	HP104	N	-	-	-	-	-	-	-	-	-	-	-	-	-
HP123	Wild Animal	Czech Republic	2011	4274	C4:A-:B1	Quast v5.0.2	Kraken2 v2.0.8	PRJNA937289	HP_123	N	-	-	-	-	-	-	-	-	-	-	-	-	-
HP136	Wild Animal	Czech Republic	2011	993	F24:A-:B1	Quast v5.0.2	Kraken2 v2.0.8	PRJNA937289	HP136	N	-	-	-	-	-	-	-	-	-	-	-	-	-
HP62	Wild Animal	Czech Republic	2011	93	F-:A1:B1	Quast v5.0.2	Kraken2 v2.0.8	PRJNA937289	HP_62	N	-	-	-	-	-	-	-	-	-	-	-	-	-
HPG144	Wild Animal	Poland	2011	10	F-:A-:B-	Quast v5.0.2	Kraken2 v2.0.8	PRJNA937289	HPG_144	N	-	-	-	-	-	-	-	-	-	-	-	-	-
HPG75	Wild Animal	Poland	2011	38	F-:A-:B-	Quast v5.0.2	Kraken2 v2.0.8	PRJNA937289	HPG_75	N	-	-	-	-	-	-	-	-	-	-	-	-	-
HR33	Wild Animal	Czech Republic	2005	10	F-:A-:B-	Quast v5.0.2	Kraken2 v2.0.8	PRJNA937289	HR_33	N	-	-	-	-	-	-	-	-	-	-	-	-	-
HR60	Wild Animal	Czech Republic	2005	10	F-:A-:B-	Quast v5.0.2	Kraken2 v2.0.8	PRJNA937289	HR_60	N	-	-	-	-	-	-	-	-	-	-	-	-	-
HR82	Wild Animal	Czech Republic	2005	10	F-:A-:B-	Quast v5.0.2	Kraken2 v2.0.8	PRJNA937289	HR_82	N	-	-	-	-	-	-	-	-	-	-	-	-	-
HR87	Wild Animal	Czech Republic	2005	10	F-:A-:B-	Quast v5.0.2	Kraken2 v2.0.8	PRJNA937289	HR_87	N	-	-	-	-	-	-	-	-	-	-	-	-	-
K6-B	Companion Animal	Czech Republic	2008	10	F-:A8:B-	Quast v5.0.2	Kraken2 v2.0.8	PRJNA937289	K6-B_2	N	-	-	-	-	-	-	-	-	-	-	-	-	-
KT_16.2.	Wild Animal	Czech Republic	2006	-	F-:A-:B-	Quast v5.0.2	Kraken2 v2.0.8	PRJNA937289	KT_16_2_2	N	-	-	-	-	-	-	-	-	-	-	-	-	-
KT17_2-A	Wild Animal	Czech Republic	2006	-	F-:A-:B-	Quast v5.0.2	Kraken2 v2.0.8	PRJNA937289	KT_17_2_A_2	N	-	-	-	-	-	-	-	-	-	-	-	-	-
KT39_2-B	Wild Animal	Czech Republic	2006	-	F-:A-:B-	Quast v5.0.2	Kraken2 v2.0.8	PRJNA937289	KT_39_2_B_2	N	-	-	-	-	-	-	-	-	-	-	-	-	-
L4-B_A	Human	Czech Republic	2008	10	F-:A8:B-	Quast v5.0.2	Kraken2 v2.0.8	PRJNA937289	L4-B_A	N	-	-	-	-	-	-	-	-	-	-	-	-	-
N33-B	Environment	Czech Republic	2008	3858	F-:A8:B-	Quast v5.0.2	Kraken2 v2.0.8	PRJNA937289	N33-B	N	-	-	-	-	-	-	-	-	-	-	-	-	-
N41-B	Environment	Czech Republic	2008	1146	F-:A8:B-	Quast v5.0.2	Kraken2 v2.0.8	PRJNA937289	N41-B	N	-	-	-	-	-	-	-	-	-	-	-	-	-
N44-B	Environment	Czech Republic	2008	224	F-:A8:B-	Quast v5.0.2	Kraken2 v2.0.8	PRJNA937289	N44-B_2	N	-	-	-	-	-	-	-	-	-	-	-	-	-
N4	Environment	Czech Republic	2008	1586	F-:A8:B-	Quast v5.0.2	Kraken2 v2.0.8	PRJNA937289	N4	N	-	-	-	-	-	-	-	-	-	-	-	-	-
N6	Environment	Czech Republic	2008	1586	F-:A-:B20	Quast v5.0.2	Kraken2 v2.0.8	PRJNA937289	N6	N	-	-	-	-	-	-	-	-	-	-	-	-	-
Os.K.e1_MM	Human	Czech Republic	2019	10	F2/F46:A-:B20	Quast v5.0.2	Kraken2 v2.0.8	PRJNA1197128	Os K e1	N	-	-	-	-	-	-	-	-	-	-	-	-	-
Os.K.e2_MM	Human	Czech Republic	2019	10	F2/F46:A-:B20	Quast v5.0.2	Kraken2 v2.0.8	PRJNA1197128	Os K e2	N	-	-	-	-	-	-	-	-	-	-	-	-	-
Os.K.e3_MM	Human	Czech Republic	2019	10	F2/F46:A-:B20	Quast v5.0.2	Kraken2 v2.0.8	PRJNA1197128	Os K e3	N	-	-	-	-	-	-	-	-	-	-	-	-	-
Os.K.e4_MM	Human	Czech Republic	2019	10	F2/F46:A-:B20	Quast v5.0.2	Kraken2 v2.0.8	PRJNA1197128	Os K e4	N	-	-	-	-	-	-	-	-	-	-	-	-	-
Os.L.e1_MM	Human	Czech Republic	2019	34	F-:A1:B1	Quast v5.0.2	Kraken2 v2.0.8	PRJNA1197128	Os L e1	N	-	-	-	-	-	-	-	-	-	-	-	-	-
Os.L.e2_MM	Human	Czech Republic	2019	34	F-:A1:B1	Quast v5.0.2	Kraken2 v2.0.8	PRJNA1197128	Os L e2	N	-	-	-	-	-	-	-	-	-	-	-	-	-
Os.L.e3_MM	Human	Czech Republic	2019	1202	F2:A8:B-	Quast v5.0.2	Kraken2 v2.0.8	PRJNA1197128	Os L e3	N	-	-	-	-	-	-	-	-	-	-	-	-	-
Os.L.e4_MM	Human	Czech Republic	2019	34	F-:A1:B1	Quast v5.0.2	Kraken2 v2.0.8	PRJNA1197128	Os L e4	N	-	-	-	-	-	-	-	-	-	-	-	-	-
Os.L.e5_MM	Human	Czech Republic	2019	34	F-:A1:B1	Quast v5.0.2	Kraken2 v2.0.8	PRJNA1197128	Os L e5	N	-	-	-	-	-	-	-	-	-	-	-	-	-
Os.S.e1_MM	Human	Czech Republic	2019	34	F-:A1:B1	Quast v5.0.2	Kraken2 v2.0.8	PRJNA1197128	Os S e1	N	-	-	-	-	-	-	-	-	-	-	-	-	-
Os.S.e2_MM	Human	Czech Republic	2019	34	F-:A1:B1	Quast v5.0.2	Kraken2 v2.0.8	PRJNA1197128	Os S e2	N	-	-	-	-	-	-	-	-	-	-	-	-	-
Os.S.e3_MM	Human	Czech Republic	2019	34	F-:A1:B1	Quast v5.0.2	Kraken2 v2.0.8	PRJNA1197128	Os S e3	N	-	-	-	-	-	-	-	-	-	-	-	-	-
Os.S.e4_MM	Human	Czech Republic	2019	34	F-:A1:B1	Quast v5.0.2	Kraken2 v2.0.8	PRJNA1197128	Os S e4	N	-	-	-	-	-	-	-	-	-	-	-	-	-
Os.S.e5_MM	Human	Czech Republic	2019	34	F-:A1:B1	Quast v5.0.2	Kraken2 v2.0.8	PRJNA1197128	Os S e5	N	-	-	-	-	-	-	-	-	-	-	-	-	-
OV-CH78	Environment	Czech Republic	2008	1800	F-:A-:B1	Quast v5.0.2	Kraken2 v2.0.8	PRJNA937289	OV-CH78_2	N	-	-	-	-	-	-	-	-	-	-	-	-	-
OV-CH82	Environment	Czech Republic	2008	115	F64:A-:B27	Quast v5.0.2	Kraken2 v2.0.8	PRJNA937289	OV-CH_82	N	-	-	-	-	-	-	-	-	-	-	-	-	-
P-67	Food Animal	Czech Republic	2008	10	F-:A-:B-	Quast v5.0.2	Kraken2 v2.0.8	PRJNA937289	P-67	N	-	-	-	-	-	-	-	-	-	-	-	-	-
P-87	Food Animal	Czech Republic	2009	115	F45:A-:B-	Quast v5.0.2	Kraken2 v2.0.8	PRJNA937289	P-87	N	-	-	-	-	-	-	-	-	-	-	-	-	-
P-88	Food Animal	Czech Republic	2010	10	F-:A-:B-	Quast v5.0.2	Kraken2 v2.0.8	PRJNA937289	P-88	N	-	-	-	-	-	-	-	-	-	-	-	-	-
R251_MER	Wild Animal	Greece	2019	93	F24:A-:B1	Quast v5.0.2	Kraken2 v2.0.8	PRJNA1150776	R251_MER	N	-	-	-	-	-	-	-	-	-	-	-	-	-
R44	Wild Animal	Czech Republic	2006	10	F-:A-:B-	Quast v5.0.2	Kraken2 v2.0.8	PRJNA937289	R44	N	-	-	-	-	-	-	-	-	-	-	-	-	-
RMSe_102-3	Wild Animal	Czech Republic	2018	11138	F24:A-:B1	Quast v5.0.2	Kraken2 v2.0.8	PRJNA1144792	RMSe_102-3	N	-	-	-	-	-	-	-	-	-	-	-	-	-
RMSe_103-2	Wild Animal	Czech Republic	2018	11138	F24:A-:B1	Quast v5.0.2	Kraken2 v2.0.8	PRJNA1144792	RMSe_103-2	N	-	-	-	-	-	-	-	-	-	-	-	-	-
RMSe_104-2	Wild Animal	Czech Republic	2018	165	F-:A-:B73	Quast v5.0.2	Kraken2 v2.0.8	PRJNA1144792	RMSe_104-2	N	-	-	-	-	-	-	-	-	-	-	-	-	-
RMSe_74-1	Wild Animal	Czech Republic	2018	11893	F34:A-:B-	Quast v5.0.2	Kraken2 v2.0.8	PRJNA1144792	RMSe_74-1	N	-	-	-	-	-	-	-	-	-	-	-	-	-
RMSe_74-4	Wild Animal	Czech Republic	2018	11893	F34:A-:B-	Quast v5.0.2	Kraken2 v2.0.8	PRJNA1144792	RMSe_74-4	N	-	-	-	-	-	-	-	-	-	-	-	-	-
RMSe_76-1	Wild Animal	Czech Republic	2018	11893	F34:A-:B-	Quast v5.0.2	Kraken2 v2.0.8	PRJNA1144792	RMSe_76-1	N	-	-	-	-	-	-	-	-	-	-	-	-	-
RMSe_77-1	Wild Animal	Czech Republic	2018	665	C1:A-:B-	Quast v5.0.2	Kraken2 v2.0.8	PRJNA1144792	RMSe_77-1	N	-	-	-	-	-	-	-	-	-	-	-	-	-
RMSe_77-4	Wild Animal	Czech Republic	2018	665	C1:A-:B-	Quast v5.0.2	Kraken2 v2.0.8	PRJNA1144792	RMSe_77-4	N	-	-	-	-	-	-	-	-	-	-	-	-	-
RMSe_77-5	Wild Animal	Czech Republic	2018	11893	F34:A-:B-	Quast v5.0.2	Kraken2 v2.0.8	PRJNA1144792	RMSe_77-5	N	-	-	-	-	-	-	-	-	-	-	-	-	-
RMSe_78-2	Wild Animal	Czech Republic	2018	11893	F34:A-:B-	Quast v5.0.2	Kraken2 v2.0.8	PRJNA1144792	RMSe_78-2	N	-	-	-	-	-	-	-	-	-	-	-	-	-
RMSe_79-2	Wild Animal	Czech Republic	2018	11138	F24:A-:B1	Quast v5.0.2	Kraken2 v2.0.8	PRJNA1144792	RMSe_79-2	N	-	-	-	-	-	-	-	-	-	-	-	-	-
RMSe_79-3	Wild Animal	Czech Republic	2018	11138	F24:A-:B1	Quast v5.0.2	Kraken2 v2.0.8	PRJNA1144792	RMSe_79-3	N	-	-	-	-	-	-	-	-	-	-	-	-	-
RMSe_79-4	Wild Animal	Czech Republic	2018	11138	F24:A-:B1	Quast v5.0.2	Kraken2 v2.0.8	PRJNA1144792	RMSe_79-4	N	-	-	-	-	-	-	-	-	-	-	-	-	-
RMSe_80-1	Wild Animal	Czech Republic	2018	11138	F24:A-:B1	Quast v5.0.2	Kraken2 v2.0.8	PRJNA1144792	RMSe_80-1	N	-	-	-	-	-	-	-	-	-	-	-	-	-
RMSe_80-2	Wild Animal	Czech Republic	2018	11138	F24:A-:B1	Quast v5.0.2	Kraken2 v2.0.8	PRJNA1144792	RMSe_80-2	N	-	-	-	-	-	-	-	-	-	-	-	-	-
RMSe_81-2	Wild Animal	Czech Republic	2018	616	F24:A-:B1	Quast v5.0.2	Kraken2 v2.0.8	PRJNA1144792	RMSe_81-2	N	-	-	-	-	-	-	-	-	-	-	-	-	-
RMSe_81-3	Wild Animal	Czech Republic	2018	11893	F34:A-:B-	Quast v5.0.2	Kraken2 v2.0.8	PRJNA1144792	RMSe_81-3	N	-	-	-	-	-	-	-	-	-	-	-	-	-
RMSe_81-5	Wild Animal	Czech Republic	2018	11138	F24:A-:B1	Quast v5.0.2	Kraken2 v2.0.8	PRJNA1144792	RMSe_81-5	N	-	-	-	-	-	-	-	-	-	-	-	-	-
RMSe_82-1	Wild Animal	Czech Republic	2018	11893	F34:A-:B-	Quast v5.0.2	Kraken2 v2.0.8	PRJNA1144792	RMSe_82-1	N	-	-	-	-	-	-	-	-	-	-	-	-	-
RMSe_82-2	Wild Animal	Czech Republic	2018	11893	F34:A-:B-	Quast v5.0.2	Kraken2 v2.0.8	PRJNA1144792	RMSe_82-2	N	-	-	-	-	-	-	-	-	-	-	-	-	-
RMSe_82-3	Wild Animal	Czech Republic	2018	11138	F24:A-:B1	Quast v5.0.2	Kraken2 v2.0.8	PRJNA1144792	RMSe_82-3	N	-	-	-	-	-	-	-	-	-	-	-	-	-
RMSe_83-1	Wild Animal	Czech Republic	2018	11138	F24:A-:B1	Quast v5.0.2	Kraken2 v2.0.8	PRJNA1144792	RMSe_83-1	N	-	-	-	-	-	-	-	-	-	-	-	-	-
RMSe_83-2	Wild Animal	Czech Republic	2018	165	F-:A-:B73	Quast v5.0.2	Kraken2 v2.0.8	PRJNA1144792	RMSe_83-2	N	-	-	-	-	-	-	-	-	-	-	-	-	-
RMSe_83-3	Wild Animal	Czech Republic	2018	117	F2:A-:B1	Quast v5.0.2	Kraken2 v2.0.8	PRJNA1144792	RMSe_83-3	N	-	-	-	-	-	-	-	-	-	-	-	-	-
RMSe_83-5	Wild Animal	Czech Republic	2018	12344	C4:A-:B1	Quast v5.0.2	Kraken2 v2.0.8	PRJNA1144792	RMSe_83-5	N	-	-	-	-	-	-	-	-	-	-	-	-	-
RMSe_84-1	Wild Animal	Czech Republic	2018	-	F2:A-:B1	Quast v5.0.2	Kraken2 v2.0.8	PRJNA1144792	RMSe_84-1	N	-	-	-	-	-	-	-	-	-	-	-	-	-
RMSe_84-5	Wild Animal	Czech Republic	2018	11138	F24:A-:B1	Quast v5.0.2	Kraken2 v2.0.8	PRJNA1144792	RMSe_84-5	N	-	-	-	-	-	-	-	-	-	-	-	-	-
RMSe_85-2	Wild Animal	Czech Republic	2018	11138	F24:A-:B1	Quast v5.0.2	Kraken2 v2.0.8	PRJNA1144792	RMSe_85-2	N	-	-	-	-	-	-	-	-	-	-	-	-	-
RMSe_86-3	Wild Animal	Czech Republic	2018	165	F-:A-:B73	Quast v5.0.2	Kraken2 v2.0.8	PRJNA1144792	RMSe_86-3	N	-	-	-	-	-	-	-	-	-	-	-	-	-
RMSe_87-1	Wild Animal	Czech Republic	2018	12344	C4:A-:B1	Quast v5.0.2	Kraken2 v2.0.8	PRJNA1144792	RMSe_87-1	N	-	-	-	-	-	-	-	-	-	-	-	-	-
RMSe_87-2	Wild Animal	Czech Republic	2018	12344	C4:A-:B1	Quast v5.0.2	Kraken2 v2.0.8	PRJNA1144792	RMSe_87-2	N	-	-	-	-	-	-	-	-	-	-	-	-	-
RMSe_87-3	Wild Animal	Czech Republic	2018	165	F-:A-:B73	Quast v5.0.2	Kraken2 v2.0.8	PRJNA1144792	RMSe_87-3	N	-	-	-	-	-	-	-	-	-	-	-	-	-
RMSe_88-1	Wild Animal	Czech Republic	2018	11138	F24:A-:B1	Quast v5.0.2	Kraken2 v2.0.8	PRJNA1144792	RMSe_88-1	N	-	-	-	-	-	-	-	-	-	-	-	-	-
RMSe_89-1	Wild Animal	Czech Republic	2018	11138	F24:A-:B1	Quast v5.0.2	Kraken2 v2.0.8	PRJNA1144792	RMSe_89-1	N	-	-	-	-	-	-	-	-	-	-	-	-	-
RMSe_89-4	Wild Animal	Czech Republic	2018	11138	F24:A-:B1	Quast v5.0.2	Kraken2 v2.0.8	PRJNA1144792	RMSe_89-4	N	-	-	-	-	-	-	-	-	-	-	-	-	-
RMSe_90-1	Wild Animal	Czech Republic	2018	11138	F24:A-:B1	Quast v5.0.2	Kraken2 v2.0.8	PRJNA1144792	RMSe_90-1	N	-	-	-	-	-	-	-	-	-	-	-	-	-
RMSe_90-5	Wild Animal	Czech Republic	2018	11138	F24:A-:B1	Quast v5.0.2	Kraken2 v2.0.8	PRJNA1144792	RMSe_90-5	N	-	-	-	-	-	-	-	-	-	-	-	-	-
RMSe_91-1	Wild Animal	Czech Republic	2018	11138	F24:A-:B1	Quast v5.0.2	Kraken2 v2.0.8	PRJNA1144792	RMSe_91-1	N	-	-	-	-	-	-	-	-	-	-	-	-	-
RMSe_91-2	Wild Animal	Czech Republic	2018	11138	F24:A-:B1	Quast v5.0.2	Kraken2 v2.0.8	PRJNA1144792	RMSe_91-2	N	-	-	-	-	-	-	-	-	-	-	-	-	-
RMSe_92-1	Wild Animal	Czech Republic	2018	165	F-:A-:B73	Quast v5.0.2	Kraken2 v2.0.8	PRJNA1144792	RMSe_92-1	N	-	-	-	-	-	-	-	-	-	-	-	-	-
RMSe_94-1	Wild Animal	Czech Republic	2018	11138	F24:A-:B1	Quast v5.0.2	Kraken2 v2.0.8	PRJNA1144792	RMSe_94-1	N	-	-	-	-	-	-	-	-	-	-	-	-	-
RMSe_94-2	Wild Animal	Czech Republic	2018	11138	F24:A-:B1	Quast v5.0.2	Kraken2 v2.0.8	PRJNA1144792	RMSe_94-2	N	-	-	-	-	-	-	-	-	-	-	-	-	-
RMSe_97-1	Wild Animal	Czech Republic	2018	165	F-:A-:B73	Quast v5.0.2	Kraken2 v2.0.8	PRJNA1144792	RMSe_97-1	N	-	-	-	-	-	-	-	-	-	-	-	-	-
RMSe_97-5	Wild Animal	Czech Republic	2018	165	F-:A-:B73	Quast v5.0.2	Kraken2 v2.0.8	PRJNA1144792	RMSe_97-5	N	-	-	-	-	-	-	-	-	-	-	-	-	-
T23	Companion Animal	Czech Republic	2008	1730	F-:A-:B20	Quast v5.0.2	Kraken2 v2.0.8	PRJNA937289	T23	N	-	-	-	-	-	-	-	-	-	-	-	-	-
S113a	Wild Animal	Czech Republic	2020	624	F2:A-:B1	Quast v5.0.2	Kraken2 v2.0.8	PRJNA1150776	113a	N	-	-	-	-	-	-	-	-	-	-	-	-	-
S113c	Wild Animal	Czech Republic	2020	224	F2:A-:B1	Quast v5.0.2	Kraken2 v2.0.8	PRJNA1150776	113c	N	-	-	-	-	-	-	-	-	-	-	-	-	-
S115	Wild Animal	Czech Republic	2010	29	F-:A-:B-	Quast v5.0.2	Kraken2 v2.0.8	PRJNA1150776	115	N	-	-	-	-	-	-	-	-	-	-	-	-	-
S118	Wild Animal	Czech Republic	2010	48	F40/F67:A-:B38	Quast v5.0.2	Kraken2 v2.0.8	PRJNA1150776	118	N	-	-	-	-	-	-	-	-	-	-	-	-	-
S11_S283_1_ESCO	Human	Czech Republic	2020	361	F31/F36:A4:B1	Quast v5.0.2	Kraken2 v2.0.8	PRJNA844552	S283-1	Y	MinION Mk1C (ONT)	NucleoBond HMW DNA kit (Macherey-Nagel)	SQK-RBK114	FLO-MIN114	Guppy v6.5.7	Porechop v0.2.4	BBduk v38.68	Racon v1.4.20	medaka v1.2.3	Pilon v1.23	Bakta v1.7.0	Geneious Prime 2023.1.2	PQ066910
S134a	Wild Animal	Czech Republic	2020	457	F24:A-:B73	Quast v5.0.2	Kraken2 v2.0.8	PRJNA1150776	134a	N	-	-	-	-	-	-	-	-	-	-	-	-	-
S13_S285_1_ESCO	Human	Czech Republic	2020	56	F78:A-:B-	Quast v5.0.2	Kraken2 v2.0.8	PRJNA844552	S285-1	N	-	-	-	-	-	-	-	-	-	-	-	-	-
S1505h	Food Animal	Paraguay	2012	58	F-:A-:B-	Quast v5.0.2	Kraken2 v2.0.8	PRJNA937289	1505h	N	-	-	-	-	-	-	-	-	-	-	-	-	-
S151a	Wild Animal	Czech Republic	2020	162	C4:A-:B1	Quast v5.0.2	Kraken2 v2.0.8	PRJNA1150776	151a	N	-	-	-	-	-	-	-	-	-	-	-	-	-
S155	Food Animal	Czech Republic	2008	10	C4:A6:B1	Quast v5.0.2	Kraken2 v2.0.8	PRJNA937289	155	N	-	-	-	-	-	-	-	-	-	-	-	-	-
S157	Food Animal	Czech Republic	2008	10	C4:A6:B1	Quast v5.0.2	Kraken2 v2.0.8	PRJNA937289	157	N	-	-	-	-	-	-	-	-	-	-	-	-	-
S158	Food Animal	Czech Republic	2008	10	F-:A-:B-	Quast v5.0.2	Kraken2 v2.0.8	PRJNA937289	158	N	-	-	-	-	-	-	-	-	-	-	-	-	-
S164c	Wild Animal	Czech Republic	2020	624	F-:A-:B-	Quast v5.0.2	Kraken2 v2.0.8	PRJNA1150776	164c	N	-	-	-	-	-	-	-	-	-	-	-	-	-
S170b	Wild Animal	Czech Republic	2020	58	F4:A5:B1	Quast v5.0.2	Kraken2 v2.0.8	PRJNA1150776	170b	N	-	-	-	-	-	-	-	-	-	-	-	-	-
S177a	Wild Animal	Czech Republic	2020	224	F2:A-:B1	Quast v5.0.2	Kraken2 v2.0.8	PRJNA1150776	177a	N	-	-	-	-	-	-	-	-	-	-	-	-	-
S187a	Wild Animal	Czech Republic	2020	224	F2:A-:B1	Quast v5.0.2	Kraken2 v2.0.8	PRJNA1150776	187a	N	-	-	-	-	-	-	-	-	-	-	-	-	-
S187b	Wild Animal	Czech Republic	2020	162	C4:A-:B1	Quast v5.0.2	Kraken2 v2.0.8	PRJNA1150776	187b	N	-	-	-	-	-	-	-	-	-	-	-	-	-
S188a	Wild Animal	Czech Republic	2020	212	F24:A-:B1	Quast v5.0.2	Kraken2 v2.0.8	PRJNA1150776	188a	N	-	-	-	-	-	-	-	-	-	-	-	-	-
S188c	Wild Animal	Czech Republic	2020	457	F24:A-:B73	Quast v5.0.2	Kraken2 v2.0.8	PRJNA1150776	188c	N	-	-	-	-	-	-	-	-	-	-	-	-	-
S190a	Wild Animal	Czech Republic	2020	973	F35:A-:B-	Quast v5.0.2	Kraken2 v2.0.8	PRJNA1150776	190a	N	-	-	-	-	-	-	-	-	-	-	-	-	-
S191a	Wild Animal	Czech Republic	2020	973	F35:A-:B-	Quast v5.0.2	Kraken2 v2.0.8	PRJNA1150776	191a	N	-	-	-	-	-	-	-	-	-	-	-	-	-
S192c	Wild Animal	Czech Republic	2020	162	C4:A-:B1	Quast v5.0.2	Kraken2 v2.0.8	PRJNA1150776	192c	N	-	-	-	-	-	-	-	-	-	-	-	-	-
S193a	Wild Animal	Czech Republic	2020	2448	F-:A-:B-	Quast v5.0.2	Kraken2 v2.0.8	PRJNA1150776	193a	N	-	-	-	-	-	-	-	-	-	-	-	-	-
S194c	Wild Animal	Czech Republic	2020	212	F24:A-:B1	Quast v5.0.2	Kraken2 v2.0.8	PRJNA1150776	194c	N	-	-	-	-	-	-	-	-	-	-	-	-	-
S195a	Wild Animal	Czech Republic	2020	212	F24:A-:B1	Quast v5.0.2	Kraken2 v2.0.8	PRJNA1150776	195a	N	-	-	-	-	-	-	-	-	-	-	-	-	-
S1HUAe6mer	Human	Czech Republic	2020	10	F-:A-:B-	Quast v5.0.2	Kraken2 v2.0.8	PRJNA1150776	1HUAe6mer	N	-	-	-	-	-	-	-	-	-	-	-	-	-
S1HUAe7mer	Human	Czech Republic	2020	141	F-:A-:B-	Quast v5.0.2	Kraken2 v2.0.8	PRJNA1150776	1HUAe7mer	N	-	-	-	-	-	-	-	-	-	-	-	-	-
S1HUBe12cef	Human	Czech Republic	2020	501	F4:A-:B33	Quast v5.0.2	Kraken2 v2.0.8	PRJNA938932	1HUBe12cef	N	-	-	-	-	-	-	-	-	-	-	-	-	-
S1HUBe1cef	Human	Czech Republic	2020	58	F2:A-:B1	Quast v5.0.2	Kraken2 v2.0.8	PRJNA938932	1HUBe1cef	N	-	-	-	-	-	-	-	-	-	-	-	-	-
S1HUBe3cef	Human	Czech Republic	2020	141	F2:A-:B-	Quast v5.0.2	Kraken2 v2.0.8	PRJNA938932	1HUBe3cef	N	-	-	-	-	-	-	-	-	-	-	-	-	-
S1RDAe10cef	Environment	Czech Republic	2020	155	F-:A-:B-	Quast v5.0.2	Kraken2 v2.0.8	PRJNA938932	1RDAe10cef	N	-	-	-	-	-	-	-	-	-	-	-	-	-
S1RDAe11mer	Environment	Czech Republic	2020	4977	F-:A-:B-	Quast v5.0.2	Kraken2 v2.0.8	PRJNA1150776	1RDAe11mer	N	-	-	-	-	-	-	-	-	-	-	-	-	-
S1RDAe12cef	Environment	Czech Republic	2020	6448	F-:A-:B-	Quast v5.0.2	Kraken2 v2.0.8	PRJNA938932	1RDAe12cef	N	-	-	-	-	-	-	-	-	-	-	-	-	-
S1RDAe12mer	Environment	Czech Republic	2020	388	F-:A-:B-	Quast v5.0.2	Kraken2 v2.0.8	PRJNA1150776	1RDAe12mer	N	-	-	-	-	-	-	-	-	-	-	-	-	-
S1RDAe16cef	Environment	Czech Republic	2020	10	F16:A-:B-	Quast v5.0.2	Kraken2 v2.0.8	PRJNA938932	1RDAe16cef	N	-	-	-	-	-	-	-	-	-	-	-	-	-
S1RDAe18cef	Environment	Czech Republic	2020	10	F2/F98:A-:B-	Quast v5.0.2	Kraken2 v2.0.8	PRJNA938932	1RDAe18cef	N	-	-	-	-	-	-	-	-	-	-	-	-	-
S1RDAe1cef	Environment	Czech Republic	2020	10	F11/F100:A-:B10	Quast v5.0.2	Kraken2 v2.0.8	PRJNA938932	1RDAe1cef	N	-	-	-	-	-	-	-	-	-	-	-	-	-
S1RDAe2cef	Environment	Czech Republic	2020	711	F-:A-:B-	Quast v5.0.2	Kraken2 v2.0.8	PRJNA938932	1RDAe2cef	N	-	-	-	-	-	-	-	-	-	-	-	-	-
S1RDAe2merA	Environment	Czech Republic	2020	939	F-:A-:B-	Quast v5.0.2	Kraken2 v2.0.8	PRJNA1150776	1RDAe2merA	N	-	-	-	-	-	-	-	-	-	-	-	-	-
S1RDAe3cef	Environment	Czech Republic	2020	636	F1:A1:B1	Quast v5.0.2	Kraken2 v2.0.8	PRJNA938932	1RDAe3cef	N	-	-	-	-	-	-	-	-	-	-	-	-	-
S1RDAe3mer	Environment	Czech Republic	2020	155	F46:A-:B-	Quast v5.0.2	Kraken2 v2.0.8	PRJNA1150776	1RDAe3mer	N	-	-	-	-	-	-	-	-	-	-	-	-	-
S1RDAe4cef	Environment	Czech Republic	2020	711	F-:A-:B-	Quast v5.0.2	Kraken2 v2.0.8	PRJNA938932	1RDAe4cef	N	-	-	-	-	-	-	-	-	-	-	-	-	-
S1RDAe5cef	Environment	Czech Republic	2020	711	F-:A-:B-	Quast v5.0.2	Kraken2 v2.0.8	PRJNA938932	1RDAe5cef	N	-	-	-	-	-	-	-	-	-	-	-	-	-
S1RDAe6cef	Environment	Czech Republic	2020	6754	F19:A-:B20	Quast v5.0.2	Kraken2 v2.0.8	PRJNA938932	1RDAe6cef	N	-	-	-	-	-	-	-	-	-	-	-	-	-
S1RDAe6merA	Environment	Czech Republic	2020	129	F-:A-:B-	Quast v5.0.2	Kraken2 v2.0.8	PRJNA1150776	1RDAe6merA	N	-	-	-	-	-	-	-	-	-	-	-	-	-
S1RDAe8merA	Environment	Czech Republic	2020	101	F-:A-:B-	Quast v5.0.2	Kraken2 v2.0.8	PRJNA1150776	1RDAe8merA	N	-	-	-	-	-	-	-	-	-	-	-	-	-
S1RDAe8merB	Environment	Czech Republic	2020	101	F-:A-:B-	Quast v5.0.2	Kraken2 v2.0.8	PRJNA1150776	1RDAe8merB	N	-	-	-	-	-	-	-	-	-	-	-	-	-
S1RDAe9cef	Environment	Czech Republic	2020	69	F31/F36:A4:B10	Quast v5.0.2	Kraken2 v2.0.8	PRJNA938932	1RDAe9cef	N	-	-	-	-	-	-	-	-	-	-	-	-	-
S1RDBe10cef	Environment	Czech Republic	2020	69	F24:A-:B73	Quast v5.0.2	Kraken2 v2.0.8	PRJNA938932	1RDBe10cef	N	-	-	-	-	-	-	-	-	-	-	-	-	-
S1RDBe1cef	Environment	Czech Republic	2020	295	F-:A-:B-	Quast v5.0.2	Kraken2 v2.0.8	PRJNA938932	1RDBe1cef	N	-	-	-	-	-	-	-	-	-	-	-	-	-
S1RDBe2cef	Environment	Czech Republic	2020	6448	F-:A-:B-	Quast v5.0.2	Kraken2 v2.0.8	PRJNA938932	1RDBe2cef	N	-	-	-	-	-	-	-	-	-	-	-	-	-
S1RDBe4cef	Environment	Czech Republic	2020	10	F1:A1:B16	Quast v5.0.2	Kraken2 v2.0.8	PRJNA938932	1RDBe4cef	N	-	-	-	-	-	-	-	-	-	-	-	-	-
S1RDBe5cef	Environment	Czech Republic	2020	10	F-:A-:B-	Quast v5.0.2	Kraken2 v2.0.8	PRJNA938932	1RDBe5cef	N	-	-	-	-	-	-	-	-	-	-	-	-	-
S1RDBe6cef	Environment	Czech Republic	2020	295	F-:A-:B-	Quast v5.0.2	Kraken2 v2.0.8	PRJNA938932	1RDBe6cef	N	-	-	-	-	-	-	-	-	-	-	-	-	-
S1RDBe8cef	Environment	Czech Republic	2020	295	F-:A-:B-	Quast v5.0.2	Kraken2 v2.0.8	PRJNA938932	1RDBe8cef	N	-	-	-	-	-	-	-	-	-	-	-	-	-
S1RDBe9cef	Environment	Czech Republic	2020	101	C4:A-:B1	Quast v5.0.2	Kraken2 v2.0.8	PRJNA938932	1RDBe9cef	N	-	-	-	-	-	-	-	-	-	-	-	-	-
S1RDBe9mer	Environment	Czech Republic	2020	10	F4/F98:A-:B65	Quast v5.0.2	Kraken2 v2.0.8	PRJNA1150776	1RDBe9mer	N	-	-	-	-	-	-	-	-	-	-	-	-	-
S1RUAe10cef	Environment	Czech Republic	2020	4580	F2:A-:B-	Quast v5.0.2	Kraken2 v2.0.8	PRJNA938932	1RUAe10cef	N	-	-	-	-	-	-	-	-	-	-	-	-	-
S1RUAe11cef	Environment	Czech Republic	2020	38	F2:A-:B10	Quast v5.0.2	Kraken2 v2.0.8	PRJNA938932	1RUAe11cef	N	-	-	-	-	-	-	-	-	-	-	-	-	-
S1RUAe1cef	Environment	Czech Republic	2020	4580	F2:A-:B-	Quast v5.0.2	Kraken2 v2.0.8	PRJNA938932	1RUAe1cef	N	-	-	-	-	-	-	-	-	-	-	-	-	-
S1RUAe1mer	Environment	Czech Republic	2020	2186	F-:A-:B-	Quast v5.0.2	Kraken2 v2.0.8	PRJNA1150776	1RUAe1mer	N	-	-	-	-	-	-	-	-	-	-	-	-	-
S1RUAe2cef	Environment	Czech Republic	2020	93	F2:A-:B1	Quast v5.0.2	Kraken2 v2.0.8	PRJNA938932	1RUAe2cef	N	-	-	-	-	-	-	-	-	-	-	-	-	-
S1RUAe3mer	Environment	Czech Republic	2020	847	F-:A-:B-	Quast v5.0.2	Kraken2 v2.0.8	PRJNA1150776	1RUAe3mer	N	-	-	-	-	-	-	-	-	-	-	-	-	-
S1RUAe4cef	Environment	Czech Republic	2020	4580	F2:A-:B-	Quast v5.0.2	Kraken2 v2.0.8	PRJNA938932	1RUAe4cef	N	-	-	-	-	-	-	-	-	-	-	-	-	-
S1RUAe5cef	Environment	Czech Republic	2020	4580	F2:A-:B-	Quast v5.0.2	Kraken2 v2.0.8	PRJNA938932	1RUAe5cef	N	-	-	-	-	-	-	-	-	-	-	-	-	-
S1RUAe6cef	Environment	Czech Republic	2020	4580	F2:A-:B-	Quast v5.0.2	Kraken2 v2.0.8	PRJNA938932	1RUAe6cef	N	-	-	-	-	-	-	-	-	-	-	-	-	-
S1RUAe7cef	Environment	Czech Republic	2020	1193	F-:A1:B10	Quast v5.0.2	Kraken2 v2.0.8	PRJNA938932	1RUAe7cef	N	-	-	-	-	-	-	-	-	-	-	-	-	-
S1RUAe8cef	Environment	Czech Republic	2020	4580	F2:A-:B-	Quast v5.0.2	Kraken2 v2.0.8	PRJNA938932	1RUAe8cef	N	-	-	-	-	-	-	-	-	-	-	-	-	-
S1RUAe9cef	Environment	Czech Republic	2020	93	F2:A-:B1	Quast v5.0.2	Kraken2 v2.0.8	PRJNA938932	1RUAe9cef	N	-	-	-	-	-	-	-	-	-	-	-	-	-
S1RUBe10cef	Environment	Czech Republic	2020	69	F24:A-:B73	Quast v5.0.2	Kraken2 v2.0.8	PRJNA938932	1RUBe10cef	N	-	-	-	-	-	-	-	-	-	-	-	-	-
S1RUBe1cef	Environment	Czech Republic	2020	69	F24:A-:B73	Quast v5.0.2	Kraken2 v2.0.8	PRJNA938932	1RUBe1cef	N	-	-	-	-	-	-	-	-	-	-	-	-	-
S1RUBe1mer	Environment	Czech Republic	2020	141	F-:A-:B-	Quast v5.0.2	Kraken2 v2.0.8	PRJNA1150776	1RUBe1mer	N	-	-	-	-	-	-	-	-	-	-	-	-	-
S1RUBe2cef	Environment	Czech Republic	2020	6082	F2:A6:B26	Quast v5.0.2	Kraken2 v2.0.8	PRJNA938932	1RUBe2cef	N	-	-	-	-	-	-	-	-	-	-	-	-	-
S1RUBe3cef	Environment	Czech Republic	2020	117	C4:A-:B1	Quast v5.0.2	Kraken2 v2.0.8	PRJNA938932	1RUBe3cef	N	-	-	-	-	-	-	-	-	-	-	-	-	-
S1RUBe4cef	Environment	Czech Republic	2020	69	F35/F107:A-:B1	Quast v5.0.2	Kraken2 v2.0.8	PRJNA938932	1RUBe4cef	N	-	-	-	-	-	-	-	-	-	-	-	-	-
S1RUBe4mer	Environment	Czech Republic	2020	38	F-:A-:B-	Quast v5.0.2	Kraken2 v2.0.8	PRJNA1150776	1RUBe4mer	N	-	-	-	-	-	-	-	-	-	-	-	-	-
S1RUBe5cef	Environment	Czech Republic	2020	69	F1:A-:B49	Quast v5.0.2	Kraken2 v2.0.8	PRJNA938932	1RUBe5cef	N	-	-	-	-	-	-	-	-	-	-	-	-	-
S1RUBe5mer	Environment	Czech Republic	2020	10	F-:A-:B-	Quast v5.0.2	Kraken2 v2.0.8	PRJNA1150776	1RUBe5mer	N	-	-	-	-	-	-	-	-	-	-	-	-	-
S1RUBe6cef	Environment	Czech Republic	2020	1494	F-:A-:B-	Quast v5.0.2	Kraken2 v2.0.8	PRJNA938932	1RUBe6cef	N	-	-	-	-	-	-	-	-	-	-	-	-	-
S1RUBe9cef	Environment	Czech Republic	2020	744	C4:A-:B1	Quast v5.0.2	Kraken2 v2.0.8	PRJNA938932	1RUBe9cef	N	-	-	-	-	-	-	-	-	-	-	-	-	-
S1RUBk10cef	Environment	Czech Republic	2020	1494	F-:A-:B-	Quast v5.0.2	Kraken2 v2.0.8	PRJNA1150776	1RUBk10cef	N	-	-	-	-	-	-	-	-	-	-	-	-	-
S1RUBk1mer	Environment	Czech Republic	2020	58	F2:A-:B1	Quast v5.0.2	Kraken2 v2.0.8	PRJNA1150776	1RUBk1mer	N	-	-	-	-	-	-	-	-	-	-	-	-	-
S1SHAe10cef	Environment	Czech Republic	2020	1972	F-:A-:B-	Quast v5.0.2	Kraken2 v2.0.8	PRJNA938932	1SHAe10cef	N	-	-	-	-	-	-	-	-	-	-	-	-	-
S1SHAe11cef	Environment	Czech Republic	2020	1972	F-:A-:B-	Quast v5.0.2	Kraken2 v2.0.8	PRJNA938932	1SHAe11cef	N	-	-	-	-	-	-	-	-	-	-	-	-	-
S1SHAe12cef	Environment	Czech Republic	2020	1972	Y9:A-:B-	Quast v5.0.2	Kraken2 v2.0.8	PRJNA938932	1SHAe12cef	N	-	-	-	-	-	-	-	-	-	-	-	-	-
S1SHAe13cef	Environment	Czech Republic	2020	1972	F-:A-:B-	Quast v5.0.2	Kraken2 v2.0.8	PRJNA938932	1SHAe13cef	N	-	-	-	-	-	-	-	-	-	-	-	-	-
S1SHAe14cef	Environment	Czech Republic	2020	1972	Y9:A-:B-	Quast v5.0.2	Kraken2 v2.0.8	PRJNA938932	1SHAe14cef	N	-	-	-	-	-	-	-	-	-	-	-	-	-
S1SHAe15cef	Environment	Czech Republic	2020	1972	F-:A-:B-	Quast v5.0.2	Kraken2 v2.0.8	PRJNA938932	1SHAe15cef	N	-	-	-	-	-	-	-	-	-	-	-	-	-
S1SHAe16cef	Environment	Czech Republic	2020	1972	F-:A-:B-	Quast v5.0.2	Kraken2 v2.0.8	PRJNA938932	1SHAe16cef	N	-	-	-	-	-	-	-	-	-	-	-	-	-
S1SHAe17cef	Environment	Czech Republic	2020	1972	Y9:A-:B-	Quast v5.0.2	Kraken2 v2.0.8	PRJNA938932	1SHAe17cef	N	-	-	-	-	-	-	-	-	-	-	-	-	-
S1SHAe18cef	Environment	Czech Republic	2020	1972	F-:A-:B-	Quast v5.0.2	Kraken2 v2.0.8	PRJNA938932	1SHAe18cef	N	-	-	-	-	-	-	-	-	-	-	-	-	-
S1SHAe19cef	Environment	Czech Republic	2020	399	F2:A-:B-	Quast v5.0.2	Kraken2 v2.0.8	PRJNA938932	1SHAe19cef	N	-	-	-	-	-	-	-	-	-	-	-	-	-
S1SHAe1cef	Environment	Czech Republic	2020	1972	F-:A-:B-	Quast v5.0.2	Kraken2 v2.0.8	PRJNA938932	1SHAe1cef	N	-	-	-	-	-	-	-	-	-	-	-	-	-
S1SHAe20cef	Environment	Czech Republic	2020	1972	F-:A-:B-	Quast v5.0.2	Kraken2 v2.0.8	PRJNA938932	1SHAe20cef	N	-	-	-	-	-	-	-	-	-	-	-	-	-
S1SHAe21cef	Environment	Czech Republic	2020	216	F-:A-:B-	Quast v5.0.2	Kraken2 v2.0.8	PRJNA938932	1SHAe21cef	N	-	-	-	-	-	-	-	-	-	-	-	-	-
S1SHAe22cef	Environment	Czech Republic	2020	1972	F-:A-:B-	Quast v5.0.2	Kraken2 v2.0.8	PRJNA938932	1SHAe22cef	N	-	-	-	-	-	-	-	-	-	-	-	-	-
S1SHAe23cef	Environment	Czech Republic	2020	1972	F-:A-:B-	Quast v5.0.2	Kraken2 v2.0.8	PRJNA938932	1SHAe23cef	N	-	-	-	-	-	-	-	-	-	-	-	-	-
S1SHAe24cef	Environment	Czech Republic	2020	1972	Y9:A-:B-	Quast v5.0.2	Kraken2 v2.0.8	PRJNA938932	1SHAe24cef	N	-	-	-	-	-	-	-	-	-	-	-	-	-
S1SHAe25cef	Environment	Czech Republic	2020	1972	F-:A-:B-	Quast v5.0.2	Kraken2 v2.0.8	PRJNA938932	1SHAe25cef	N	-	-	-	-	-	-	-	-	-	-	-	-	-
S1SHAe26cef	Environment	Czech Republic	2020	1972	F-:A-:B-	Quast v5.0.2	Kraken2 v2.0.8	PRJNA938932	1SHAe26cef	N	-	-	-	-	-	-	-	-	-	-	-	-	-
S1SHAe27cef	Environment	Czech Republic	2020	1972	Y9:A-:B-	Quast v5.0.2	Kraken2 v2.0.8	PRJNA938932	1SHAe27cef	N	-	-	-	-	-	-	-	-	-	-	-	-	-
S1SHAe29cef	Environment	Czech Republic	2020	1972	F-:A-:B-	Quast v5.0.2	Kraken2 v2.0.8	PRJNA938932	1SHAe29cef	N	-	-	-	-	-	-	-	-	-	-	-	-	-
S1SHAe2cef	Environment	Czech Republic	2020	607	F-:A-:B-	Quast v5.0.2	Kraken2 v2.0.8	PRJNA938932	1SHAe2cef	N	-	-	-	-	-	-	-	-	-	-	-	-	-
S1SHAe30cef	Environment	Czech Republic	2020	399	F2:A-:B-	Quast v5.0.2	Kraken2 v2.0.8	PRJNA938932	1SHAe30cef	N	-	-	-	-	-	-	-	-	-	-	-	-	-
S1SHAe3cef	Environment	Czech Republic	2020	1972	Y9:A-:B-	Quast v5.0.2	Kraken2 v2.0.8	PRJNA938932	1SHAe3cef	N	-	-	-	-	-	-	-	-	-	-	-	-	-
S1SHAe4cef	Environment	Czech Republic	2020	1972	F-:A-:B-	Quast v5.0.2	Kraken2 v2.0.8	PRJNA938932	1SHAe4cef	N	-	-	-	-	-	-	-	-	-	-	-	-	-
S1SHAe5cef	Environment	Czech Republic	2020	1972	F-:A-:B-	Quast v5.0.2	Kraken2 v2.0.8	PRJNA938932	1SHAe5cef	N	-	-	-	-	-	-	-	-	-	-	-	-	-
S1SHAe6cef	Environment	Czech Republic	2020	1972	F-:A-:B-	Quast v5.0.2	Kraken2 v2.0.8	PRJNA938932	1SHAe6cef	N	-	-	-	-	-	-	-	-	-	-	-	-	-
S1SHAe7cef	Environment	Czech Republic	2020	1972	F-:A-:B-	Quast v5.0.2	Kraken2 v2.0.8	PRJNA938932	1SHAe7cef	N	-	-	-	-	-	-	-	-	-	-	-	-	-
S1SHAe8cef	Environment	Czech Republic	2020	1972	F-:A-:B-	Quast v5.0.2	Kraken2 v2.0.8	PRJNA938932	1SHAe8cef	N	-	-	-	-	-	-	-	-	-	-	-	-	-
S1SHAe9cef	Environment	Czech Republic	2020	1972	F-:A-:B-	Quast v5.0.2	Kraken2 v2.0.8	PRJNA938932	1SHAe9cef	N	-	-	-	-	-	-	-	-	-	-	-	-	-
S1SIAe11mer	Environment	Czech Republic	2020	196	F-:A-:B-	Quast v5.0.2	Kraken2 v2.0.8	PRJNA1150776	1SIAe11mer	N	-	-	-	-	-	-	-	-	-	-	-	-	-
S1SIAe13cef	Environment	Czech Republic	2020	1193	F-:A1:B10	Quast v5.0.2	Kraken2 v2.0.8	PRJNA938932	1SIAe13cef	N	-	-	-	-	-	-	-	-	-	-	-	-	-
S1SIAe14cef	Environment	Czech Republic	2020	297	F-:A-:B-	Quast v5.0.2	Kraken2 v2.0.8	PRJNA938932	1SIAe14cef	N	-	-	-	-	-	-	-	-	-	-	-	-	-
S1SIAe15cef	Environment	Czech Republic	2020	38	F-:A-:B53	Quast v5.0.2	Kraken2 v2.0.8	PRJNA938932	1SIAe15cef	N	-	-	-	-	-	-	-	-	-	-	-	-	-
S1SIAe16cef	Environment	Czech Republic	2020	420	F1:A1:B1	Quast v5.0.2	Kraken2 v2.0.8	PRJNA938932	1SIAe16cef	N	-	-	-	-	-	-	-	-	-	-	-	-	-
S1SIAe17cef	Environment	Czech Republic	2020	38	F4:A6:B26	Quast v5.0.2	Kraken2 v2.0.8	PRJNA938932	1SIAe17cef	N	-	-	-	-	-	-	-	-	-	-	-	-	-
S1SIAe18cef	Environment	Czech Republic	2020	410	F18:A-:B1	Quast v5.0.2	Kraken2 v2.0.8	PRJNA938932	1SIAe18cef	N	-	-	-	-	-	-	-	-	-	-	-	-	-
S1SIAe1cef	Environment	Czech Republic	2020	38	F-:A-:B-	Quast v5.0.2	Kraken2 v2.0.8	PRJNA938932	1SIAe1cef	N	-	-	-	-	-	-	-	-	-	-	-	-	-
S1SIAe23cef	Environment	Czech Republic	2020	69	F36:A4:B10	Quast v5.0.2	Kraken2 v2.0.8	PRJNA938932	1SIAe23cef	N	-	-	-	-	-	-	-	-	-	-	-	-	-
S1SIAe24cef	Environment	Czech Republic	2020	69	F31/F36:A4:B10	Quast v5.0.2	Kraken2 v2.0.8	PRJNA938932	1SIAe24cef	N	-	-	-	-	-	-	-	-	-	-	-	-	-
S1SIAe25cef	Environment	Czech Republic	2020	69	F31/F36:A4:B1	Quast v5.0.2	Kraken2 v2.0.8	PRJNA938932	1SIAe25cef	Y	MinION Mk1C (ONT)	NucleoBond HMW DNA kit (Macherey-Nagel)	SQK-RBK114	FLO-MIN114	Guppy v6.5.7	Porechop v0.2.4	BBduk v38.68	Racon v1.4.20	medaka v1.2.3	Pilon v1.23	Bakta v1.7.0	Geneious Prime 2023.1.2	PQ066908
S1SIAe27cef	Environment	Czech Republic	2020	10	F2:A-:B-	Quast v5.0.2	Kraken2 v2.0.8	PRJNA938932	1SIAe27cef	N	-	-	-	-	-	-	-	-	-	-	-	-	-
S1SIAe28cef	Environment	Czech Republic	2020	2436	F-:A-:B-	Quast v5.0.2	Kraken2 v2.0.8	PRJNA938932	1SIAe28cef	N	-	-	-	-	-	-	-	-	-	-	-	-	-
S1SIAe29ef	Environment	Czech Republic	2020	2436	F-:A-:B-	Quast v5.0.2	Kraken2 v2.0.8	PRJNA938932	1SIAe29ef	N	-	-	-	-	-	-	-	-	-	-	-	-	-
S1SIAe2cef	Environment	Czech Republic	2020	38	F-:A-:B-	Quast v5.0.2	Kraken2 v2.0.8	PRJNA938932	1SIAe2cef	N	-	-	-	-	-	-	-	-	-	-	-	-	-
S1SIAe30cef	Environment	Czech Republic	2020	-	F-:A-:B-	Quast v5.0.2	Kraken2 v2.0.8	PRJNA938932	1SIAe30cef	N	-	-	-	-	-	-	-	-	-	-	-	-	-
S1SIAe3cef_1F5	Environment	Czech Republic	2020	2797	F101:A-:B-	Quast v5.0.2	Kraken2 v2.0.8	PRJNA938932	1SIAe3cef	N	-	-	-	-	-	-	-	-	-	-	-	-	-
S1SIAe3cef_6E11	Environment	Czech Republic	2020	2797	F101:A-:B-	Quast v5.0.2	Kraken2 v2.0.8	PRJNA938932	1SIAe3cef	N	-	-	-	-	-	-	-	-	-	-	-	-	-
S1SIAe3mer	Environment	Czech Republic	2020	69	C4:A5:B1	Quast v5.0.2	Kraken2 v2.0.8	PRJNA1150776	1SIAe3mer	N	-	-	-	-	-	-	-	-	-	-	-	-	-
S1SIAe5cef	Environment	Czech Republic	2020	394	F-:A-:B-	Quast v5.0.2	Kraken2 v2.0.8	PRJNA938932	1SIAe5cef	N	-	-	-	-	-	-	-	-	-	-	-	-	-
S1SIAe6cef	Environment	Czech Republic	2020	69	F31/F36:A4:B10	Quast v5.0.2	Kraken2 v2.0.8	PRJNA938932	1SIAe6cef	N	-	-	-	-	-	-	-	-	-	-	-	-	-
S1SIAe7cef	Environment	Czech Republic	2020	127	F-:A-:B-	Quast v5.0.2	Kraken2 v2.0.8	PRJNA938932	1SIAe7cef	N	-	-	-	-	-	-	-	-	-	-	-	-	-
S1SIAe7mer	Environment	Czech Republic	2020	399	F-:A-:B-	Quast v5.0.2	Kraken2 v2.0.8	PRJNA1150776	1SIAe7mer	N	-	-	-	-	-	-	-	-	-	-	-	-	-
S1SIAe8cef	Environment	Czech Republic	2020	38	F-:A-:B-	Quast v5.0.2	Kraken2 v2.0.8	PRJNA938932	1SIAe8cef	N	-	-	-	-	-	-	-	-	-	-	-	-	-
S1SIAe9cef	Environment	Czech Republic	2020	95	F29:A-:B10	Quast v5.0.2	Kraken2 v2.0.8	PRJNA938932	1SIAe9cef	N	-	-	-	-	-	-	-	-	-	-	-	-	-
S1SIAe9mer	Environment	Czech Republic	2020	155	F-:A-:B-	Quast v5.0.2	Kraken2 v2.0.8	PRJNA1150776	1SIAe9mer	N	-	-	-	-	-	-	-	-	-	-	-	-	-
S1SIAk3mer	Environment	Czech Republic	2020	345	F10:A-:B-	Quast v5.0.2	Kraken2 v2.0.8	PRJNA1150776	1SIAk3mer	N	-	-	-	-	-	-	-	-	-	-	-	-	-
S1SIBe10cef	Environment	Czech Republic	2020	10	F1:A1:B16	Quast v5.0.2	Kraken2 v2.0.8	PRJNA938932	1SIBe10cef	N	-	-	-	-	-	-	-	-	-	-	-	-	-
S1SIBe10merA	Environment	Czech Republic	2020	2522	F-:A-:B-	Quast v5.0.2	Kraken2 v2.0.8	PRJNA1150776	1SIBe10merA	N	-	-	-	-	-	-	-	-	-	-	-	-	-
S1SIBe11cef	Environment	Czech Republic	2020	38	F-:A-:B53	Quast v5.0.2	Kraken2 v2.0.8	PRJNA938932	1SIBe11cef	N	-	-	-	-	-	-	-	-	-	-	-	-	-
S1SIBe12cef	Environment	Czech Republic	2020	5487	F-:A-:B-	Quast v5.0.2	Kraken2 v2.0.8	PRJNA938932	1SIBe12cef	N	-	-	-	-	-	-	-	-	-	-	-	-	-
S1SIBe13mer	Environment	Czech Republic	2020	165	F-:A-:B-	Quast v5.0.2	Kraken2 v2.0.8	PRJNA1150776	1SIBe13mer	N	-	-	-	-	-	-	-	-	-	-	-	-	-
S1SIBe14cef	Environment	Czech Republic	2020	10	F1:A1:B16	Quast v5.0.2	Kraken2 v2.0.8	PRJNA938932	1SIBe14cef	N	-	-	-	-	-	-	-	-	-	-	-	-	-
S1SIBe14mer	Environment	Czech Republic	2020	69	F4:A-:B-	Quast v5.0.2	Kraken2 v2.0.8	PRJNA1150776	1SIBe14mer	N	-	-	-	-	-	-	-	-	-	-	-	-	-
S1SIBe15cef	Environment	Czech Republic	2020	457	F2:A-:B-	Quast v5.0.2	Kraken2 v2.0.8	PRJNA938932	1SIBe15cef	N	-	-	-	-	-	-	-	-	-	-	-	-	-
S1SIBe16cef	Environment	Czech Republic	2020	38	F-:A-:B53	Quast v5.0.2	Kraken2 v2.0.8	PRJNA938932	1SIBe16cef	N	-	-	-	-	-	-	-	-	-	-	-	-	-
S1SIBe16mer	Environment	Czech Republic	2020	1086	F57:A-:B23	Quast v5.0.2	Kraken2 v2.0.8	PRJNA1150776	1SIBe16mer	N	-	-	-	-	-	-	-	-	-	-	-	-	-
S1SIBe17cef	Environment	Czech Republic	2020	1494	F-:A-:B-	Quast v5.0.2	Kraken2 v2.0.8	PRJNA938932	1SIBe17cef	N	-	-	-	-	-	-	-	-	-	-	-	-	-
S1SIBe18cef	Environment	Czech Republic	2020	847	F2/F4:A-:B1	Quast v5.0.2	Kraken2 v2.0.8	PRJNA938932	1SIBe18cef	N	-	-	-	-	-	-	-	-	-	-	-	-	-
S1SIBe18merA	Environment	Czech Republic	2020	8370	F-:A-:B-	Quast v5.0.2	Kraken2 v2.0.8	PRJNA1150776	1SIBe18merA	N	-	-	-	-	-	-	-	-	-	-	-	-	-
S1SIBe18merB	Environment	Czech Republic	2020	8370	F-:A-:B-	Quast v5.0.2	Kraken2 v2.0.8	PRJNA1150776	1SIBe18merB	N	-	-	-	-	-	-	-	-	-	-	-	-	-
S1SIBe19cef	Environment	Czech Republic	2020	295	F-:A-:B-	Quast v5.0.2	Kraken2 v2.0.8	PRJNA938932	1SIBe19cef	N	-	-	-	-	-	-	-	-	-	-	-	-	-
S1SIBe19mer	Environment	Czech Republic	2020	2035	F-:A-:B-	Quast v5.0.2	Kraken2 v2.0.8	PRJNA1150776	1SIBe19mer	N	-	-	-	-	-	-	-	-	-	-	-	-	-
S1SIBe1cef	Environment	Czech Republic	2020	38	F-:A-:B-	Quast v5.0.2	Kraken2 v2.0.8	PRJNA938932	1SIBe1cef	N	-	-	-	-	-	-	-	-	-	-	-	-	-
S1SIBe20cef	Environment	Czech Republic	2020	10	F2:A-:B65	Quast v5.0.2	Kraken2 v2.0.8	PRJNA938932	1SIBe20cef	N	-	-	-	-	-	-	-	-	-	-	-	-	-
S1SIBe20mer	Environment	Czech Republic	2020	5662	F-:A-:B-	Quast v5.0.2	Kraken2 v2.0.8	PRJNA1150776	1SIBe20mer	N	-	-	-	-	-	-	-	-	-	-	-	-	-
S1SIBe24cefA	Environment	Czech Republic	2020	69	F2/F52:A-:B48	Quast v5.0.2	Kraken2 v2.0.8	PRJNA938932	1SIBe24cefA	N	-	-	-	-	-	-	-	-	-	-	-	-	-
S1SIBe24cefB	Environment	Czech Republic	2020	69	F2/F52:A-:B48	Quast v5.0.2	Kraken2 v2.0.8	PRJNA938932	1SIBe24cefB	N	-	-	-	-	-	-	-	-	-	-	-	-	-
S1SIBe26cef	Environment	Czech Republic	2020	69	F2:A-:B-	Quast v5.0.2	Kraken2 v2.0.8	PRJNA938932	1SIBe26cef	N	-	-	-	-	-	-	-	-	-	-	-	-	-
S1SIBe27cef	Environment	Czech Republic	2020	48	F-:A-:B-	Quast v5.0.2	Kraken2 v2.0.8	PRJNA938932	1SIBe27cef	N	-	-	-	-	-	-	-	-	-	-	-	-	-
S1SIBe28cef	Environment	Czech Republic	2020	62	F2:A-:B10	Quast v5.0.2	Kraken2 v2.0.8	PRJNA938932	1SIBe28cef	N	-	-	-	-	-	-	-	-	-	-	-	-	-
S1SIBe2cef	Environment	Czech Republic	2020	69	F1:A1:B66	Quast v5.0.2	Kraken2 v2.0.8	PRJNA938932	1SIBe2cef	N	-	-	-	-	-	-	-	-	-	-	-	-	-
S1SIBe2merA	Environment	Czech Republic	2020	2178	F-:A-:B-	Quast v5.0.2	Kraken2 v2.0.8	PRJNA1150776	1SIBe2merA	N	-	-	-	-	-	-	-	-	-	-	-	-	-
S1SIBe2merB	Environment	Czech Republic	2020	117	C4:A-:B1	Quast v5.0.2	Kraken2 v2.0.8	PRJNA1150776	1SIBe2merB	N	-	-	-	-	-	-	-	-	-	-	-	-	-
S1SIBe30cef	Environment	Czech Republic	2020	69	F31/F36:A4:B10	Quast v5.0.2	Kraken2 v2.0.8	PRJNA938932	1SIBe30cef	N	-	-	-	-	-	-	-	-	-	-	-	-	-
S1SIBe3cef	Environment	Czech Republic	2020	31	F-:A-:B-	Quast v5.0.2	Kraken2 v2.0.8	PRJNA938932	1SIBe3cef	N	-	-	-	-	-	-	-	-	-	-	-	-	-
S1SIBe3merA	Environment	Czech Republic	2020	349	F-:A-:B-	Quast v5.0.2	Kraken2 v2.0.8	PRJNA1150776	1SIBe3merA	N	-	-	-	-	-	-	-	-	-	-	-	-	-
S1SIBe4mer	Environment	Czech Republic	2020	95	F24:A-:B1	Quast v5.0.2	Kraken2 v2.0.8	PRJNA1150776	1SIBe4mer	N	-	-	-	-	-	-	-	-	-	-	-	-	-
S1SIBe5cef	Environment	Czech Republic	2020	38	F-:A-:B1	Quast v5.0.2	Kraken2 v2.0.8	PRJNA938932	1SIBe5cef	N	-	-	-	-	-	-	-	-	-	-	-	-	-
S1SIBe6cef	Environment	Czech Republic	2020	744	F46:A-:B20	Quast v5.0.2	Kraken2 v2.0.8	PRJNA938932	1SIBe6cef	N	-	-	-	-	-	-	-	-	-	-	-	-	-
S1SIBe6merA	Environment	Czech Republic	2020	155	F4:A-:B1	Quast v5.0.2	Kraken2 v2.0.8	PRJNA1150776	1SIBe6merA	N	-	-	-	-	-	-	-	-	-	-	-	-	-
S1SIBe7cef	Environment	Czech Republic	2020	1406	F24/F33:A-:B73	Quast v5.0.2	Kraken2 v2.0.8	PRJNA938932	1SIBe7cef	N	-	-	-	-	-	-	-	-	-	-	-	-	-
S1SIBe7mer	Environment	Czech Republic	2020	2569	F51:A-:B10	Quast v5.0.2	Kraken2 v2.0.8	PRJNA1150776	1SIBe7mer	N	-	-	-	-	-	-	-	-	-	-	-	-	-
S1SIBe8cef	Environment	Czech Republic	2020	744	F-:A-:B20	Quast v5.0.2	Kraken2 v2.0.8	PRJNA938932	1SIBe8cef	N	-	-	-	-	-	-	-	-	-	-	-	-	-
S1SIBe8mer	Environment	Czech Republic	2020	657	F-:A-:B-	Quast v5.0.2	Kraken2 v2.0.8	PRJNA1150776	1SIBe8mer	N	-	-	-	-	-	-	-	-	-	-	-	-	-
S1SIBe9cef	Environment	Czech Republic	2020	58	F24:A-:B40	Quast v5.0.2	Kraken2 v2.0.8	PRJNA938932	1SIBe9cef	N	-	-	-	-	-	-	-	-	-	-	-	-	-
S1SIBk10cef	Environment	Czech Republic	2020	34	F2:A-:B-	Quast v5.0.2	Kraken2 v2.0.8	PRJNA1150776	1SIBk10cef	N	-	-	-	-	-	-	-	-	-	-	-	-	-
S1SOAe10cef	Environment	Czech Republic	2020	165	F33:A-:B-	Quast v5.0.2	Kraken2 v2.0.8	PRJNA938932	1SOAe10cef	N	-	-	-	-	-	-	-	-	-	-	-	-	-
S1SOAe10mer	Environment	Czech Republic	2020	1844	F55:A-:B47	Quast v5.0.2	Kraken2 v2.0.8	PRJNA1150776	1SOAe10mer	N	-	-	-	-	-	-	-	-	-	-	-	-	-
S1SOAe11cef	Environment	Czech Republic	2020	38	F-:A-:B-	Quast v5.0.2	Kraken2 v2.0.8	PRJNA938932	1SOAe11cef	N	-	-	-	-	-	-	-	-	-	-	-	-	-
S1SOAe12cef	Environment	Czech Republic	2020	38	F2/F30:A-:B10	Quast v5.0.2	Kraken2 v2.0.8	PRJNA938932	1SOAe12cef	N	-	-	-	-	-	-	-	-	-	-	-	-	-
S1SOAe12merA	Environment	Czech Republic	2020	101	F56:A-:B61	Quast v5.0.2	Kraken2 v2.0.8	PRJNA1150776	1SOAe12merA	N	-	-	-	-	-	-	-	-	-	-	-	-	-
S1SOAe12merB	Environment	Czech Republic	2020	13352	F110:A-:B-	Quast v5.0.2	Kraken2 v2.0.8	PRJNA1150776	1SOAe12merB	N	-	-	-	-	-	-	-	-	-	-	-	-	-
S1SOAe13cef	Environment	Czech Republic	2020	58	C4:A-:B-	Quast v5.0.2	Kraken2 v2.0.8	PRJNA938932	1SOAe13cef	N	-	-	-	-	-	-	-	-	-	-	-	-	-
S1SOAe13mer	Environment	Czech Republic	2020	517	F68:A-:B-	Quast v5.0.2	Kraken2 v2.0.8	PRJNA1150776	1SOAe13mer	N	-	-	-	-	-	-	-	-	-	-	-	-	-
S1SOAe14cef	Environment	Czech Republic	2020	73	F-:A-:B-	Quast v5.0.2	Kraken2 v2.0.8	PRJNA938932	1SOAe14cef	N	-	-	-	-	-	-	-	-	-	-	-	-	-
S1SOAe15cef	Environment	Czech Republic	2020	38	F1:A-:B23	Quast v5.0.2	Kraken2 v2.0.8	PRJNA938932	1SOAe15cef	N	-	-	-	-	-	-	-	-	-	-	-	-	-
S1SOAe15merA	Environment	Czech Republic	2020	5644	F-:A-:B-	Quast v5.0.2	Kraken2 v2.0.8	PRJNA1150776	1SOAe15merA	N	-	-	-	-	-	-	-	-	-	-	-	-	-
S1SOAe16cef	Environment	Czech Republic	2020	69	F2:A-:B1	Quast v5.0.2	Kraken2 v2.0.8	PRJNA938932	1SOAe16cef	N	-	-	-	-	-	-	-	-	-	-	-	-	-
S1SOAe17mer	Environment	Czech Republic	2020	1723	F-:A-:B-	Quast v5.0.2	Kraken2 v2.0.8	PRJNA1150776	1SOAe17mer	N	-	-	-	-	-	-	-	-	-	-	-	-	-
S1SOAe18cef	Environment	Czech Republic	2020	10	F1:A1:B16	Quast v5.0.2	Kraken2 v2.0.8	PRJNA938932	1SOAe18cef	N	-	-	-	-	-	-	-	-	-	-	-	-	-
S1SOAe18mer	Environment	Czech Republic	2020	155	F-:A-:B-	Quast v5.0.2	Kraken2 v2.0.8	PRJNA1150776	1SOAe18mer	N	-	-	-	-	-	-	-	-	-	-	-	-	-
S1SOAe19cef	Environment	Czech Republic	2020	58	C4:A-:B-	Quast v5.0.2	Kraken2 v2.0.8	PRJNA938932	1SOAe19cef	N	-	-	-	-	-	-	-	-	-	-	-	-	-
S1SOAe1cef	Environment	Czech Republic	2020	448	F-:A-:B53	Quast v5.0.2	Kraken2 v2.0.8	PRJNA938932	1SOAe1cef	N	-	-	-	-	-	-	-	-	-	-	-	-	-
S1SOAe20cef	Environment	Czech Republic	2020	38	F-:A-:B-	Quast v5.0.2	Kraken2 v2.0.8	PRJNA938932	1SOAe20cef	N	-	-	-	-	-	-	-	-	-	-	-	-	-
S1SOAe21cef	Environment	Czech Republic	2020	-	F-:A-:B-	Quast v5.0.2	Kraken2 v2.0.8	PRJNA938932	1SOAe21cef	N	-	-	-	-	-	-	-	-	-	-	-	-	-
S1SOAe22cef	Environment	Czech Republic	2020	10	F-:A-:B-	Quast v5.0.2	Kraken2 v2.0.8	PRJNA938932	1SOAe22cef	N	-	-	-	-	-	-	-	-	-	-	-	-	-
S1SOAe23cef	Environment	Czech Republic	2020	162	C4:A-:B1	Quast v5.0.2	Kraken2 v2.0.8	PRJNA938932	1SOAe23cef	N	-	-	-	-	-	-	-	-	-	-	-	-	-
S1SOAe25cef	Environment	Czech Republic	2020	711	F-:A-:B-	Quast v5.0.2	Kraken2 v2.0.8	PRJNA938932	1SOAe25cef	N	-	-	-	-	-	-	-	-	-	-	-	-	-
S1SOAe26cef	Environment	Czech Republic	2020	1011	F-:A-:B-	Quast v5.0.2	Kraken2 v2.0.8	PRJNA938932	1SOAe26cef	N	-	-	-	-	-	-	-	-	-	-	-	-	-
S1SOAe27cef	Environment	Czech Republic	2020	69	F2:A-:B-	Quast v5.0.2	Kraken2 v2.0.8	PRJNA938932	1SOAe27cef	N	-	-	-	-	-	-	-	-	-	-	-	-	-
S1SOAe29cef	Environment	Czech Republic	2020	744	C4:A-:B1	Quast v5.0.2	Kraken2 v2.0.8	PRJNA938932	1SOAe29cef	N	-	-	-	-	-	-	-	-	-	-	-	-	-
S1SOAe2cef	Environment	Czech Republic	2020	450	F-:A-:B20	Quast v5.0.2	Kraken2 v2.0.8	PRJNA938932	1SOAe2cef	N	-	-	-	-	-	-	-	-	-	-	-	-	-
S1SOAe30cef	Environment	Czech Republic	2020	2040	F106:A-:B-	Quast v5.0.2	Kraken2 v2.0.8	PRJNA938932	1SOAe30cef	N	-	-	-	-	-	-	-	-	-	-	-	-	-
S1SOAe3mer	Environment	Czech Republic	2020	10397	F-:A-:B-	Quast v5.0.2	Kraken2 v2.0.8	PRJNA1150776	1SOAe3mer	N	-	-	-	-	-	-	-	-	-	-	-	-	-
S1SOAe5mer	Environment	Czech Republic	2020	2521	F-:A-:B-	Quast v5.0.2	Kraken2 v2.0.8	PRJNA1150776	1SOAe5mer	N	-	-	-	-	-	-	-	-	-	-	-	-	-
S1SOAe6cef	Environment	Czech Republic	2020	38	F1:A-:B23	Quast v5.0.2	Kraken2 v2.0.8	PRJNA938932	1SOAe6cef	N	-	-	-	-	-	-	-	-	-	-	-	-	-
S1SOAe6mer	Environment	Czech Republic	2020	973	F-:A-:B-	Quast v5.0.2	Kraken2 v2.0.8	PRJNA1150776	1SOAe6mer	N	-	-	-	-	-	-	-	-	-	-	-	-	-
S1SOAe8cef	Environment	Czech Republic	2020	69	F51:A-:B10	Quast v5.0.2	Kraken2 v2.0.8	PRJNA938932	1SOAe8cef	N	-	-	-	-	-	-	-	-	-	-	-	-	-
S1SOAe9cef	Environment	Czech Republic	2020	34	F96:A-:B-	Quast v5.0.2	Kraken2 v2.0.8	PRJNA938932	1SOAe9cef	N	-	-	-	-	-	-	-	-	-	-	-	-	-
S1SOAe9mer	Environment	Czech Republic	2020	5487	F-:A-:B-	Quast v5.0.2	Kraken2 v2.0.8	PRJNA1150776	1SOAe9mer	N	-	-	-	-	-	-	-	-	-	-	-	-	-
S1SOAk3merA	Environment	Czech Republic	2020	191	F-:A-:B-	Quast v5.0.2	Kraken2 v2.0.8	PRJNA1150776	1SOAk3merA	N	-	-	-	-	-	-	-	-	-	-	-	-	-
S1SOAk3merB	Environment	Czech Republic	2020	191	F-:A-:B-	Quast v5.0.2	Kraken2 v2.0.8	PRJNA1150776	1SOAk3merB	N	-	-	-	-	-	-	-	-	-	-	-	-	-
S1SOBe10cef	Environment	Czech Republic	2020	457	F2:A-:B-	Quast v5.0.2	Kraken2 v2.0.8	PRJNA938932	1SOBe10cef	N	-	-	-	-	-	-	-	-	-	-	-	-	-
S1SOBe11cef	Environment	Czech Republic	2020	744	F-:A-:B20	Quast v5.0.2	Kraken2 v2.0.8	PRJNA938932	1SOBe11cef	N	-	-	-	-	-	-	-	-	-	-	-	-	-
S1SOBe11mer	Environment	Czech Republic	2020	58	C4:A5:B1	Quast v5.0.2	Kraken2 v2.0.8	PRJNA1150776	1SOBe11mer	N	-	-	-	-	-	-	-	-	-	-	-	-	-
S1SOBe12cef	Environment	Czech Republic	2020	10	F1:A1:B16	Quast v5.0.2	Kraken2 v2.0.8	PRJNA938932	1SOBe12cef	N	-	-	-	-	-	-	-	-	-	-	-	-	-
S1SOBe12mer	Environment	Czech Republic	2020	746	F36:A-:B-	Quast v5.0.2	Kraken2 v2.0.8	PRJNA1150776	1SOBe12mer	N	-	-	-	-	-	-	-	-	-	-	-	-	-
S1SOBe13merA	Environment	Czech Republic	2020	12	F-:A-:B-	Quast v5.0.2	Kraken2 v2.0.8	PRJNA1150776	1SOBe13merA	N	-	-	-	-	-	-	-	-	-	-	-	-	-
S1SOBe13merB	Environment	Czech Republic	2020	12	F-:A-:B-	Quast v5.0.2	Kraken2 v2.0.8	PRJNA1150776	1SOBe13merB	N	-	-	-	-	-	-	-	-	-	-	-	-	-
S1SOBe14cef	Environment	Czech Republic	2020	38	F-:A-:B1	Quast v5.0.2	Kraken2 v2.0.8	PRJNA938932	1SOBe14cef	N	-	-	-	-	-	-	-	-	-	-	-	-	-
S1SOBe15cef	Environment	Czech Republic	2020	1494	F-:A-:B-	Quast v5.0.2	Kraken2 v2.0.8	PRJNA938932	1SOBe15cef	N	-	-	-	-	-	-	-	-	-	-	-	-	-
S1SOBe15mer	Environment	Czech Republic	2020	12	F-:A-:B-	Quast v5.0.2	Kraken2 v2.0.8	PRJNA1150776	1SOBe15mer	N	-	-	-	-	-	-	-	-	-	-	-	-	-
S1SOBe16cef	Environment	Czech Republic	2020	38	F-:A-:B53	Quast v5.0.2	Kraken2 v2.0.8	PRJNA938932	1SOBe16cef	N	-	-	-	-	-	-	-	-	-	-	-	-	-
S1SOBe16mer	Environment	Czech Republic	2020	641	F-:A-:B-	Quast v5.0.2	Kraken2 v2.0.8	PRJNA1150776	1SOBe16mer	N	-	-	-	-	-	-	-	-	-	-	-	-	-
S1SOBe17cef	Environment	Czech Republic	2020	295	F-:A-:B-	Quast v5.0.2	Kraken2 v2.0.8	PRJNA938932	1SOBe17cef	N	-	-	-	-	-	-	-	-	-	-	-	-	-
S1SOBe19cef	Environment	Czech Republic	2020	38	F-:A-:B53	Quast v5.0.2	Kraken2 v2.0.8	PRJNA938932	1SOBe19cef	N	-	-	-	-	-	-	-	-	-	-	-	-	-
S1SOBe1merA	Environment	Czech Republic	2020	69	F-:A-:B-	Quast v5.0.2	Kraken2 v2.0.8	PRJNA1150776	1SOBe1merA	N	-	-	-	-	-	-	-	-	-	-	-	-	-
S1SOBe1merB	Environment	Czech Republic	2020	69	F-:A-:B-	Quast v5.0.2	Kraken2 v2.0.8	PRJNA1150776	1SOBe1merB	N	-	-	-	-	-	-	-	-	-	-	-	-	-
S1SOBe20cef	Environment	Czech Republic	2020	295	F-:A-:B-	Quast v5.0.2	Kraken2 v2.0.8	PRJNA938932	1SOBe20cef	N	-	-	-	-	-	-	-	-	-	-	-	-	-
S1SOBe21cef	Environment	Czech Republic	2020	1494	F-:A-:B-	Quast v5.0.2	Kraken2 v2.0.8	PRJNA938932	1SOBe21cef	N	-	-	-	-	-	-	-	-	-	-	-	-	-
S1SOBe23cef	Environment	Czech Republic	2020	1670	F-:A-:B-	Quast v5.0.2	Kraken2 v2.0.8	PRJNA938932	1SOBe23cef	N	-	-	-	-	-	-	-	-	-	-	-	-	-
S1SOBe24cef	Environment	Czech Republic	2020	59	F-:A-:B-	Quast v5.0.2	Kraken2 v2.0.8	PRJNA938932	1SOBe24cef	N	-	-	-	-	-	-	-	-	-	-	-	-	-
S1SOBe25cef	Environment	Czech Republic	2020	1494	F-:A-:B-	Quast v5.0.2	Kraken2 v2.0.8	PRJNA938932	1SOBe25cef	N	-	-	-	-	-	-	-	-	-	-	-	-	-
S1SOBe2cef	Environment	Czech Republic	2020	10	F1:A1:B16	Quast v5.0.2	Kraken2 v2.0.8	PRJNA938932	1SOBe2cef	N	-	-	-	-	-	-	-	-	-	-	-	-	-
S1SOBe2mer	Environment	Czech Republic	2020	2473	F24:A-:B1	Quast v5.0.2	Kraken2 v2.0.8	PRJNA1150776	1SOBe2mer	N	-	-	-	-	-	-	-	-	-	-	-	-	-
S1SOBe3cef	Environment	Czech Republic	2020	-	F24:A-:B1	Quast v5.0.2	Kraken2 v2.0.8	PRJNA938932	1SOBe3cef	N	-	-	-	-	-	-	-	-	-	-	-	-	-
S1SOBe3mer	Environment	Czech Republic	2020	58	F2:A-:B1	Quast v5.0.2	Kraken2 v2.0.8	PRJNA1150776	1SOBe3mer	N	-	-	-	-	-	-	-	-	-	-	-	-	-
S1SOBe4cef	Environment	Czech Republic	2020	69	F31/F36:A4:B1	Quast v5.0.2	Kraken2 v2.0.8	PRJNA938932	1SOBe4cef	N	-	-	-	-	-	-	-	-	-	-	-	-	-
S1SOBe5cef	Environment	Czech Republic	2020	295	F-:A-:B-	Quast v5.0.2	Kraken2 v2.0.8	PRJNA1150776	1SOBe5cef	N	-	-	-	-	-	-	-	-	-	-	-	-	-
S1SOBe5mer	Environment	Czech Republic	2020	3232	F-:A-:B-	Quast v5.0.2	Kraken2 v2.0.8	PRJNA1150776	1SOBe5mer	N	-	-	-	-	-	-	-	-	-	-	-	-	-
S1SOBe6cef	Environment	Czech Republic	2020	38	F-:A-:B-	Quast v5.0.2	Kraken2 v2.0.8	PRJNA938932	1SOBe6cef	N	-	-	-	-	-	-	-	-	-	-	-	-	-
S1SOBe7cef	Environment	Czech Republic	2020	744	F-:A-:B20	Quast v5.0.2	Kraken2 v2.0.8	PRJNA938932	1SOBe7cef	N	-	-	-	-	-	-	-	-	-	-	-	-	-
S1SOBe7mer	Environment	Czech Republic	2020	-	F95:A-:B-	Quast v5.0.2	Kraken2 v2.0.8	PRJNA1150776	1SOBe7mer	N	-	-	-	-	-	-	-	-	-	-	-	-	-
S1SOBe8cef	Environment	Czech Republic	2020	38	F51:A-:B10	Quast v5.0.2	Kraken2 v2.0.8	PRJNA938932	1SOBe8cef	N	-	-	-	-	-	-	-	-	-	-	-	-	-
S1SOBe8mer	Environment	Czech Republic	2020	540	F-:A-:B-	Quast v5.0.2	Kraken2 v2.0.8	PRJNA1150776	1SOBe8mer	N	-	-	-	-	-	-	-	-	-	-	-	-	-
S1SOBe9cef	Environment	Czech Republic	2020	744	F46:A-:B20	Quast v5.0.2	Kraken2 v2.0.8	PRJNA938932	1SOBe9cef	N	-	-	-	-	-	-	-	-	-	-	-	-	-
S1SOBk4cef	Environment	Czech Republic	2020	10	F1:A1:B16	Quast v5.0.2	Kraken2 v2.0.8	PRJNA1150776	1SOBk4cef	N	-	-	-	-	-	-	-	-	-	-	-	-	-
S1SOBk9mer	Environment	Czech Republic	2020	2313	F-:A-:B-	Quast v5.0.2	Kraken2 v2.0.8	PRJNA1150776	1SOBk9mer	N	-	-	-	-	-	-	-	-	-	-	-	-	-
S21_VE_266_3_ESCO	Human	Czech Republic	2020	57	F-:A-:B-	Quast v5.0.2	Kraken2 v2.0.8	PRJNA844552	VE266-3	N	-	-	-	-	-	-	-	-	-	-	-	-	-
S236	Food Animal	Czech Republic	2020	88	F2:A-:B1	Quast v5.0.2	Kraken2 v2.0.8	PRJNA1150776	236	N	-	-	-	-	-	-	-	-	-	-	-	-	-
S266	Food Animal	Czech Republic	2020	3381	F57:A-:B10	Quast v5.0.2	Kraken2 v2.0.8	PRJNA1150776	266	N	-	-	-	-	-	-	-	-	-	-	-	-	-
S274	Food Animal	Czech Republic	2020	38	F-:A-:B53	Quast v5.0.2	Kraken2 v2.0.8	PRJNA1150776	274	N	-	-	-	-	-	-	-	-	-	-	-	-	-
S3180_1	Food Animal	Czech Republic	2020	34	F-:A-:B-	Quast v5.0.2	Kraken2 v2.0.8	PRJNA907011	3180_1_MCA	N	-	-	-	-	-	-	-	-	-	-	-	-	-
S3286	Food Animal	Czech Republic	2020	2040	C4:A-:B1	Quast v5.0.2	Kraken2 v2.0.8	PRJNA907011	3286_MCA	N	-	-	-	-	-	-	-	-	-	-	-	-	-
S3423	Food Animal	Czech Republic	2020	48	F-:A-:B20	Quast v5.0.2	Kraken2 v2.0.8	PRJNA907011	3423_EMB	N	-	-	-	-	-	-	-	-	-	-	-	-	-
S3845	Food Animal	Czech Republic	2020	57	F24:A-:B1	Quast v5.0.2	Kraken2 v2.0.8	PRJNA907011	3845_MCA	N	-	-	-	-	-	-	-	-	-	-	-	-	-
S3959	Food Animal	Czech Republic	2020	1196	F24:A-:B6	Quast v5.0.2	Kraken2 v2.0.8	PRJNA907011	3959_EMB	N	-	-	-	-	-	-	-	-	-	-	-	-	-
S3_kun_E_c_2_08	Companion Animal	Czech Republic	2008	539	F-:A1/A8:B1	Quast v5.0.2	Kraken2 v2.0.8	PRJNA937289	3_kun_E_c_2_08	N	-	-	-	-	-	-	-	-	-	-	-	-	-
S4041	Food Animal	Czech Republic	2020	744	C4:A6:B1	Quast v5.0.2	Kraken2 v2.0.8	PRJNA907011	4041_MCA	N	-	-	-	-	-	-	-	-	-	-	-	-	-
S4063	Food Animal	Czech Republic	2020	10	F24:A-:B1	Quast v5.0.2	Kraken2 v2.0.8	PRJNA907011	4063_MCA	N	-	-	-	-	-	-	-	-	-	-	-	-	-
S4067	Food Animal	Czech Republic	2020	533	F1:A1:B1	Quast v5.0.2	Kraken2 v2.0.8	PRJNA907011	4067_MCA	N	-	-	-	-	-	-	-	-	-	-	-	-	-
S4144	Food Animal	Czech Republic	2020	410	C4:A-:B1	Quast v5.0.2	Kraken2 v2.0.8	PRJNA907011	4144_MCA	N	-	-	-	-	-	-	-	-	-	-	-	-	-
S4282	Food Animal	Czech Republic	2020	1011	F24:A-:B1	Quast v5.0.2	Kraken2 v2.0.8	PRJNA907011	4282_EMB	N	-	-	-	-	-	-	-	-	-	-	-	-	-
S4526A	Food Animal	Czech Republic	2020	641	F72:A-:B77	Quast v5.0.2	Kraken2 v2.0.8	PRJNA907011	4526_MCA	N	-	-	-	-	-	-	-	-	-	-	-	-	-
S4633	Food Animal	Czech Republic	2020	1141	F-:A-:B-	Quast v5.0.2	Kraken2 v2.0.8	PRJNA907011	4633_MCA	N	-	-	-	-	-	-	-	-	-	-	-	-	-
S4640	Food Animal	Czech Republic	2020	1011	F24:A-:B1	Quast v5.0.2	Kraken2 v2.0.8	PRJNA907011	4640_MCA	N	-	-	-	-	-	-	-	-	-	-	-	-	-
S4689	Food Animal	Czech Republic	2020	624	F2:A-:B1	Quast v5.0.2	Kraken2 v2.0.8	PRJNA907011	4689_EMB	N	-	-	-	-	-	-	-	-	-	-	-	-	-
S4804	Food Animal	Czech Republic	2020	1011	F24:A-:B1	Quast v5.0.2	Kraken2 v2.0.8	PRJNA907011	4804_EMB	N	-	-	-	-	-	-	-	-	-	-	-	-	-
S5027	Food Animal	Czech Republic	2020	57	C4:A-:B1	Quast v5.0.2	Kraken2 v2.0.8	PRJNA907011	5027_MCA	N	-	-	-	-	-	-	-	-	-	-	-	-	-
S5028	Food Animal	Czech Republic	2020	10	F2:A-:B-	Quast v5.0.2	Kraken2 v2.0.8	PRJNA907011	5028_MCA	N	-	-	-	-	-	-	-	-	-	-	-	-	-
S5391	Food Animal	Czech Republic	2020	155	F24:A-:B6	Quast v5.0.2	Kraken2 v2.0.8	PRJNA907011	5391_MCA	N	-	-	-	-	-	-	-	-	-	-	-	-	-
S5417	Food Animal	Czech Republic	2020	162	C4:A-:B1	Quast v5.0.2	Kraken2 v2.0.8	PRJNA907011	5417_MCA	N	-	-	-	-	-	-	-	-	-	-	-	-	-
S5501	Food Animal	Czech Republic	2020	93	C4:A-:B1	Quast v5.0.2	Kraken2 v2.0.8	PRJNA907011	5501_MCA	N	-	-	-	-	-	-	-	-	-	-	-	-	-
S5533	Food Animal	Czech Republic	2020	162	C4:A-:B1	Quast v5.0.2	Kraken2 v2.0.8	PRJNA907011	5533_MCA	N	-	-	-	-	-	-	-	-	-	-	-	-	-
S5568_2	Food Animal	Czech Republic	2020	6728	F24:A-:B6	Quast v5.0.2	Kraken2 v2.0.8	PRJNA907011	5568_2_MCA	N	-	-	-	-	-	-	-	-	-	-	-	-	-
S5674	Food Animal	Czech Republic	2020	1011	F-:A-:B1	Quast v5.0.2	Kraken2 v2.0.8	PRJNA907011	5674_MCA	N	-	-	-	-	-	-	-	-	-	-	-	-	-
S57791	Human	Czech Republic	2020	2556	F-:A-:B-	Quast v5.0.2	Kraken2 v2.0.8	PRJNA772899	57791	N	-	-	-	-	-	-	-	-	-	-	-	-	-
S58559	Human	Czech Republic	2020	744	F-:A-:B-	Quast v5.0.2	Kraken2 v2.0.8	PRJNA772899	58559	N	-	-	-	-	-	-	-	-	-	-	-	-	-
S59201	Human	Czech Republic	2020	3997	F24:A-:B1	Quast v5.0.2	Kraken2 v2.0.8	PRJNA772899	59201	N	-	-	-	-	-	-	-	-	-	-	-	-	-
S60061	Human	Czech Republic	2020	744	F34:A-:B1	Quast v5.0.2	Kraken2 v2.0.8	PRJNA772899	60061	N	-	-	-	-	-	-	-	-	-	-	-	-	-
S60233	Human	Czech Republic	2020	162	F16:A-:B-	Quast v5.0.2	Kraken2 v2.0.8	PRJNA772899	60233	N	-	-	-	-	-	-	-	-	-	-	-	-	-
S6029	Food Animal	Czech Republic	2020	10	C4:A-:B1	Quast v5.0.2	Kraken2 v2.0.8	PRJNA907011	6029_MCA	N	-	-	-	-	-	-	-	-	-	-	-	-	-
S6031	Food Animal	Czech Republic	2020	155	F24:A-:B1	Quast v5.0.2	Kraken2 v2.0.8	PRJNA907011	6031_EMB	N	-	-	-	-	-	-	-	-	-	-	-	-	-
S60377	Human	Czech Republic	2020	88	F2:A-:B1	Quast v5.0.2	Kraken2 v2.0.8	PRJNA772899	60377	N	-	-	-	-	-	-	-	-	-	-	-	-	-
S60423	Human	Czech Republic	2020	224	F64:A6:B42	Quast v5.0.2	Kraken2 v2.0.8	PRJNA772899	60423	N	-	-	-	-	-	-	-	-	-	-	-	-	-
S60461	Human	Czech Republic	2020	162	F16:A-:B-	Quast v5.0.2	Kraken2 v2.0.8	PRJNA772899	60461	N	-	-	-	-	-	-	-	-	-	-	-	-	-
S60462	Human	Czech Republic	2020	744	F36:A6:B1	Quast v5.0.2	Kraken2 v2.0.8	PRJNA772899	60462	N	-	-	-	-	-	-	-	-	-	-	-	-	-
S61c	Wild Animal	Czech Republic	2020	457	F24:A-:B73	Quast v5.0.2	Kraken2 v2.0.8	PRJNA1150776	61c	N	-	-	-	-	-	-	-	-	-	-	-	-	-
S61	Wild Animal	Czech Republic	2020	69	F-:A-:B-	Quast v5.0.2	Kraken2 v2.0.8	PRJNA1150776	61	N	-	-	-	-	-	-	-	-	-	-	-	-	-
S6406	Food Animal	Czech Republic	2020	48	F16:A-:B1	Quast v5.0.2	Kraken2 v2.0.8	PRJNA907011	6406_EMB	N	-	-	-	-	-	-	-	-	-	-	-	-	-
S6407	Food Animal	Czech Republic	2020	10	C4:A-:B1	Quast v5.0.2	Kraken2 v2.0.8	PRJNA907011	6407_MCA	N	-	-	-	-	-	-	-	-	-	-	-	-	-
S70b	Wild Animal	Czech Republic	2020	457	F24:A-:B73	Quast v5.0.2	Kraken2 v2.0.8	PRJNA1150776	70b	N	-	-	-	-	-	-	-	-	-	-	-	-	-
S70c	Wild Animal	Czech Republic	2020	162	C4:A-:B1	Quast v5.0.2	Kraken2 v2.0.8	PRJNA1150776	70c	N	-	-	-	-	-	-	-	-	-	-	-	-	-
S73a	Wild Animal	Czech Republic	2020	162	C4:A-:B1	Quast v5.0.2	Kraken2 v2.0.8	PRJNA1150776	73a	N	-	-	-	-	-	-	-	-	-	-	-	-	-
S73b	Wild Animal	Czech Republic	2020	624	F2:A-:B1	Quast v5.0.2	Kraken2 v2.0.8	PRJNA1150776	73b	N	-	-	-	-	-	-	-	-	-	-	-	-	-
S85b	Wild Animal	Czech Republic	2020	457	F24:A-:B73	Quast v5.0.2	Kraken2 v2.0.8	PRJNA1150776	85b	N	-	-	-	-	-	-	-	-	-	-	-	-	-
S88c	Wild Animal	Czech Republic	2020	457	F24:A-:B73	Quast v5.0.2	Kraken2 v2.0.8	PRJNA1150776	88c	N	-	-	-	-	-	-	-	-	-	-	-	-	-
S99a	Wild Animal	Czech Republic	2020	457	F24:A-:B73	Quast v5.0.2	Kraken2 v2.0.8	PRJNA1150776	99a	N	-	-	-	-	-	-	-	-	-	-	-	-	-
S9_CAM_47_1_ESCO	Human	Czech Republic	2020	34	F-:A-:B16	Quast v5.0.2	Kraken2 v2.0.8	PRJNA844552	CAM47-1	N	-	-	-	-	-	-	-	-	-	-	-	-	-
S9	Wild Animal	Czech Republic	2005	46	F-:A-:B-	Quast v5.0.2	Kraken2 v2.0.8	PRJNA937289	9	N	-	-	-	-	-	-	-	-	-	-	-	-	-
SAng33cip	Companion Animal	Angola	2014	2705	F-:A-:B-	Quast v5.0.2	Kraken2 v2.0.8	PRJNA937289	Ang33cip	N	-	-	-	-	-	-	-	-	-	-	-	-	-
SCE_3015	Wild Animal	Czech Republic	2013	1144	F-:A-:B-	Quast v5.0.2	Kraken2 v2.0.8	PRJNA1150776	CE_3015	N	-	-	-	-	-	-	-	-	-	-	-	-	-
SCE_3053	Wild Animal	Czech Republic	2013	57	F-:A-:B-	Quast v5.0.2	Kraken2 v2.0.8	PRJNA1150776	CE_3053	N	-	-	-	-	-	-	-	-	-	-	-	-	-
SCEF_100	Wild Animal	Czech Republic	2012	48	F-:A-:B-	Quast v5.0.2	Kraken2 v2.0.8	PRJNA937289	CEF_100	N	-	-	-	-	-	-	-	-	-	-	-	-	-
SCEF_85	Wild Animal	Czech Republic	2012	48	F-:A-:B-	Quast v5.0.2	Kraken2 v2.0.8	PRJNA937289	CEF_85	N	-	-	-	-	-	-	-	-	-	-	-	-	-
SCEF_93	Wild Animal	Czech Republic	2012	48	F-:A-:B-	Quast v5.0.2	Kraken2 v2.0.8	PRJNA937289	CEF_93	N	-	-	-	-	-	-	-	-	-	-	-	-	-
SCIP_61	Wild Animal	Czech Republic	2012	10	F-:A-:B-	Quast v5.0.2	Kraken2 v2.0.8	PRJNA937289	CIP_61	N	-	-	-	-	-	-	-	-	-	-	-	-	-
SDR199a_CIP	Wild Animal	Czech Republic	2019	162	C4:A-:B1	Quast v5.0.2	Kraken2 v2.0.8	PRJNA1150776	SDR199a_CIP	N	-	-	-	-	-	-	-	-	-	-	-	-	-
SDR231a_CIP	Wild Animal	Czech Republic	2019	162	F-:A-:B-	Quast v5.0.2	Kraken2 v2.0.8	PRJNA1150776	SDR231a_CIP	N	-	-	-	-	-	-	-	-	-	-	-	-	-
SDR_2324_CIP	Wild Animal	Hungary	2018	191	F16:A-:B1	Quast v5.0.2	Kraken2 v2.0.8	PRJNA1141252	DR 2324-CIP	N	-	-	-	-	-	-	-	-	-	-	-	-	-
SDR_2326_CIP	Wild Animal	Hungary	2018	191	F16:A-:B1	Quast v5.0.2	Kraken2 v2.0.8	PRJNA1141252	DR 2326-CIP	N	-	-	-	-	-	-	-	-	-	-	-	-	-
SDR_2336_CIP	Wild Animal	Hungary	2018	3014	F-:A-:B-	Quast v5.0.2	Kraken2 v2.0.8	PRJNA1150776	SDR_2336_CIP	N	-	-	-	-	-	-	-	-	-	-	-	-	-
SDR297a_COL	Wild Animal	Germany	2019	10	F-:A-:B-	Quast v5.0.2	Kraken2 v2.0.8	PRJNA1150776	SDR297a_COL	N	-	-	-	-	-	-	-	-	-	-	-	-	-
SGVB12e	Wild Animal	Czech Republic	2019	2325	F2:A-:B-	Quast v5.0.2	Kraken2 v2.0.8	PRJNA1025840	GVB12e	N	-	-	-	-	-	-	-	-	-	-	-	-	-
SGVB_17h	Wild Animal	Czech Republic	2019	540	F-:A-:B-	Quast v5.0.2	Kraken2 v2.0.8	PRJNA1025840	GVB17h	N	-	-	-	-	-	-	-	-	-	-	-	-	-
SGVB19e	Wild Animal	Czech Republic	2019	2325	F2:A-:B-	Quast v5.0.2	Kraken2 v2.0.8	PRJNA1025840	GVB19e	N	-	-	-	-	-	-	-	-	-	-	-	-	-
SGVB20e	Wild Animal	Czech Republic	2019	2325	F2:A-:B-	Quast v5.0.2	Kraken2 v2.0.8	PRJNA1025840	GVB20e	N	-	-	-	-	-	-	-	-	-	-	-	-	-
SGVB_22hA	Wild Animal	Czech Republic	2019	46	F24:A-:B1	Quast v5.0.2	Kraken2 v2.0.8	PRJNA1025840	GVB22h	N	-	-	-	-	-	-	-	-	-	-	-	-	-
SGVB32e	Wild Animal	Czech Republic	2019	2325	F34:A-:B-	Quast v5.0.2	Kraken2 v2.0.8	PRJNA1025840	GVB32e	N	-	-	-	-	-	-	-	-	-	-	-	-	-
SGVB37e	Wild Animal	Czech Republic	2019	2325	F2:A-:B-	Quast v5.0.2	Kraken2 v2.0.8	PRJNA1025840	GVB37e	N	-	-	-	-	-	-	-	-	-	-	-	-	-
SGVB44e	Wild Animal	Czech Republic	2019	2325	F2:A-:B-	Quast v5.0.2	Kraken2 v2.0.8	PRJNA1025840	GVB44e	N	-	-	-	-	-	-	-	-	-	-	-	-	-
SGVB4e	Wild Animal	Czech Republic	2019	549	F-:A-:B-	Quast v5.0.2	Kraken2 v2.0.8	PRJNA1025840	GVB4e	N	-	-	-	-	-	-	-	-	-	-	-	-	-
SGVB_5e	Wild Animal	Czech Republic	2019	2325	F2:A-:B-	Quast v5.0.2	Kraken2 v2.0.8	PRJNA1025840	GVB5e	N	-	-	-	-	-	-	-	-	-	-	-	-	-
SGVB5e	Wild Animal	Czech Republic	2019	2325	F2:A-:B-	Quast v5.0.2	Kraken2 v2.0.8	PRJNA1025840	GVB5e	N	-	-	-	-	-	-	-	-	-	-	-	-	-
SGVB8e	Wild Animal	Czech Republic	2019	2325	F2:A-:B-	Quast v5.0.2	Kraken2 v2.0.8	PRJNA1025840	GVB8e	N	-	-	-	-	-	-	-	-	-	-	-	-	-
SHR_28	Environment	Czech Republic	2006	-	F-:A-:B-	Quast v5.0.2	Kraken2 v2.0.8	PRJNA937289	HR_28	N	-	-	-	-	-	-	-	-	-	-	-	-	-
SK3_B	Companion Animal	Czech Republic	2008	539	F-:A1/A8:B1	Quast v5.0.2	Kraken2 v2.0.8	PRJNA937289	K3_B	N	-	-	-	-	-	-	-	-	-	-	-	-	-
SKT_59_2_B	Wild Animal	Czech Republic	2006	-	F-:A-:B-	Quast v5.0.2	Kraken2 v2.0.8	PRJNA937289	KT_59_2_B	N	-	-	-	-	-	-	-	-	-	-	-	-	-
SL18CIP_3	Food Animal	Czech Republic	2019	unknown	F24:A-:B40	Quast v5.0.2	Kraken2 v2.0.8	PRJNA1150776	L18CIP_3	N	-	-	-	-	-	-	-	-	-	-	-	-	-
SL18MC_1	Food Animal	Czech Republic	2019	1844	C4:A5:B1	Quast v5.0.2	Kraken2 v2.0.8	PRJNA1150776	L18MC_1	N	-	-	-	-	-	-	-	-	-	-	-	-	-
SL18MC_4	Food Animal	Czech Republic	2019	155	F24:A-:B40	Quast v5.0.2	Kraken2 v2.0.8	PRJNA1150776	L18MC_4	N	-	-	-	-	-	-	-	-	-	-	-	-	-
SL1CIP_3	Food Animal	Czech Republic	2019	744	F24:A-:B6	Quast v5.0.2	Kraken2 v2.0.8	PRJNA1150776	L1CIP_3	N	-	-	-	-	-	-	-	-	-	-	-	-	-
SL1MC_1	Food Animal	Czech Republic	2019	162	F24:A-:B1	Quast v5.0.2	Kraken2 v2.0.8	PRJNA1150776	L1MC_1	N	-	-	-	-	-	-	-	-	-	-	-	-	-
SL20CIP_1	Food Animal	Czech Republic	2019	162	C4:A-:B1	Quast v5.0.2	Kraken2 v2.0.8	PRJNA1150776	L20CIP_1	N	-	-	-	-	-	-	-	-	-	-	-	-	-
SL20CIP_3	Food Animal	Czech Republic	2019	unknown	F24:A-:B40	Quast v5.0.2	Kraken2 v2.0.8	PRJNA1150776	L20CIP_3	N	-	-	-	-	-	-	-	-	-	-	-	-	-
SL20MC_1	Food Animal	Czech Republic	2019	162	C4:A-:B1	Quast v5.0.2	Kraken2 v2.0.8	PRJNA1150776	L20MC_1	N	-	-	-	-	-	-	-	-	-	-	-	-	-
SL20MC_2	Food Animal	Czech Republic	2019	unknown	F24:A-:B40	Quast v5.0.2	Kraken2 v2.0.8	PRJNA1150776	L20MC_2	N	-	-	-	-	-	-	-	-	-	-	-	-	-
SL21CIP_1	Food Animal	Czech Republic	2019	155	F29:A-:B1	Quast v5.0.2	Kraken2 v2.0.8	PRJNA1150776	L21CIP_1	N	-	-	-	-	-	-	-	-	-	-	-	-	-
SL21CIP_2	Food Animal	Czech Republic	2019	58	F2:A-:B1	Quast v5.0.2	Kraken2 v2.0.8	PRJNA1150776	L21CIP_2	N	-	-	-	-	-	-	-	-	-	-	-	-	-
SL21MC_1	Food Animal	Czech Republic	2019	155	F29:A-:B1	Quast v5.0.2	Kraken2 v2.0.8	PRJNA1150776	L21MC_1	N	-	-	-	-	-	-	-	-	-	-	-	-	-
SL22CEF_1	Food Animal	Czech Republic	2019	2040	C4:A-:B1	Quast v5.0.2	Kraken2 v2.0.8	PRJNA1150776	L22CEF_1	N	-	-	-	-	-	-	-	-	-	-	-	-	-
SL22CIP_1	Food Animal	Czech Republic	2019	162	C4:A-:B1	Quast v5.0.2	Kraken2 v2.0.8	PRJNA1150776	L22CIP_1	N	-	-	-	-	-	-	-	-	-	-	-	-	-
SL22CIP_3	Food Animal	Czech Republic	2019	117	F34:A-:B1	Quast v5.0.2	Kraken2 v2.0.8	PRJNA1150776	L22CIP_3	N	-	-	-	-	-	-	-	-	-	-	-	-	-
SL22MC_1	Food Animal	Czech Republic	2019	7611	F-:A-:B-	Quast v5.0.2	Kraken2 v2.0.8	PRJNA1150776	L22MC_1	N	-	-	-	-	-	-	-	-	-	-	-	-	-
SL22MC_3	Food Animal	Czech Republic	2019	1844	F24:A-:B1	Quast v5.0.2	Kraken2 v2.0.8	PRJNA1150776	L22MC_3	N	-	-	-	-	-	-	-	-	-	-	-	-	-
SL22MC_5	Food Animal	Czech Republic	2019	101	F24:A-:B1	Quast v5.0.2	Kraken2 v2.0.8	PRJNA1150776	L22MC_5	N	-	-	-	-	-	-	-	-	-	-	-	-	-
SL23CEF_1	Food Animal	Czech Republic	2019	2040	C4:A-:B1	Quast v5.0.2	Kraken2 v2.0.8	PRJNA1150776	L23CEF_1	N	-	-	-	-	-	-	-	-	-	-	-	-	-
SL23CEF_2	Food Animal	Czech Republic	2019	1158	F64:A-:B27	Quast v5.0.2	Kraken2 v2.0.8	PRJNA1150776	L23CEF_2	N	-	-	-	-	-	-	-	-	-	-	-	-	-
SL23MC_1	Food Animal	Czech Republic	2019	155	F24:A-:B40	Quast v5.0.2	Kraken2 v2.0.8	PRJNA1150776	L23MC_1	N	-	-	-	-	-	-	-	-	-	-	-	-	-
SL23MC_2	Food Animal	Czech Republic	2019	48	F4:A-:B-	Quast v5.0.2	Kraken2 v2.0.8	PRJNA1150776	L23MC_2	N	-	-	-	-	-	-	-	-	-	-	-	-	-
SL23MC_3	Food Animal	Czech Republic	2019	58	F64:A-:B1	Quast v5.0.2	Kraken2 v2.0.8	PRJNA1150776	L23MC_3	N	-	-	-	-	-	-	-	-	-	-	-	-	-
SL23MC_4	Food Animal	Czech Republic	2019	297	F2:A-:B1	Quast v5.0.2	Kraken2 v2.0.8	PRJNA1150776	L23MC_4	N	-	-	-	-	-	-	-	-	-	-	-	-	-
SL24MC_1	Food Animal	Czech Republic	2019	1146	F64:A6:B-	Quast v5.0.2	Kraken2 v2.0.8	PRJNA1150776	L24MC_1	N	-	-	-	-	-	-	-	-	-	-	-	-	-
SL25CEF_1	Food Animal	Czech Republic	2019	1146	F64:A6:B42	Quast v5.0.2	Kraken2 v2.0.8	PRJNA1150776	L25CEF_1	N	-	-	-	-	-	-	-	-	-	-	-	-	-
SL25CIP_1	Food Animal	Czech Republic	2019	162	C4:A5:B1	Quast v5.0.2	Kraken2 v2.0.8	PRJNA1150776	L25CIP_1	N	-	-	-	-	-	-	-	-	-	-	-	-	-
SL25MC_1	Food Animal	Czech Republic	2019	135	F24:A-:B73	Quast v5.0.2	Kraken2 v2.0.8	PRJNA1150776	L25MC_1	N	-	-	-	-	-	-	-	-	-	-	-	-	-
SL26CIP_1	Food Animal	Czech Republic	2019	162	F24:A-:B1	Quast v5.0.2	Kraken2 v2.0.8	PRJNA1150776	L26CIP_1	N	-	-	-	-	-	-	-	-	-	-	-	-	-
SL26MC_1	Food Animal	Czech Republic	2019	155	F24:A6:B1	Quast v5.0.2	Kraken2 v2.0.8	PRJNA1150776	L26MC_1	N	-	-	-	-	-	-	-	-	-	-	-	-	-
SL27CIP_1	Food Animal	Czech Republic	2020	155	F34:A-:B1	Quast v5.0.2	Kraken2 v2.0.8	PRJNA1150776	L27CIP_1	N	-	-	-	-	-	-	-	-	-	-	-	-	-
SL27MC_1	Food Animal	Czech Republic	2020	155	F34:A-:B1	Quast v5.0.2	Kraken2 v2.0.8	PRJNA1150776	L27MC_1	N	-	-	-	-	-	-	-	-	-	-	-	-	-
SL27MC_2	Food Animal	Czech Republic	2020	unknown	F24:A-:B1	Quast v5.0.2	Kraken2 v2.0.8	PRJNA1150776	L27MC_2	N	-	-	-	-	-	-	-	-	-	-	-	-	-
SL27MC_3	Food Animal	Czech Republic	2020	6805	F4:A-:B-	Quast v5.0.2	Kraken2 v2.0.8	PRJNA1150776	L27MC_3	N	-	-	-	-	-	-	-	-	-	-	-	-	-
SL27MC_4	Food Animal	Czech Republic	2020	155	F4:A-:B-	Quast v5.0.2	Kraken2 v2.0.8	PRJNA1150776	L27MC_4	N	-	-	-	-	-	-	-	-	-	-	-	-	-
SL28CIP_1	Food Animal	Czech Republic	2020	162	F24:A-:B8	Quast v5.0.2	Kraken2 v2.0.8	PRJNA1150776	L28CIP_1	N	-	-	-	-	-	-	-	-	-	-	-	-	-
SL28CIP_2	Food Animal	Czech Republic	2020	162	C4:A-:B1	Quast v5.0.2	Kraken2 v2.0.8	PRJNA1150776	L28CIP_2	N	-	-	-	-	-	-	-	-	-	-	-	-	-
SL28MC_1	Food Animal	Czech Republic	2020	657	F24:A-:B6	Quast v5.0.2	Kraken2 v2.0.8	PRJNA1150776	L28MC_1	N	-	-	-	-	-	-	-	-	-	-	-	-	-
SL28MC_3	Food Animal	Czech Republic	2020	69	F20:A15:B23	Quast v5.0.2	Kraken2 v2.0.8	PRJNA1150776	L28MC_3	N	-	-	-	-	-	-	-	-	-	-	-	-	-
SL28MC_4	Food Animal	Czech Republic	2020	657	F24:A-:B6	Quast v5.0.2	Kraken2 v2.0.8	PRJNA1150776	L28MC_4	N	-	-	-	-	-	-	-	-	-	-	-	-	-
SL29CIP_1	Food Animal	Czech Republic	2020	162	C4:A-:B1	Quast v5.0.2	Kraken2 v2.0.8	PRJNA1150776	L29CIP_1	N	-	-	-	-	-	-	-	-	-	-	-	-	-
SL29MC_1	Food Animal	Czech Republic	2020	13046	F24:A-:B1	Quast v5.0.2	Kraken2 v2.0.8	PRJNA1150776	L29MC_1	N	-	-	-	-	-	-	-	-	-	-	-	-	-
SL29MC_2	Food Animal	Czech Republic	2020	206	F-:A-:B-	Quast v5.0.2	Kraken2 v2.0.8	PRJNA1150776	L29MC_2	N	-	-	-	-	-	-	-	-	-	-	-	-	-
SL29MC_4	Food Animal	Czech Republic	2020	13046	F24:A-:B1	Quast v5.0.2	Kraken2 v2.0.8	PRJNA1150776	L29MC_4	N	-	-	-	-	-	-	-	-	-	-	-	-	-
SL2MC_2	Food Animal	Czech Republic	2020	88	C4:A-:B1	Quast v5.0.2	Kraken2 v2.0.8	PRJNA1150776	L2MC_2	N	-	-	-	-	-	-	-	-	-	-	-	-	-
SL30CIP_1	Food Animal	Czech Republic	2020	3107	F20:A15:B1	Quast v5.0.2	Kraken2 v2.0.8	PRJNA1150776	L30CIP_1	N	-	-	-	-	-	-	-	-	-	-	-	-	-
SL30MC_1	Food Animal	Czech Republic	2020	155	F24:A-:B1	Quast v5.0.2	Kraken2 v2.0.8	PRJNA1150776	L30MC_1	N	-	-	-	-	-	-	-	-	-	-	-	-	-
SL30MC_3	Food Animal	Czech Republic	2020	1844	F16:A-:B1	Quast v5.0.2	Kraken2 v2.0.8	PRJNA1150776	L30MC_3	N	-	-	-	-	-	-	-	-	-	-	-	-	-
SL30MC_4	Food Animal	Czech Republic	2020	155	F24:A-:B1	Quast v5.0.2	Kraken2 v2.0.8	PRJNA1150776	L30MC_4	N	-	-	-	-	-	-	-	-	-	-	-	-	-
SL31CIP_1	Food Animal	Czech Republic	2020	154	F72:A-:B56	Quast v5.0.2	Kraken2 v2.0.8	PRJNA1150776	L31CIP_1	N	-	-	-	-	-	-	-	-	-	-	-	-	-
SL31CIP_2	Food Animal	Czech Republic	2020	453	C4:A-:B1	Quast v5.0.2	Kraken2 v2.0.8	PRJNA1150776	L31CIP_2	N	-	-	-	-	-	-	-	-	-	-	-	-	-
SL31MC_1	Food Animal	Czech Republic	2020	453	C4:A-:B1	Quast v5.0.2	Kraken2 v2.0.8	PRJNA1150776	L31MC_1	N	-	-	-	-	-	-	-	-	-	-	-	-	-
SL31MC_2	Food Animal	Czech Republic	2020	154	F72:A-:B56	Quast v5.0.2	Kraken2 v2.0.8	PRJNA1150776	L31MC_2	N	-	-	-	-	-	-	-	-	-	-	-	-	-
SL32CIP_1	Food Animal	Czech Republic	2020	155	F29:A-:B1	Quast v5.0.2	Kraken2 v2.0.8	PRJNA1150776	L32CIP_1	N	-	-	-	-	-	-	-	-	-	-	-	-	-
SL32CIP_2	Food Animal	Czech Republic	2020	162	C4:A-:B1	Quast v5.0.2	Kraken2 v2.0.8	PRJNA1150776	L32CIP_2	N	-	-	-	-	-	-	-	-	-	-	-	-	-
SL32MC_1	Food Animal	Czech Republic	2020	155	F29:A-:B1	Quast v5.0.2	Kraken2 v2.0.8	PRJNA1150776	L32MC_1	N	-	-	-	-	-	-	-	-	-	-	-	-	-
SL32MC_3	Food Animal	Czech Republic	2020	155	F29:A-:B1	Quast v5.0.2	Kraken2 v2.0.8	PRJNA1150776	L32MC_3	N	-	-	-	-	-	-	-	-	-	-	-	-	-
SL32MC_4	Food Animal	Czech Republic	2020	155	F29:A-:B1	Quast v5.0.2	Kraken2 v2.0.8	PRJNA1150776	L32MC_4	N	-	-	-	-	-	-	-	-	-	-	-	-	-
SL33CIP_1	Food Animal	Czech Republic	2020	162	C4:A-:B1	Quast v5.0.2	Kraken2 v2.0.8	PRJNA1150776	L33CIP_1	N	-	-	-	-	-	-	-	-	-	-	-	-	-
SL33CIP_2	Food Animal	Czech Republic	2020	10	F24:A-:B1	Quast v5.0.2	Kraken2 v2.0.8	PRJNA1150776	L33CIP_2	N	-	-	-	-	-	-	-	-	-	-	-	-	-
SL33MC_1	Food Animal	Czech Republic	2020	162	C4:A-:B1	Quast v5.0.2	Kraken2 v2.0.8	PRJNA1150776	L33MC_1	N	-	-	-	-	-	-	-	-	-	-	-	-	-
SL33MC_2	Food Animal	Czech Republic	2020	162	C4:A-:B1	Quast v5.0.2	Kraken2 v2.0.8	PRJNA1150776	L33MC_2	N	-	-	-	-	-	-	-	-	-	-	-	-	-
SL33MC_3	Food Animal	Czech Republic	2020	162	C4:A-:B1	Quast v5.0.2	Kraken2 v2.0.8	PRJNA1150776	L33MC_3	N	-	-	-	-	-	-	-	-	-	-	-	-	-
SL34CIP_1	Food Animal	Czech Republic	2020	175	F-:A-:B-	Quast v5.0.2	Kraken2 v2.0.8	PRJNA1150776	L34CIP_1	N	-	-	-	-	-	-	-	-	-	-	-	-	-
SL34MC_1	Food Animal	Czech Republic	2020	1511	F-:A-:B-	Quast v5.0.2	Kraken2 v2.0.8	PRJNA1150776	L34MC_1	N	-	-	-	-	-	-	-	-	-	-	-	-	-
SL34MC_3	Food Animal	Czech Republic	2020	117	F24:A-:B1	Quast v5.0.2	Kraken2 v2.0.8	PRJNA1150776	L34MC_3	N	-	-	-	-	-	-	-	-	-	-	-	-	-
SL35CIP_1	Food Animal	Czech Republic	2020	23	F-:A-:B1	Quast v5.0.2	Kraken2 v2.0.8	PRJNA1150776	L35CIP_1	N	-	-	-	-	-	-	-	-	-	-	-	-	-
SL35CIP_3	Food Animal	Czech Republic	2020	533	C4:A6:B8	Quast v5.0.2	Kraken2 v2.0.8	PRJNA1150776	L35CIP_3	N	-	-	-	-	-	-	-	-	-	-	-	-	-
SL35CIP_4	Food Animal	Czech Republic	2020	1084	C4:A6:B1	Quast v5.0.2	Kraken2 v2.0.8	PRJNA1150776	L35CIP_4	N	-	-	-	-	-	-	-	-	-	-	-	-	-
SL35MC_1	Food Animal	Czech Republic	2020	90	F24:A-:B1	Quast v5.0.2	Kraken2 v2.0.8	PRJNA1150776	L35MC_1	N	-	-	-	-	-	-	-	-	-	-	-	-	-
SL35MC_2	Food Animal	Czech Republic	2020	7013	F16:A-:B-	Quast v5.0.2	Kraken2 v2.0.8	PRJNA1150776	L35MC_2	N	-	-	-	-	-	-	-	-	-	-	-	-	-
SL35MC_4	Food Animal	Czech Republic	2020	90	F24:A-:B1	Quast v5.0.2	Kraken2 v2.0.8	PRJNA1150776	L35MC_4	N	-	-	-	-	-	-	-	-	-	-	-	-	-
SL36MC_1	Food Animal	Czech Republic	2020	155	F16:A-:B1	Quast v5.0.2	Kraken2 v2.0.8	PRJNA1150776	L36MC_1	N	-	-	-	-	-	-	-	-	-	-	-	-	-
SL37MC_1	Food Animal	Czech Republic	2020	93	F-:A-:B-	Quast v5.0.2	Kraken2 v2.0.8	PRJNA1150776	L37MC_1	N	-	-	-	-	-	-	-	-	-	-	-	-	-
SOs_K_e5	Human	Czech Republic	2019	10	F2/F46:A-:B20	Quast v5.0.2	Kraken2 v2.0.8	PRJNA1150776	Os_K_e5	N	-	-	-	-	-	-	-	-	-	-	-	-	-
SRMSe_102_1	Wild Animal	Czech Republic	2018	11138	F24:A-:B1	Quast v5.0.2	Kraken2 v2.0.8	PRJNA1144792	SRMSe_102_1	N	-	-	-	-	-	-	-	-	-	-	-	-	-
SRMSe_102_4	Wild Animal	Czech Republic	2018	11138	F24:A-:B1	Quast v5.0.2	Kraken2 v2.0.8	PRJNA1144792	SRMSe_102_4	N	-	-	-	-	-	-	-	-	-	-	-	-	-
SRMSe_74_5	Wild Animal	Czech Republic	2018	11893	F34:A-:B-	Quast v5.0.2	Kraken2 v2.0.8	PRJNA1144792	SRMSe_74_5	N	-	-	-	-	-	-	-	-	-	-	-	-	-
SRMSe_76_2	Wild Animal	Czech Republic	2018	11893	F34:A-:B-	Quast v5.0.2	Kraken2 v2.0.8	PRJNA1144792	SRMSe_76_2	N	-	-	-	-	-	-	-	-	-	-	-	-	-
SRMSe_76_3	Wild Animal	Czech Republic	2018	11893	F34:A-:B-	Quast v5.0.2	Kraken2 v2.0.8	PRJNA1144792	SRMSe_76_3	N	-	-	-	-	-	-	-	-	-	-	-	-	-
SRMSe_80_4	Wild Animal	Czech Republic	2018	11138	F24:A-:B1	Quast v5.0.2	Kraken2 v2.0.8	PRJNA1144792	SRMSe_80_4	N	-	-	-	-	-	-	-	-	-	-	-	-	-
SRMSe_80_5	Wild Animal	Czech Republic	2018	11138	F24:A-:B1	Quast v5.0.2	Kraken2 v2.0.8	PRJNA1144792	SRMSe_80_5	N	-	-	-	-	-	-	-	-	-	-	-	-	-
SRMSe_84_3	Wild Animal	Czech Republic	2018	-	F2:A-:B1	Quast v5.0.2	Kraken2 v2.0.8	PRJNA1144792	SRMSe_84_3	N	-	-	-	-	-	-	-	-	-	-	-	-	-
SRMSe_85_1	Wild Animal	Czech Republic	2018	-	F2:A-:B1	Quast v5.0.2	Kraken2 v2.0.8	PRJNA1144792	SRMSe_85_1	N	-	-	-	-	-	-	-	-	-	-	-	-	-
SRMSe_85_4	Wild Animal	Czech Republic	2018	11138	F24:A-:B1	Quast v5.0.2	Kraken2 v2.0.8	PRJNA1144792	SRMSe_85_4	N	-	-	-	-	-	-	-	-	-	-	-	-	-
SRMSe_86_2	Wild Animal	Czech Republic	2018	-	F2:A-:B1	Quast v5.0.2	Kraken2 v2.0.8	PRJNA1144792	SRMSe_86_2	N	-	-	-	-	-	-	-	-	-	-	-	-	-
SRMSe_87_4	Wild Animal	Czech Republic	2018	-	F2:A-:B1	Quast v5.0.2	Kraken2 v2.0.8	PRJNA1144792	SRMSe_87_4	N	-	-	-	-	-	-	-	-	-	-	-	-	-
SRMSe_88_2	Wild Animal	Czech Republic	2018	11138	F24:A-:B1	Quast v5.0.2	Kraken2 v2.0.8	PRJNA1144792	SRMSe_88_2	N	-	-	-	-	-	-	-	-	-	-	-	-	-
SRMSe_88_3	Wild Animal	Czech Republic	2018	11138	F24:A-:B1	Quast v5.0.2	Kraken2 v2.0.8	PRJNA1144792	SRMSe_88_3	N	-	-	-	-	-	-	-	-	-	-	-	-	-
SRMSe_89_5	Wild Animal	Czech Republic	2018	11138	F24:A-:B1	Quast v5.0.2	Kraken2 v2.0.8	PRJNA1144792	SRMSe_89_5	N	-	-	-	-	-	-	-	-	-	-	-	-	-
SRMSe_90_3	Wild Animal	Czech Republic	2018	11138	F24:A-:B1	Quast v5.0.2	Kraken2 v2.0.8	PRJNA1144792	SRMSe_90_3	N	-	-	-	-	-	-	-	-	-	-	-	-	-
SRMSe_94_4	Wild Animal	Czech Republic	2018	11138	F24:A-:B1	Quast v5.0.2	Kraken2 v2.0.8	PRJNA1144792	SRMSe_94_4	N	-	-	-	-	-	-	-	-	-	-	-	-	-
SRMSe_94_5	Wild Animal	Czech Republic	2018	11138	F24:A-:B1	Quast v5.0.2	Kraken2 v2.0.8	PRJNA1144792	SRMSe_94_5	N	-	-	-	-	-	-	-	-	-	-	-	-	-
1RDAe14cef	Environment	Czech Republic	2020	1011	F24:A-:B1	Quast v5.0.2	Kraken2 v2.0.8	PRJNA938932	1RDAe14cef	N	-	-	-	-	-	-	-	-	-	-	-	-	-
1RDAe7cef	Environment	Czech Republic	2020	69	F35:A-:B-	Quast v5.0.2	Kraken2 v2.0.8	PRJNA938932	1RDAe7cef	N	-	-	-	-	-	-	-	-	-	-	-	-	-
1RDAe7mer	Environment	Czech Republic	2020	155	F-:A-:B1	Quast v5.0.2	Kraken2 v2.0.8	PRJNA1150776	1RDAe7mer	N	-	-	-	-	-	-	-	-	-	-	-	-	-
1RDBe1mer	Environment	Czech Republic	2020	1485	F-:A-:B-	Quast v5.0.2	Kraken2 v2.0.8	PRJNA1150776	1RDBe1mer	N	-	-	-	-	-	-	-	-	-	-	-	-	-
1RDBe3cef	Environment	Czech Republic	2020	10	F1/F95:A1:B16	Quast v5.0.2	Kraken2 v2.0.8	PRJNA938932	1RDBe3cef	N	-	-	-	-	-	-	-	-	-	-	-	-	-
1RDBe3mer	Environment	Czech Republic	2020	442	F-:A-:B-	Quast v5.0.2	Kraken2 v2.0.8	PRJNA1150776	1RDBe3mer	N	-	-	-	-	-	-	-	-	-	-	-	-	-
1RDBe4mer	Environment	Czech Republic	2020	582	F-:A-:B-	Quast v5.0.2	Kraken2 v2.0.8	PRJNA1150776	1RDBe4mer	N	-	-	-	-	-	-	-	-	-	-	-	-	-
1RDBe7cef	Environment	Czech Republic	2020	10	F1:A1:B16	Quast v5.0.2	Kraken2 v2.0.8	PRJNA938932	1RDBe7cef	N	-	-	-	-	-	-	-	-	-	-	-	-	-
1RUAe2mer	Environment	Czech Republic	2020	129	F-:A-:B-	Quast v5.0.2	Kraken2 v2.0.8	PRJNA1150776	1RUAe2mer	N	-	-	-	-	-	-	-	-	-	-	-	-	-
1RUBe2merA	Environment	Czech Republic	2020	1326	F-:A-:B-	Quast v5.0.2	Kraken2 v2.0.8	PRJNA1150776	1RUBe2merA	N	-	-	-	-	-	-	-	-	-	-	-	-	-
1RUBe6mer	Environment	Czech Republic	2020	2178	F-:A-:B-	Quast v5.0.2	Kraken2 v2.0.8	PRJNA1150776	1RUBe6mer	N	-	-	-	-	-	-	-	-	-	-	-	-	-
1RUBe8cefA	Environment	Czech Republic	2020	69	F24:A-:B73	Quast v5.0.2	Kraken2 v2.0.8	PRJNA938932	1RUBe8cefA	N	-	-	-	-	-	-	-	-	-	-	-	-	-
1SHAe28cef	Environment	Czech Republic	2020	1972	F-:A-:B-	Quast v5.0.2	Kraken2 v2.0.8	PRJNA938932	1SHAe28cef	N	-	-	-	-	-	-	-	-	-	-	-	-	-
1SHBe1cef	Environment	Czech Republic	2020	31	F-:A-:B-	Quast v5.0.2	Kraken2 v2.0.8	PRJNA938932	1SHBe1cef	N	-	-	-	-	-	-	-	-	-	-	-	-	-
1SIAe10cef	Environment	Czech Republic	2020	162	C4:A-:B1	Quast v5.0.2	Kraken2 v2.0.8	PRJNA938932	1SIAe10cef	N	-	-	-	-	-	-	-	-	-	-	-	-	-
1SIAe11cef	Environment	Czech Republic	2020	744	C4:A-:B1	Quast v5.0.2	Kraken2 v2.0.8	PRJNA938932	1SIAe11cef	N	-	-	-	-	-	-	-	-	-	-	-	-	-
1SIAe12merA	Environment	Czech Republic	2020	-	F-:A-:B-	Quast v5.0.2	Kraken2 v2.0.8	PRJNA1150776	1SIAe12merA	N	-	-	-	-	-	-	-	-	-	-	-	-	-
1SIAe19cef	Environment	Czech Republic	2020	744	C4:A-:B1	Quast v5.0.2	Kraken2 v2.0.8	PRJNA938932	1SIAe19cef	N	-	-	-	-	-	-	-	-	-	-	-	-	-
1SIAe20cef	Environment	Czech Republic	2020	744	C4:A-:B1	Quast v5.0.2	Kraken2 v2.0.8	PRJNA938932	1SIAe20cef	N	-	-	-	-	-	-	-	-	-	-	-	-	-
1SIAe21cef	Environment	Czech Republic	2020	162	C4:A-:B1	Quast v5.0.2	Kraken2 v2.0.8	PRJNA938932	1SIAe21cef	N	-	-	-	-	-	-	-	-	-	-	-	-	-
1SIAe26cef	Environment	Czech Republic	2020	-	F-:A-:B-	Quast v5.0.2	Kraken2 v2.0.8	PRJNA938932	1SIAe26cef	N	-	-	-	-	-	-	-	-	-	-	-	-	-
1SIAe4cef	Environment	Czech Republic	2020	10	F-:A-:B54	Quast v5.0.2	Kraken2 v2.0.8	PRJNA938932	1SIAe4cef	N	-	-	-	-	-	-	-	-	-	-	-	-	-
1SIAe4mer	Environment	Czech Republic	2020	409	F-:A-:B-	Quast v5.0.2	Kraken2 v2.0.8	PRJNA1150776	1SIAe4mer	N	-	-	-	-	-	-	-	-	-	-	-	-	-
1SIAe6mer	Environment	Czech Republic	2020	1642	F-:A-:B-	Quast v5.0.2	Kraken2 v2.0.8	PRJNA1150776	1SIAe6mer	N	-	-	-	-	-	-	-	-	-	-	-	-	-
1SIBe12mer	Environment	Czech Republic	2020	154	F72:A-:B-	Quast v5.0.2	Kraken2 v2.0.8	PRJNA1150776	1SIBe12mer	N	-	-	-	-	-	-	-	-	-	-	-	-	-
1SIBe1merA	Environment	Czech Republic	2020	88	F57:A-:B45	Quast v5.0.2	Kraken2 v2.0.8	PRJNA1150776	1SIBe1merA	N	-	-	-	-	-	-	-	-	-	-	-	-	-
1SIBe29cef	Environment	Czech Republic	2020	38	F-:A-:B53	Quast v5.0.2	Kraken2 v2.0.8	PRJNA938932	1SIBe29cef	N	-	-	-	-	-	-	-	-	-	-	-	-	-
1SIBe9mer	Environment	Czech Republic	2020	58	F2:A-:B1	Quast v5.0.2	Kraken2 v2.0.8	PRJNA1150776	1SIBe9mer	N	-	-	-	-	-	-	-	-	-	-	-	-	-
1SOAe17cef	Environment	Czech Republic	2020	2040	F106:A-:B-	Quast v5.0.2	Kraken2 v2.0.8	PRJNA938932	1SOAe17cef	N	-	-	-	-	-	-	-	-	-	-	-	-	-
1SOAe1merB	Environment	Czech Republic	2020	345	F-:A-:B-	Quast v5.0.2	Kraken2 v2.0.8	PRJNA1150776	1SOAe1merB	N	-	-	-	-	-	-	-	-	-	-	-	-	-
1SOAe24cef	Environment	Czech Republic	2020	182	F-:A-:B-	Quast v5.0.2	Kraken2 v2.0.8	PRJNA938932	1SOAe24cef	N	-	-	-	-	-	-	-	-	-	-	-	-	-
1SOAe2mer	Environment	Czech Republic	2020	6206	F-:A-:B-	Quast v5.0.2	Kraken2 v2.0.8	PRJNA1150776	1SOAe2mer	N	-	-	-	-	-	-	-	-	-	-	-	-	-
1SOAe3cef	Environment	Czech Republic	2020	1823	F2:A-:B-	Quast v5.0.2	Kraken2 v2.0.8	PRJNA938932	1SOAe3cef	N	-	-	-	-	-	-	-	-	-	-	-	-	-
1SOAe4merB	Environment	Czech Republic	2020	206	F-:A-:B-	Quast v5.0.2	Kraken2 v2.0.8	PRJNA1150776	1SOAe4merB	N	-	-	-	-	-	-	-	-	-	-	-	-	-
1SOAe7cef	Environment	Czech Republic	2020	38	F1:A-:B23	Quast v5.0.2	Kraken2 v2.0.8	PRJNA938932	1SOAe7cef	N	-	-	-	-	-	-	-	-	-	-	-	-	-
1SOAe7mer	Environment	Czech Republic	2020	155	F-:A-:B-	Quast v5.0.2	Kraken2 v2.0.8	PRJNA1150776	1SOAe7mer	N	-	-	-	-	-	-	-	-	-	-	-	-	-
1SOBe10mer	Environment	Czech Republic	2020	58	C4:A5:B1	Quast v5.0.2	Kraken2 v2.0.8	PRJNA1150776	1SOBe10mer	N	-	-	-	-	-	-	-	-	-	-	-	-	-
1SOBe13cef	Environment	Czech Republic	2020	10	F1:A1:B16	Quast v5.0.2	Kraken2 v2.0.8	PRJNA938932	1SOBe13cef	N	-	-	-	-	-	-	-	-	-	-	-	-	-
1SOBe14merA	Environment	Czech Republic	2020	1049	F40:A-:B-	Quast v5.0.2	Kraken2 v2.0.8	PRJNA1150776	1SOBe14merA	N	-	-	-	-	-	-	-	-	-	-	-	-	-
1SOBe18cef	Environment	Czech Republic	2020	58	F2:A-:B1	Quast v5.0.2	Kraken2 v2.0.8	PRJNA938932	1SOBe18cef	N	-	-	-	-	-	-	-	-	-	-	-	-	-
1SOBe1cef	Environment	Czech Republic	2020	34	F2:A-:B-	Quast v5.0.2	Kraken2 v2.0.8	PRJNA938932	1SOBe1cef	N	-	-	-	-	-	-	-	-	-	-	-	-	-
1SOBe4merB	Environment	Czech Republic	2020	58	C4:A5:B1	Quast v5.0.2	Kraken2 v2.0.8	PRJNA1150776	1SOBe4merB	N	-	-	-	-	-	-	-	-	-	-	-	-	-
260_a_EMB	Food Animal	Czech Republic	2021	361	F57:A-:B42	Quast v5.0.2	Kraken2 v2.0.8	PRJNA907011	260_EMB	N	-	-	-	-	-	-	-	-	-	-	-	-	-
260_b_EMB	Food Animal	Czech Republic	2021	10	F-:A-:B54	Quast v5.0.2	Kraken2 v2.0.8	PRJNA907011	260_EMB	N	-	-	-	-	-	-	-	-	-	-	-	-	-
260_c_EMB	Food Animal	Czech Republic	2021	997	F-:A-:B-	Quast v5.0.2	Kraken2 v2.0.8	PRJNA907011	260_EMB	N	-	-	-	-	-	-	-	-	-	-	-	-	-
260_MCA	Food Animal	Czech Republic	2021	746	F40:A-:B-	Quast v5.0.2	Kraken2 v2.0.8	PRJNA907011	260_MCA	N	-	-	-	-	-	-	-	-	-	-	-	-	-
279_EMB	Food Animal	Germany	2021	69	C4:A-:B1	Quast v5.0.2	Kraken2 v2.0.8	PRJNA907011	279_EMB	N	-	-	-	-	-	-	-	-	-	-	-	-	-
279_MCA	Food Animal	Germany	2021	13462	F-:A-:B1	Quast v5.0.2	Kraken2 v2.0.8	PRJNA907011	279_MCA	N	-	-	-	-	-	-	-	-	-	-	-	-	-
3180_1_EMB	Food Animal	Poland	2020	34	F-:A-:B-	Quast v5.0.2	Kraken2 v2.0.8	PRJNA907011	3180_1_EMB	N	-	-	-	-	-	-	-	-	-	-	-	-	-
3180_1_MCA	Food Animal	Poland	2020	34	F-:A-:B-	Quast v5.0.2	Kraken2 v2.0.8	PRJNA907011	3180_1_MCA	N	-	-	-	-	-	-	-	-	-	-	-	-	-
3286_EMB	Food Animal	Poland	2020	7366	C4:A-:B8	Quast v5.0.2	Kraken2 v2.0.8	PRJNA907011	3286_EMB	N	-	-	-	-	-	-	-	-	-	-	-	-	-
3286_MCA	Food Animal	Poland	2020	2040	C4:A-:B1	Quast v5.0.2	Kraken2 v2.0.8	PRJNA907011	3286_MCA	N	-	-	-	-	-	-	-	-	-	-	-	-	-
3423_EMB	Food Animal	Czech Republic	2020	48	F-:A-:B20	Quast v5.0.2	Kraken2 v2.0.8	PRJNA907011	3423_EMB	N	-	-	-	-	-	-	-	-	-	-	-	-	-
3845_EMB	Food Animal	Czech Republic	2020	997	C4:A-:B1	Quast v5.0.2	Kraken2 v2.0.8	PRJNA907011	3845_EMB	N	-	-	-	-	-	-	-	-	-	-	-	-	-
3845_MCA	Food Animal	Czech Republic	2020	57	F24:A-:B1	Quast v5.0.2	Kraken2 v2.0.8	PRJNA907011	3845_MCA	N	-	-	-	-	-	-	-	-	-	-	-	-	-
3959_EMB	Food Animal	Czech Republic	2020	1196	F24:A-:B6	Quast v5.0.2	Kraken2 v2.0.8	PRJNA907011	3959_EMB	N	-	-	-	-	-	-	-	-	-	-	-	-	-
4041_MCA	Food Animal	Czech Republic	2020	744	C4:A6:B1	Quast v5.0.2	Kraken2 v2.0.8	PRJNA907011	4041_MCA	N	-	-	-	-	-	-	-	-	-	-	-	-	-
4063_EMB	Food Animal	Czech Republic	2020	10	F24:A-:B1	Quast v5.0.2	Kraken2 v2.0.8	PRJNA907011	4063_EMB	N	-	-	-	-	-	-	-	-	-	-	-	-	-
4063_MCA	Food Animal	Czech Republic	2020	10	F24:A-:B1	Quast v5.0.2	Kraken2 v2.0.8	PRJNA907011	4063_MCA	N	-	-	-	-	-	-	-	-	-	-	-	-	-
4067_EMB	Food Animal	Poland	2020	533	F1:A1:B1	Quast v5.0.2	Kraken2 v2.0.8	PRJNA907011	4067_EMB	N	-	-	-	-	-	-	-	-	-	-	-	-	-
4067_MCA	Food Animal	Poland	2020	533	F1:A1:B1	Quast v5.0.2	Kraken2 v2.0.8	PRJNA907011	4067_MCA	N	-	-	-	-	-	-	-	-	-	-	-	-	-
4144_EMB	Food Animal	Czech Republic	2020	191	F-:A-:B-	Quast v5.0.2	Kraken2 v2.0.8	PRJNA907011	4144_EMB	N	-	-	-	-	-	-	-	-	-	-	-	-	-
4144_MCA	Food Animal	Czech Republic	2020	410	C4:A-:B1	Quast v5.0.2	Kraken2 v2.0.8	PRJNA907011	4144_MCA	N	-	-	-	-	-	-	-	-	-	-	-	-	-
4281_EMB	Food Animal	Czech Republic	2020	641	C4:A-:B1	Quast v5.0.2	Kraken2 v2.0.8	PRJNA907011	4281_EMB	N	-	-	-	-	-	-	-	-	-	-	-	-	-
4282_EMB	Food Animal	Czech Republic	2020	1011	F24:A-:B1	Quast v5.0.2	Kraken2 v2.0.8	PRJNA907011	4282_EMB	N	-	-	-	-	-	-	-	-	-	-	-	-	-
4526A_EMB	Food Animal	Poland	2020	641	F72:A-:B77	Quast v5.0.2	Kraken2 v2.0.8	PRJNA907011	4526_EMB	N	-	-	-	-	-	-	-	-	-	-	-	-	-
4526A_MCA	Food Animal	Poland	2020	641	F72:A-:B77	Quast v5.0.2	Kraken2 v2.0.8	PRJNA907011	4526_MCA	N	-	-	-	-	-	-	-	-	-	-	-	-	-
4633_EMB	Food Animal	Czech Republic	2020	4204	C4:A6:B8	Quast v5.0.2	Kraken2 v2.0.8	PRJNA907011	4633_EMB	N	-	-	-	-	-	-	-	-	-	-	-	-	-
4633_MCA	Food Animal	Czech Republic	2020	1141	F-:A-:B-	Quast v5.0.2	Kraken2 v2.0.8	PRJNA907011	4633_MCA	N	-	-	-	-	-	-	-	-	-	-	-	-	-
4640_EMB	Food Animal	Poland	2020	1011	F24:A-:B1	Quast v5.0.2	Kraken2 v2.0.8	PRJNA907011	4640_EMB	N	-	-	-	-	-	-	-	-	-	-	-	-	-
4640_MCA	Food Animal	Poland	2020	1011	F24:A-:B1	Quast v5.0.2	Kraken2 v2.0.8	PRJNA907011	4640_MCA	N	-	-	-	-	-	-	-	-	-	-	-	-	-
4689_EMB	Food Animal	Czech Republic	2020	624	F2:A-:B1	Quast v5.0.2	Kraken2 v2.0.8	PRJNA907011	4689_EMB	N	-	-	-	-	-	-	-	-	-	-	-	-	-
4804_EMB	Food Animal	Czech Republic	2020	1011	F24:A-:B1	Quast v5.0.2	Kraken2 v2.0.8	PRJNA907011	4804_EMB	N	-	-	-	-	-	-	-	-	-	-	-	-	-
5027_EMB	Food Animal	Czech Republic	2020	624	F2:A-:B1	Quast v5.0.2	Kraken2 v2.0.8	PRJNA907011	5027_EMB	N	-	-	-	-	-	-	-	-	-	-	-	-	-
5027_MCA	Food Animal	Czech Republic	2020	57	C4:A-:B1	Quast v5.0.2	Kraken2 v2.0.8	PRJNA907011	5027_MCA	N	-	-	-	-	-	-	-	-	-	-	-	-	-
5028_EMB	Food Animal	Poland	2020	10	F2:A-:B-	Quast v5.0.2	Kraken2 v2.0.8	PRJNA907011	5028_EMB	N	-	-	-	-	-	-	-	-	-	-	-	-	-
5028_MCA	Food Animal	Poland	2020	10	F2:A-:B-	Quast v5.0.2	Kraken2 v2.0.8	PRJNA907011	5028_MCA	N	-	-	-	-	-	-	-	-	-	-	-	-	-
5391_EMB	Food Animal	Poland	2020	1011	F24:A-:B1	Quast v5.0.2	Kraken2 v2.0.8	PRJNA907011	5391_EMB	N	-	-	-	-	-	-	-	-	-	-	-	-	-
5391_MCA	Food Animal	Poland	2020	155	F24:A-:B6	Quast v5.0.2	Kraken2 v2.0.8	PRJNA907011	5391_MCA	N	-	-	-	-	-	-	-	-	-	-	-	-	-
5417_EMB	Food Animal	Czech Republic	2020	162	C4:A-:B1	Quast v5.0.2	Kraken2 v2.0.8	PRJNA907011	5417_EMB	N	-	-	-	-	-	-	-	-	-	-	-	-	-
5417_MCA	Food Animal	Czech Republic	2020	162	C4:A-:B1	Quast v5.0.2	Kraken2 v2.0.8	PRJNA907011	5417_MCA	N	-	-	-	-	-	-	-	-	-	-	-	-	-
5501_EMB	Food Animal	Czech Republic	2020	744	C4:A-:B8	Quast v5.0.2	Kraken2 v2.0.8	PRJNA907011	5501_EMB	N	-	-	-	-	-	-	-	-	-	-	-	-	-
5501_MCA	Food Animal	Czech Republic	2020	93	C4:A-:B1	Quast v5.0.2	Kraken2 v2.0.8	PRJNA907011	5501_MCA	N	-	-	-	-	-	-	-	-	-	-	-	-	-
5533_EMB	Food Animal	Czech Republic	2020	533	C4:A6:B8	Quast v5.0.2	Kraken2 v2.0.8	PRJNA907011	5533_EMB	N	-	-	-	-	-	-	-	-	-	-	-	-	-
5533_MCA	Food Animal	Czech Republic	2020	162	C4:A-:B1	Quast v5.0.2	Kraken2 v2.0.8	PRJNA907011	5533_MCA	N	-	-	-	-	-	-	-	-	-	-	-	-	-
5568_2_EMB	Food Animal	Czech Republic	2020	58	F16/F40:A-:B-	Quast v5.0.2	Kraken2 v2.0.8	PRJNA907011	5568_2_EMB	N	-	-	-	-	-	-	-	-	-	-	-	-	-
5568_2_MCA	Food Animal	Czech Republic	2020	6728	F24:A-:B6	Quast v5.0.2	Kraken2 v2.0.8	PRJNA907011	5568_2_MCA	N	-	-	-	-	-	-	-	-	-	-	-	-	-
5674_EMB	Food Animal	Poland	2020	1011	F-:A-:B1	Quast v5.0.2	Kraken2 v2.0.8	PRJNA907011	5674_EMB	N	-	-	-	-	-	-	-	-	-	-	-	-	-
5674_MCA	Food Animal	Poland	2020	1011	F-:A-:B1	Quast v5.0.2	Kraken2 v2.0.8	PRJNA907011	5674_MCA	N	-	-	-	-	-	-	-	-	-	-	-	-	-
6029_EMB	Food Animal	Czech Republic	2020	10	C4:A-:B1	Quast v5.0.2	Kraken2 v2.0.8	PRJNA907011	6029_EMB	N	-	-	-	-	-	-	-	-	-	-	-	-	-
6029_MCA	Food Animal	Czech Republic	2020	10	C4:A-:B1	Quast v5.0.2	Kraken2 v2.0.8	PRJNA907011	6029_MCA	N	-	-	-	-	-	-	-	-	-	-	-	-	-
6031_EMB	Food Animal	Ukraine	2020	155	F24:A-:B1	Quast v5.0.2	Kraken2 v2.0.8	PRJNA907011	6031_EMB	N	-	-	-	-	-	-	-	-	-	-	-	-	-
61377	Human	Czech Republic	2020	641	C4:A-:B1	Quast v5.0.2	Kraken2 v2.0.8	PRJNA1150776	61377	N	-	-	-	-	-	-	-	-	-	-	-	-	-
61589	Human	Czech Republic	2020	10	F2:A-:B1	Quast v5.0.2	Kraken2 v2.0.8	PRJNA1150776	61589	N	-	-	-	-	-	-	-	-	-	-	-	-	-
6406_EMB	Food Animal	Czech Republic	2020	48	F16:A-:B1	Quast v5.0.2	Kraken2 v2.0.8	PRJNA907011	6406_EMB	N	-	-	-	-	-	-	-	-	-	-	-	-	-
6407_EMB	Food Animal	Czech Republic	2020	162	C4:A-:B1	Quast v5.0.2	Kraken2 v2.0.8	PRJNA907011	6407_EMB	N	-	-	-	-	-	-	-	-	-	-	-	-	-
6407_MCA	Food Animal	Czech Republic	2020	10	C4:A-:B1	Quast v5.0.2	Kraken2 v2.0.8	PRJNA907011	6407_MCA	N	-	-	-	-	-	-	-	-	-	-	-	-	-
6646_EMB	Food Animal	Czech Republic	2020	48	F-:A-:B-	Quast v5.0.2	Kraken2 v2.0.8	PRJNA907011	6646_EMB	N	-	-	-	-	-	-	-	-	-	-	-	-	-
6646_MCA	Food Animal	Czech Republic	2020	48	F-:A-:B-	Quast v5.0.2	Kraken2 v2.0.8	PRJNA907011	6646_MCA	N	-	-	-	-	-	-	-	-	-	-	-	-	-
7065_EMB	Food Animal	Czech Republic	2020	2705	F40:A-:B-	Quast v5.0.2	Kraken2 v2.0.8	PRJNA907011	7065_EMB	N	-	-	-	-	-	-	-	-	-	-	-	-	-
7065_MCA	Food Animal	Czech Republic	2020	162	C4:A-:B1	Quast v5.0.2	Kraken2 v2.0.8	PRJNA907011	7065_MCA	N	-	-	-	-	-	-	-	-	-	-	-	-	-
7066_MCA	Food Animal	Czech Republic	2020	2705	F40:A-:B-	Quast v5.0.2	Kraken2 v2.0.8	PRJNA907011	7066_MCA	N	-	-	-	-	-	-	-	-	-	-	-	-	-
7168_EMB	Food Animal	Czech Republic	2020	361	F57:A-:B42	Quast v5.0.2	Kraken2 v2.0.8	PRJNA907011	7168_EMB	N	-	-	-	-	-	-	-	-	-	-	-	-	-
7168_MCA	Food Animal	Czech Republic	2020	40	F16:A-:B-	Quast v5.0.2	Kraken2 v2.0.8	PRJNA907011	7168_MCA	N	-	-	-	-	-	-	-	-	-	-	-	-	-
7208_EMB	Food Animal	Poland	2020	12220	C4:A-:B1	Quast v5.0.2	Kraken2 v2.0.8	PRJNA907011	7208_EMB	N	-	-	-	-	-	-	-	-	-	-	-	-	-
7208_MCA	Food Animal	Poland	2020	12220	C4:A-:B1	Quast v5.0.2	Kraken2 v2.0.8	PRJNA907011	7208_MCA	N	-	-	-	-	-	-	-	-	-	-	-	-	-
7335_EMB	Food Animal	Czech Republic	2020	58	F16:A-:B1	Quast v5.0.2	Kraken2 v2.0.8	PRJNA907011	7335_EMB	N	-	-	-	-	-	-	-	-	-	-	-	-	-
7335_MCA	Food Animal	Czech Republic	2020	453	C4:A-:B6	Quast v5.0.2	Kraken2 v2.0.8	PRJNA907011	7335_MCA	N	-	-	-	-	-	-	-	-	-	-	-	-	-
7410_EMB	Food Animal	Czech Republic	2020	1011	F24:A-:B1	Quast v5.0.2	Kraken2 v2.0.8	PRJNA907011	7410_EMB	N	-	-	-	-	-	-	-	-	-	-	-	-	-
7410_MCA	Food Animal	Czech Republic	2020	1011	F24:A-:B1	Quast v5.0.2	Kraken2 v2.0.8	PRJNA907011	7410_MCA	N	-	-	-	-	-	-	-	-	-	-	-	-	-
7506_EMB	Food Animal	Czech Republic	2020	162	C4:A-:B-	Quast v5.0.2	Kraken2 v2.0.8	PRJNA907011	7506_EMB	N	-	-	-	-	-	-	-	-	-	-	-	-	-
7506_MCA	Food Animal	Czech Republic	2020	1011	F24:A-:B1	Quast v5.0.2	Kraken2 v2.0.8	PRJNA907011	7506_MCA	N	-	-	-	-	-	-	-	-	-	-	-	-	-
7674_EMB	Food Animal	Poland	2020	744	C4:A6:B8	Quast v5.0.2	Kraken2 v2.0.8	PRJNA907011	7674_EMB	N	-	-	-	-	-	-	-	-	-	-	-	-	-
7674_MCA	Food Animal	Poland	2020	162	C4:A-:B1	Quast v5.0.2	Kraken2 v2.0.8	PRJNA907011	7674_MCA	N	-	-	-	-	-	-	-	-	-	-	-	-	-
7727_EMB	Food Animal	Czech Republic	2020	744	C4:A-:B8	Quast v5.0.2	Kraken2 v2.0.8	PRJNA907011	7727_EMB	N	-	-	-	-	-	-	-	-	-	-	-	-	-
7727_MCA	Food Animal	Czech Republic	2020	744	C4:A-:B1	Quast v5.0.2	Kraken2 v2.0.8	PRJNA907011	7727_MCA	N	-	-	-	-	-	-	-	-	-	-	-	-	-
7837_EMB	Food Animal	Poland	2020	744	C4:A-:B1	Quast v5.0.2	Kraken2 v2.0.8	PRJNA907011	7837_EMB	N	-	-	-	-	-	-	-	-	-	-	-	-	-
7837_MCA	Food Animal	Poland	2020	93	C4:A6:B1	Quast v5.0.2	Kraken2 v2.0.8	PRJNA907011	7837_MCA	N	-	-	-	-	-	-	-	-	-	-	-	-	-
8211_EMB_A	Food Animal	Czech Republic	2020	744	F-:A-:B-	Quast v5.0.2	Kraken2 v2.0.8	PRJNA907011	8211_EMB	N	-	-	-	-	-	-	-	-	-	-	-	-	-
8211_EMB_B	Food Animal	Czech Republic	2020	154	F-:A-:B-	Quast v5.0.2	Kraken2 v2.0.8	PRJNA907011	8211_EMB	N	-	-	-	-	-	-	-	-	-	-	-	-	-
8211_MCA	Food Animal	Czech Republic	2020	154	F-:A-:B-	Quast v5.0.2	Kraken2 v2.0.8	PRJNA907011	8211_MCA	N	-	-	-	-	-	-	-	-	-	-	-	-	-
8482_EMB	Food Animal	Czech Republic	2020	58	F16:A-:B1	Quast v5.0.2	Kraken2 v2.0.8	PRJNA907011	8482_EMB	N	-	-	-	-	-	-	-	-	-	-	-	-	-
8482_MCA	Food Animal	Czech Republic	2020	10	F24:A-:B1	Quast v5.0.2	Kraken2 v2.0.8	PRJNA907011	8482_MCA	N	-	-	-	-	-	-	-	-	-	-	-	-	-
8563_EMB	Food Animal	Poland	2020	7941	F46:A-:B20	Quast v5.0.2	Kraken2 v2.0.8	PRJNA907011	8563_EMB	N	-	-	-	-	-	-	-	-	-	-	-	-	-
8563_MCA	Food Animal	Poland	2020	7941	F46:A-:B20	Quast v5.0.2	Kraken2 v2.0.8	PRJNA907011	8563_MCA	N	-	-	-	-	-	-	-	-	-	-	-	-	-
8564_EMB	Food Animal	Czech Republic	2020	162	C4:A-:B1	Quast v5.0.2	Kraken2 v2.0.8	PRJNA907011	8564_EMB	N	-	-	-	-	-	-	-	-	-	-	-	-	-
8564_MCA	Food Animal	Czech Republic	2020	162	F-:A-:B1	Quast v5.0.2	Kraken2 v2.0.8	PRJNA907011	8564_MCA	N	-	-	-	-	-	-	-	-	-	-	-	-	-
8615_EMB	Food Animal	Czech Republic	2020	93	C4:A6:B8	Quast v5.0.2	Kraken2 v2.0.8	PRJNA907011	8615_EMB	N	-	-	-	-	-	-	-	-	-	-	-	-	-
8615_MCA	Food Animal	Czech Republic	2020	93	C4:A6:B8	Quast v5.0.2	Kraken2 v2.0.8	PRJNA907011	8615_MCA	N	-	-	-	-	-	-	-	-	-	-	-	-	-
8622_MCA	Food Animal	Czech Republic	2020	93	C4:A6:B8	Quast v5.0.2	Kraken2 v2.0.8	PRJNA907011	8622_MCA	N	-	-	-	-	-	-	-	-	-	-	-	-	-
8693_EMB	Food Animal	Czech Republic	2020	10	F-:A-:B20	Quast v5.0.2	Kraken2 v2.0.8	PRJNA907011	8693_EMB	N	-	-	-	-	-	-	-	-	-	-	-	-	-
8799_EMB	Food Animal	Czech Republic	2020	1011	F24:A-:B1	Quast v5.0.2	Kraken2 v2.0.8	PRJNA907011	8799_EMB	N	-	-	-	-	-	-	-	-	-	-	-	-	-
8799_MCA	Food Animal	Czech Republic	2020	1011	F24:A-:B1	Quast v5.0.2	Kraken2 v2.0.8	PRJNA907011	8799_MCA	N	-	-	-	-	-	-	-	-	-	-	-	-	-
8815_EMB	Food Animal	Poland	2020	117	F24:A-:B1	Quast v5.0.2	Kraken2 v2.0.8	PRJNA907011	8815_EMB	N	-	-	-	-	-	-	-	-	-	-	-	-	-
8815_MCA	Food Animal	Poland	2020	118	F24:A-:B1	Quast v5.0.2	Kraken2 v2.0.8	PRJNA907011	8815_MCA	N	-	-	-	-	-	-	-	-	-	-	-	-	-
8897_EMB	Food Animal	Poland	2020	48	F36:A6:B1	Quast v5.0.2	Kraken2 v2.0.8	PRJNA907011	8897_EMB	N	-	-	-	-	-	-	-	-	-	-	-	-	-
8897_MCA	Food Animal	Poland	2020	12220	C4:A-:B1	Quast v5.0.2	Kraken2 v2.0.8	PRJNA907011	8897_MCA	N	-	-	-	-	-	-	-	-	-	-	-	-	-
8950_EMB	Food Animal	Czech Republic	2020	1011	C4:A5:B1	Quast v5.0.2	Kraken2 v2.0.8	PRJNA907011	8950_EMB	N	-	-	-	-	-	-	-	-	-	-	-	-	-
8950_MCA_D7	Food Animal	Czech Republic	2020	1011	C4:A5:B1	Quast v5.0.2	Kraken2 v2.0.8	PRJNA907011	8950_MCA	N	-	-	-	-	-	-	-	-	-	-	-	-	-
8950_MCA_E7	Food Animal	Czech Republic	2020	1011	C4:A5:B1	Quast v5.0.2	Kraken2 v2.0.8	PRJNA907011	8950_MCA	N	-	-	-	-	-	-	-	-	-	-	-	-	-
8996_EMB	Food Animal	Czech Republic	2020	359	C4:A-:B27	Quast v5.0.2	Kraken2 v2.0.8	PRJNA907011	8996_EMB	N	-	-	-	-	-	-	-	-	-	-	-	-	-
8996_MCA	Food Animal	Czech Republic	2020	359	C4:A-:B27	Quast v5.0.2	Kraken2 v2.0.8	PRJNA907011	8996_MCA	N	-	-	-	-	-	-	-	-	-	-	-	-	-
CAM213_1	Food Animal	Czech Republic	2019	117	F2/F24:A-:B1	Quast v5.0.2	Kraken2 v2.0.8	PRJNA844552	CAM213-1	N	-	-	-	-	-	-	-	-	-	-	-	-	-
CAM213_2	Food Animal	Czech Republic	2019	117	F2/F24:A-:B1	Quast v5.0.2	Kraken2 v2.0.8	PRJNA844552	CAM213-2	N	-	-	-	-	-	-	-	-	-	-	-	-	-
GVBS_50e1	Wild Animal	Czech Republic	2019	2325	F34:A-:B-	Quast v5.0.2	Kraken2 v2.0.8	PRJNA1144792	GVBS_50e1	N	-	-	-	-	-	-	-	-	-	-	-	-	-
GVBS_50e2	Wild Animal	Czech Republic	2019	2325	F34:A-:B-	Quast v5.0.2	Kraken2 v2.0.8	PRJNA1144792	GVBS_50e2	N	-	-	-	-	-	-	-	-	-	-	-	-	-
GVBS_50e3	Wild Animal	Czech Republic	2019	2325	F34:A-:B-	Quast v5.0.2	Kraken2 v2.0.8	PRJNA1144792	GVBS_50e3	N	-	-	-	-	-	-	-	-	-	-	-	-	-
GVBS_50e4	Wild Animal	Czech Republic	2019	2325	F34:A-:B-	Quast v5.0.2	Kraken2 v2.0.8	PRJNA1144792	GVBS_50e4	N	-	-	-	-	-	-	-	-	-	-	-	-	-
GVBS_50e5	Wild Animal	Czech Republic	2019	2325	F34:A-:B-	Quast v5.0.2	Kraken2 v2.0.8	PRJNA1144792	GVBS_50e5	N	-	-	-	-	-	-	-	-	-	-	-	-	-
GVBS_51e1	Wild Animal	Czech Republic	2019	2325	F34:A-:B-	Quast v5.0.2	Kraken2 v2.0.8	PRJNA1144792	GVBS_51e1	N	-	-	-	-	-	-	-	-	-	-	-	-	-
GVBS_51e2	Wild Animal	Czech Republic	2019	2325	F34:A-:B-	Quast v5.0.2	Kraken2 v2.0.8	PRJNA1144792	GVBS_51e2	N	-	-	-	-	-	-	-	-	-	-	-	-	-
GVBS_51e3	Wild Animal	Czech Republic	2019	2325	F34:A-:B-	Quast v5.0.2	Kraken2 v2.0.8	PRJNA1144792	GVBS_51e3	N	-	-	-	-	-	-	-	-	-	-	-	-	-
GVBS_51e4	Wild Animal	Czech Republic	2019	2325	F34:A-:B-	Quast v5.0.2	Kraken2 v2.0.8	PRJNA1144792	GVBS_51e4	N	-	-	-	-	-	-	-	-	-	-	-	-	-
GVBS_51e5	Wild Animal	Czech Republic	2019	2325	F34:A-:B-	Quast v5.0.2	Kraken2 v2.0.8	PRJNA1144792	GVBS_51e5	N	-	-	-	-	-	-	-	-	-	-	-	-	-
GVBS_52e1	Wild Animal	Czech Republic	2019	2325	F34:A-:B-	Quast v5.0.2	Kraken2 v2.0.8	PRJNA1144792	GVBS_52e1	N	-	-	-	-	-	-	-	-	-	-	-	-	-
GVBS_52e2	Wild Animal	Czech Republic	2019	2325	F34:A-:B-	Quast v5.0.2	Kraken2 v2.0.8	PRJNA1144792	GVBS_52e2	N	-	-	-	-	-	-	-	-	-	-	-	-	-
GVBS_52e3	Wild Animal	Czech Republic	2019	2325	F34:A-:B-	Quast v5.0.2	Kraken2 v2.0.8	PRJNA1144792	GVBS_52e3	N	-	-	-	-	-	-	-	-	-	-	-	-	-
GVBS_52e4	Wild Animal	Czech Republic	2019	2325	F34:A-:B-	Quast v5.0.2	Kraken2 v2.0.8	PRJNA1144792	GVBS_52e4	N	-	-	-	-	-	-	-	-	-	-	-	-	-
GVBS_52e5	Wild Animal	Czech Republic	2019	2325	F34:A-:B-	Quast v5.0.2	Kraken2 v2.0.8	PRJNA1144792	GVBS_52e5	N	-	-	-	-	-	-	-	-	-	-	-	-	-
GVBS_54e1	Wild Animal	Czech Republic	2019	2325	F34:A-:B-	Quast v5.0.2	Kraken2 v2.0.8	PRJNA1144792	GVBS_54e1	N	-	-	-	-	-	-	-	-	-	-	-	-	-
GVBS_54e2	Wild Animal	Czech Republic	2019	2325	F34:A-:B-	Quast v5.0.2	Kraken2 v2.0.8	PRJNA1144792	GVBS_54e2	N	-	-	-	-	-	-	-	-	-	-	-	-	-
GVBS_54e3	Wild Animal	Czech Republic	2019	2325	F34:A-:B-	Quast v5.0.2	Kraken2 v2.0.8	PRJNA1144792	GVBS_54e3	N	-	-	-	-	-	-	-	-	-	-	-	-	-
GVBS_54e4	Wild Animal	Czech Republic	2019	2325	F34:A-:B-	Quast v5.0.2	Kraken2 v2.0.8	PRJNA1144792	GVBS_54e4	N	-	-	-	-	-	-	-	-	-	-	-	-	-
GVBS_54e5	Wild Animal	Czech Republic	2019	2325	F-:A-:B-	Quast v5.0.2	Kraken2 v2.0.8	PRJNA1144792	GVBS_54e5	N	-	-	-	-	-	-	-	-	-	-	-	-	-
GVBS_56e1	Wild Animal	Czech Republic	2019	2325	F34:A-:B-	Quast v5.0.2	Kraken2 v2.0.8	PRJNA1144792	GVBS_56e1	N	-	-	-	-	-	-	-	-	-	-	-	-	-
GVBS_56e2	Wild Animal	Czech Republic	2019	2325	F34:A-:B-	Quast v5.0.2	Kraken2 v2.0.8	PRJNA1144792	GVBS_56e2	N	-	-	-	-	-	-	-	-	-	-	-	-	-
GVBS_56e3	Wild Animal	Czech Republic	2019	2325	F34:A-:B-	Quast v5.0.2	Kraken2 v2.0.8	PRJNA1144792	GVBS_56e3	N	-	-	-	-	-	-	-	-	-	-	-	-	-
GVBS_56e4	Wild Animal	Czech Republic	2019	2325	F34:A-:B-	Quast v5.0.2	Kraken2 v2.0.8	PRJNA1144792	GVBS_56e4	N	-	-	-	-	-	-	-	-	-	-	-	-	-
GVBS_56e5	Wild Animal	Czech Republic	2019	2325	F34:A-:B-	Quast v5.0.2	Kraken2 v2.0.8	PRJNA1144792	GVBS_56e5	N	-	-	-	-	-	-	-	-	-	-	-	-	-
GVBS_57e1	Wild Animal	Czech Republic	2019	2325	F34:A-:B-	Quast v5.0.2	Kraken2 v2.0.8	PRJNA1144792	GVBS_57e1	N	-	-	-	-	-	-	-	-	-	-	-	-	-
GVBS_57e2	Wild Animal	Czech Republic	2019	349	F104:A-:B-	Quast v5.0.2	Kraken2 v2.0.8	PRJNA1144792	GVBS_57e2	N	-	-	-	-	-	-	-	-	-	-	-	-	-
GVBS_57e3	Wild Animal	Czech Republic	2019	349	F104:A-:B-	Quast v5.0.2	Kraken2 v2.0.8	PRJNA1144792	GVBS_57e3	N	-	-	-	-	-	-	-	-	-	-	-	-	-
GVBS_57e4	Wild Animal	Czech Republic	2019	349	F104:A-:B-	Quast v5.0.2	Kraken2 v2.0.8	PRJNA1144792	GVBS_57e4	N	-	-	-	-	-	-	-	-	-	-	-	-	-
GVBS_57e5	Wild Animal	Czech Republic	2019	349	F104:A-:B-	Quast v5.0.2	Kraken2 v2.0.8	PRJNA1144792	GVBS_57e5	N	-	-	-	-	-	-	-	-	-	-	-	-	-
GVBS_59e1	Wild Animal	Czech Republic	2019	2325	F34:A-:B-	Quast v5.0.2	Kraken2 v2.0.8	PRJNA1144792	GVBS_59e1	N	-	-	-	-	-	-	-	-	-	-	-	-	-
GVBS_59e2	Wild Animal	Czech Republic	2019	162	C4:A-:B1	Quast v5.0.2	Kraken2 v2.0.8	PRJNA1144792	GVBS_59e2	N	-	-	-	-	-	-	-	-	-	-	-	-	-
GVBS_59e3	Wild Animal	Czech Republic	2019	162	C4:A-:B1	Quast v5.0.2	Kraken2 v2.0.8	PRJNA1144792	GVBS_59e3	N	-	-	-	-	-	-	-	-	-	-	-	-	-
GVBS_59e4	Wild Animal	Czech Republic	2019	162	C4:A-:B1	Quast v5.0.2	Kraken2 v2.0.8	PRJNA1144792	GVBS_59e4	N	-	-	-	-	-	-	-	-	-	-	-	-	-
GVBS_59e5	Wild Animal	Czech Republic	2019	162	C4:A-:B1	Quast v5.0.2	Kraken2 v2.0.8	PRJNA1144792	GVBS_59e5	N	-	-	-	-	-	-	-	-	-	-	-	-	-
GVBS_60e1	Wild Animal	Czech Republic	2019	2325	F34:A-:B-	Quast v5.0.2	Kraken2 v2.0.8	PRJNA1144792	GVBS_60e1	N	-	-	-	-	-	-	-	-	-	-	-	-	-
GVBS_60e2	Wild Animal	Czech Republic	2019	2325	F34:A-:B-	Quast v5.0.2	Kraken2 v2.0.8	PRJNA1144792	GVBS_60e2	N	-	-	-	-	-	-	-	-	-	-	-	-	-
GVBS_60e3	Wild Animal	Czech Republic	2019	2325	F34:A-:B-	Quast v5.0.2	Kraken2 v2.0.8	PRJNA1144792	GVBS_60e3	N	-	-	-	-	-	-	-	-	-	-	-	-	-
GVBS_60e4	Wild Animal	Czech Republic	2019	2325	F34:A-:B-	Quast v5.0.2	Kraken2 v2.0.8	PRJNA1144792	GVBS_60e4	N	-	-	-	-	-	-	-	-	-	-	-	-	-
GVBS_60e5	Wild Animal	Czech Republic	2019	2325	F34:A-:B-	Quast v5.0.2	Kraken2 v2.0.8	PRJNA1144792	GVBS_60e5	N	-	-	-	-	-	-	-	-	-	-	-	-	-
GVBS_61e1	Wild Animal	Czech Republic	2019	2325	F34:A-:B-	Quast v5.0.2	Kraken2 v2.0.8	PRJNA1144792	GVBS_61e1	N	-	-	-	-	-	-	-	-	-	-	-	-	-
GVBS_61e2	Wild Animal	Czech Republic	2019	2325	F34:A-:B-	Quast v5.0.2	Kraken2 v2.0.8	PRJNA1144792	GVBS_61e2	N	-	-	-	-	-	-	-	-	-	-	-	-	-
GVBS_61e3	Wild Animal	Czech Republic	2019	2325	F34:A-:B-	Quast v5.0.2	Kraken2 v2.0.8	PRJNA1144792	GVBS_61e3	N	-	-	-	-	-	-	-	-	-	-	-	-	-
GVBS_61e4	Wild Animal	Czech Republic	2019	2325	F34:A-:B-	Quast v5.0.2	Kraken2 v2.0.8	PRJNA1144792	GVBS_61e4	N	-	-	-	-	-	-	-	-	-	-	-	-	-
GVBS_61e5	Wild Animal	Czech Republic	2019	2325	F-:A-:B-	Quast v5.0.2	Kraken2 v2.0.8	PRJNA1144792	GVBS_61e5	N	-	-	-	-	-	-	-	-	-	-	-	-	-
GVBS_62e1	Wild Animal	Czech Republic	2019	349	F104:A-:B-	Quast v5.0.2	Kraken2 v2.0.8	PRJNA1144792	GVBS_62e1	N	-	-	-	-	-	-	-	-	-	-	-	-	-
GVBS_62e2	Wild Animal	Czech Republic	2019	349	F104:A-:B-	Quast v5.0.2	Kraken2 v2.0.8	PRJNA1144792	GVBS_62e2	N	-	-	-	-	-	-	-	-	-	-	-	-	-
GVBS_62e3	Wild Animal	Czech Republic	2019	349	F104:A-:B-	Quast v5.0.2	Kraken2 v2.0.8	PRJNA1144792	GVBS_62e3	N	-	-	-	-	-	-	-	-	-	-	-	-	-
GVBS_62e4	Wild Animal	Czech Republic	2019	349	F104:A-:B-	Quast v5.0.2	Kraken2 v2.0.8	PRJNA1144792	GVBS_62e4	N	-	-	-	-	-	-	-	-	-	-	-	-	-
GVBS_62e5	Wild Animal	Czech Republic	2019	349	F104:A-:B-	Quast v5.0.2	Kraken2 v2.0.8	PRJNA1144792	GVBS_62e5	N	-	-	-	-	-	-	-	-	-	-	-	-	-
GVBS_64e1	Wild Animal	Czech Republic	2019	2325	F34:A-:B-	Quast v5.0.2	Kraken2 v2.0.8	PRJNA1144792	GVBS_64e1	N	-	-	-	-	-	-	-	-	-	-	-	-	-
GVBS_64e2	Wild Animal	Czech Republic	2019	2325	F34:A-:B-	Quast v5.0.2	Kraken2 v2.0.8	PRJNA1144792	GVBS_64e2	N	-	-	-	-	-	-	-	-	-	-	-	-	-
GVBS_64e3	Wild Animal	Czech Republic	2019	2325	F34:A-:B-	Quast v5.0.2	Kraken2 v2.0.8	PRJNA1144792	GVBS_64e3	N	-	-	-	-	-	-	-	-	-	-	-	-	-
[truncated: 577 more rows]

## Sheet: Non-E.coli_in-house
Data ID	Source	Country	Year	Species	ST	pMLST	Quality check	Contamination check	BioProject (short-reads)	BioProject ID
[truncated: 1,247 more rows]

[truncated: 3 more sheets: ST131_enterobase, Various_E.coli_STs_enterobase, IncF_plasmids_GenBank]
